# Supplementary material for: Detection of a Mitochondrial Fragmentation and Integrated Stress Response Using the Cell Painting Assay
Source: J Med Chem. 2024 Jul 17;67(15):13252–70. doi: 10.1021/acs.jmedchem.4c01183 (PMC11320566; doi:10.1021/acs.jmedchem.4c01183)
Supplement: Supplementary file 5 — jm4c01183_si_005.xlsx [file jm4c01183_si_005.xlsx]

## Sheet: Table S1
Idx	Feature	CPX 10 µM	CPX 30 µM	CPX 50 µM
127	Cells_Texture_Contrast_Mito_3_00	3.62	203.24	247.57
368	Cytoplasm_Texture_Contrast_Mito_3_00	3.27	178.6	238.38
128	Cells_Texture_Contrast_Mito_5_00	2.93	154.25	183.72
52	Cells_Granularity_2_Mito	3.7	137.42	148.85
369	Cytoplasm_Texture_Contrast_Mito_5_00	2.36	134.27	164.26
521	Nuclei_Texture_Contrast_Mito_3_00	1.4	122.4	146.15
287	Cytoplasm_Granularity_2_Mito	4.24	110.22	169.32
126	Cells_Texture_Contrast_Mito_10_00	2.29	87.64	118.43
367	Cytoplasm_Texture_Contrast_Mito_10_00	1.84	86.23	115.37
522	Nuclei_Texture_Contrast_Mito_5_00	1.16	82.5	91.72
453	Cytoplasm_Texture_Variance_Mito_10_00	2.11	67.12	88.92
455	Cytoplasm_Texture_Variance_Mito_5_00	2.19	62.89	96.28
454	Cytoplasm_Texture_Variance_Mito_3_00	2.07	60.44	91.78
443	Cytoplasm_Texture_SumVariance_Mito_5_00	1.84	58.76	79.05
441	Cytoplasm_Texture_SumVariance_Mito_10_00	1.97	58.72	80.53
442	Cytoplasm_Texture_SumVariance_Mito_3_00	2	57.82	81.37
72	Cells_Intensity_MaxIntensity_Mito	3.17	53.69	58.6
223	Cells_Texture_Variance_Mito_5_00	1.82	51.38	60.52
309	Cytoplasm_Intensity_MaxIntensity_Mito	3.27	50.99	55.96
221	Cells_Texture_Variance_Mito_10_00	1.81	50.74	59.52
222	Cells_Texture_Variance_Mito_3_00	1.74	49.13	58.56
568	Nuclei_Texture_SumVariance_Mito_10_00	1.49	47.17	51.24
574	Nuclei_Texture_Variance_Mito_10_00	0.88	45.39	47.47
576	Nuclei_Texture_Variance_Mito_5_00	1.3	43.76	49.74
211	Cells_Texture_SumVariance_Mito_3_00	1.56	42.7	51.86
575	Nuclei_Texture_Variance_Mito_3_00	1.13	41.28	52.5
212	Cells_Texture_SumVariance_Mito_5_00	1.53	40.94	49.93
343	Cytoplasm_RadialDistribution_RadialCV_Mito_1of4	6.95	40.47	51.88
520	Nuclei_Texture_Contrast_Mito_10_00	1	39.94	46.58
553	Nuclei_Texture_InverseDifferenceMoment_Hoechst_10_00	18.15	38.67	17.25
515	Nuclei_Texture_AngularSecondMoment_Hoechst_5_00	31.64	38.5	23.4
210	Cells_Texture_SumVariance_Mito_10_00	1.67	38.43	50.26
514	Nuclei_Texture_AngularSecondMoment_Hoechst_3_00	28.25	38.02	21.64
537	Nuclei_Texture_DifferenceVariance_Hoechst_5_00	25.04	36.56	22.08
513	Nuclei_Texture_AngularSecondMoment_Hoechst_10_00	26.34	35.64	22.18
290	Cytoplasm_Granularity_3_Mito	-3.9	34.37	46.65
569	Nuclei_Texture_SumVariance_Mito_3_00	1.14	33.84	42.95
570	Nuclei_Texture_SumVariance_Mito_5_00	0.94	32.68	39.28
499	Nuclei_Intensity_StdIntensityEdge_Mito	3.4	31.97	37.77
254	Cytoplasm_Correlation_K_Syto_Mito	0.55	31.88	43.9
344	Cytoplasm_RadialDistribution_RadialCV_Mito_2of4	5.22	31.81	41.85
536	Nuclei_Texture_DifferenceVariance_Hoechst_3_00	28.43	30.75	22.41
555	Nuclei_Texture_InverseDifferenceMoment_Hoechst_5_00	22.36	30.75	17.19
345	Cytoplasm_RadialDistribution_RadialCV_Mito_3of4	4.35	28.19	37.82
554	Nuclei_Texture_InverseDifferenceMoment_Hoechst_3_00	17.39	27.43	14.62
337	Cytoplasm_RadialDistribution_MeanFrac_Mito_3of4	4.95	27.3	30.09
535	Nuclei_Texture_DifferenceVariance_Hoechst_10_00	18.82	27.3	20.57
327	Cytoplasm_Intensity_StdIntensity_Mito	1.77	26.41	33.49
107	Cells_RadialDistribution_RadialCV_Mito_3of4	6.18	24.54	38.27
492	Nuclei_Intensity_MaxIntensity_Mito	1.28	23.73	25.71
502	Nuclei_Intensity_StdIntensity_Mito	1.66	23.28	24.99
246	Cytoplasm_Correlation_K_Hoechst_Mito	9.89	21.88	28.12
89	Cells_Intensity_StdIntensity_Mito	1.54	21.74	25.07
488	Nuclei_Intensity_MaxIntensityEdge_Mito	1.42	21.24	23.54
509	Nuclei_RadialDistribution_MeanFrac_Mito_4of4	0.53	21.16	25.08
245	Cytoplasm_Correlation_K_Hoechst_ER	18.45	20.26	14.01
5	Cells_AreaShape_MinorAxisLength	15.87	20.2	20.91
26	Cells_Correlation_Manders_Mito_Hoechst	1.93	19.94	19.9
4	Cells_AreaShape_MinFeretDiameter	19.16	19.24	18.58
231	Cytoplasm_AreaShape_MinFeretDiameter	19.16	19.24	18.58
305	Cytoplasm_Intensity_MaxIntensityEdge_Mito	1.18	19.2	21.65
233	Cytoplasm_AreaShape_Perimeter	24.34	18.6	20.52
56	Cells_Granularity_3_Mito	-4.21	17.3	21.74
1	Cells_AreaShape_Area	21.02	17.23	17.03
232	Cytoplasm_AreaShape_MinorAxisLength	19.81	17.07	20.36
230	Cytoplasm_AreaShape_Area	18.58	16.75	17.8
531	Nuclei_Texture_DifferenceEntropy_Mito_3_00	0.86	15.92	16.75
148	Cells_Texture_DifferenceEntropy_Mito_3_00	1.64	15.77	18.83
381	Cytoplasm_Texture_DifferenceEntropy_Mito_3_00	1.41	15.29	16.93
289	Cytoplasm_Granularity_3_ER	8.12	15.19	15.07
6	Cells_AreaShape_Perimeter	19.12	15.01	19.47
3	Cells_AreaShape_MeanRadius	13.18	14.9	13.27
102	Cells_RadialDistribution_MeanFrac_Mito_3of4	3.96	14.13	18.95
333	Cytoplasm_RadialDistribution_MeanFrac_ER_1of4	6.87	14.08	15.89
462	Nuclei_AreaShape_Area	14.31	14	12.73
334	Cytoplasm_RadialDistribution_MeanFrac_ER_2of4	5.88	13.9	14.88
149	Cells_Texture_DifferenceEntropy_Mito_5_00	1.25	13.28	16.35
382	Cytoplasm_Texture_DifferenceEntropy_Mito_5_00	0.99	13.22	15.04
2	Cells_AreaShape_MaximumRadius	23.41	13.05	10.81
336	Cytoplasm_RadialDistribution_MeanFrac_Mito_2of4	4.25	12.93	6.34
69	Cells_Intensity_MaxIntensityEdge_Mito	-0.79	12.87	11.25
532	Nuclei_Texture_DifferenceEntropy_Mito_5_00	0.65	12.81	13.06
346	Cytoplasm_RadialDistribution_RadialCV_Mito_4of4	0.15	12.76	19
55	Cells_Granularity_3_ER	6.47	12.2	10.31
463	Nuclei_AreaShape_MajorAxisLength	14.58	11.94	12.61
147	Cells_Texture_DifferenceEntropy_Mito_10_00	1.41	11.71	12.66
267	Cytoplasm_Correlation_Overlap_Hoechst_Ph_golgi	16.64	11.17	8.55
247	Cytoplasm_Correlation_K_Hoechst_Ph_golgi	18.32	11.13	10.23
465	Nuclei_AreaShape_Perimeter	15.04	11.05	10.36
380	Cytoplasm_Texture_DifferenceEntropy_Mito_10_00	1.16	10.76	12.72
464	Nuclei_AreaShape_MaxFeretDiameter	17.47	10.64	9.75
348	Cytoplasm_RadialDistribution_RadialCV_Ph_golgi_2of4	-0.51	10.07	6.62
101	Cells_RadialDistribution_MeanFrac_Mito_2of4	3.75	9.95	10.47
530	Nuclei_Texture_DifferenceEntropy_Mito_10_00	0.41	9.39	9.87
275	Cytoplasm_Correlation_RWC_Hoechst_Syto	9.79	9.19	6.33
108	Cells_RadialDistribution_RadialCV_Mito_4of4	-1.62	9.15	12.7
323	Cytoplasm_Intensity_StdIntensityEdge_Mito	0.28	8.84	9.68
310	Cytoplasm_Intensity_MaxIntensity_Ph_golgi	5.36	8.31	8.97
562	Nuclei_Texture_SumEntropy_Mito_10_00	1.18	8.08	9.08
277	Cytoplasm_Correlation_RWC_Mito_Syto	1.11	7.52	15.94
456	Cytoplasm_Texture_Variance_Ph_golgi_10_00	1.68	7.22	7.75
73	Cells_Intensity_MaxIntensity_Ph_golgi	4.59	7.17	7.29
477	Nuclei_Correlation_RWC_Mito_Syto	-0.95	7.03	3.36
466	Nuclei_AreaShape_Solidity	8.44	6.93	6.89
446	Cytoplasm_Texture_SumVariance_Ph_golgi_5_00	1.73	6.89	8.39
18	Cells_Correlation_K_Hoechst_Syto	9.15	6.82	9.16
444	Cytoplasm_Texture_SumVariance_Ph_golgi_10_00	1.9	6.78	7.49
571	Nuclei_Texture_SumVariance_Ph_golgi_10_00	2.21	6.75	4.55
110	Cells_RadialDistribution_RadialCV_Ph_golgi_2of4	5.08	6.7	4.99
549	Nuclei_Texture_InfoMeas2_Mito_10_00	-0.01	6.69	7.1
429	Cytoplasm_Texture_SumEntropy_Mito_10_00	0.59	6.57	8.72
349	Cytoplasm_RadialDistribution_RadialCV_Ph_golgi_3of4	1.04	6.54	4.1
564	Nuclei_Texture_SumEntropy_Mito_5_00	0.98	6.53	7.55
341	Cytoplasm_RadialDistribution_MeanFrac_Ph_golgi_3of4	-0.2	6.41	6.12
43	Cells_Correlation_RWC_Mito_Syto	0.79	6.4	13.76
24	Cells_Correlation_Manders_ER_Hoechst	0.48	6.39	2.35
500	Nuclei_Intensity_StdIntensityEdge_Ph_golgi	7.49	6.37	7.16
198	Cells_Texture_SumEntropy_Mito_10_00	0.83	6.34	7.71
458	Cytoplasm_Texture_Variance_Ph_golgi_5_00	1.51	6.33	8.69
457	Cytoplasm_Texture_Variance_Ph_golgi_3_00	1.26	6.08	7.35
224	Cells_Texture_Variance_Ph_golgi_10_00	1.69	6.01	8.3
347	Cytoplasm_RadialDistribution_RadialCV_Ph_golgi_1of4	-1.32	5.93	1.9
563	Nuclei_Texture_SumEntropy_Mito_3_00	0.81	5.92	7.34
552	Nuclei_Texture_InfoMeas2_Ph_golgi_5_00	0.02	5.91	4.13
225	Cells_Texture_Variance_Ph_golgi_3_00	1.07	5.87	8
215	Cells_Texture_SumVariance_Ph_golgi_5_00	1.58	5.73	8.31
213	Cells_Texture_SumVariance_Ph_golgi_10_00	2.06	5.72	8.05
47	Cells_Correlation_RWC_Syto_Hoechst	-3.16	5.71	1.34
109	Cells_RadialDistribution_RadialCV_Ph_golgi_1of4	5.71	5.7	5.14
328	Cytoplasm_Intensity_StdIntensity_Ph_golgi	0.78	5.63	6.5
28	Cells_Correlation_Manders_Syto_Hoechst	-0.02	5.62	6.22
200	Cells_Texture_SumEntropy_Mito_5_00	0.68	5.62	7.06
399	Cytoplasm_Texture_Entropy_ER_5_00	-1.85	5.62	6.66
226	Cells_Texture_Variance_Ph_golgi_5_00	1.11	5.61	7.64
445	Cytoplasm_Texture_SumVariance_Ph_golgi_3_00	0.96	5.6	6.99
214	Cells_Texture_SumVariance_Ph_golgi_3_00	1.26	5.52	8.62
551	Nuclei_Texture_InfoMeas2_Ph_golgi_3_00	-0.31	5.48	4.7
431	Cytoplasm_Texture_SumEntropy_Mito_5_00	0.36	5.45	7.08
526	Nuclei_Texture_Correlation_Ph_golgi_3_00	-0.06	5.45	2.79
144	Cells_Texture_Correlation_Syto_10_00	6.27	5.41	4.01
546	Nuclei_Texture_Entropy_Mito_3_00	0.75	5.34	6.47
547	Nuclei_Texture_Entropy_Mito_5_00	0.55	5.25	6.11
306	Cytoplasm_Intensity_MaxIntensityEdge_Ph_golgi	2.54	5.23	5.16
545	Nuclei_Texture_Entropy_Mito_10_00	0.96	5.12	6.1
166	Cells_Texture_Entropy_Mito_3_00	0.65	5.06	7.71
105	Cells_RadialDistribution_MeanFrac_Ph_golgi_2of4	3.33	5.04	7.4
503	Nuclei_Intensity_StdIntensity_Ph_golgi	3.54	5.03	5.28
489	Nuclei_Intensity_MaxIntensityEdge_Ph_golgi	4.51	5.01	5.35
577	Nuclei_Texture_Variance_Ph_golgi_10_00	1.5	5.01	4.64
21	Cells_Correlation_K_Syto_ER	1.14	4.96	2.12
167	Cells_Texture_Entropy_Mito_5_00	0.61	4.94	7.67
402	Cytoplasm_Texture_Entropy_Mito_5_00	0.31	4.93	6.59
493	Nuclei_Intensity_MaxIntensity_Ph_golgi	2.77	4.88	5.31
199	Cells_Texture_SumEntropy_Mito_3_00	0.52	4.84	6.74
565	Nuclei_Texture_SumEntropy_Ph_golgi_10_00	1.24	4.84	3.36
252	Cytoplasm_Correlation_K_Syto_ER	1.21	4.83	2.46
165	Cells_Texture_Entropy_Mito_10_00	0.89	4.81	6.89
401	Cytoplasm_Texture_Entropy_Mito_3_00	0.33	4.71	6.72
90	Cells_Intensity_StdIntensity_Ph_golgi	0.88	4.7	7.21
430	Cytoplasm_Texture_SumEntropy_Mito_3_00	0.28	4.69	6.33
274	Cytoplasm_Correlation_RWC_Hoechst_Ph_golgi	4.5	4.66	1.99
573	Nuclei_Texture_SumVariance_Ph_golgi_5_00	2.15	4.59	4.07
248	Cytoplasm_Correlation_K_Hoechst_Syto	8.5	4.58	6.88
340	Cytoplasm_RadialDistribution_MeanFrac_Ph_golgi_2of4	-0.28	4.58	5.68
572	Nuclei_Texture_SumVariance_Ph_golgi_3_00	2.01	4.57	4.13
400	Cytoplasm_Texture_Entropy_Mito_10_00	0.49	4.5	6.31
129	Cells_Texture_Contrast_Ph_golgi_10_00	1.09	4.46	5.17
579	Nuclei_Texture_Variance_Ph_golgi_5_00	2.02	4.41	4.39
398	Cytoplasm_Texture_Entropy_ER_3_00	-2.74	4.37	8.13
281	Cytoplasm_Correlation_RWC_Syto_Hoechst	16.18	4.1	2.6
423	Cytoplasm_Texture_SumAverage_Mito_10_00	-0.85	4.1	5.72
567	Nuclei_Texture_SumEntropy_Ph_golgi_5_00	-0.22	4.09	3.3
86	Cells_Intensity_StdIntensityEdge_Mito	-1.78	4.07	3.82
375	Cytoplasm_Texture_Correlation_Ph_golgi_10_00	4.81	4.05	6.25
525	Nuclei_Texture_Contrast_Ph_golgi_5_00	1.84	4.01	4.2
578	Nuclei_Texture_Variance_Ph_golgi_3_00	3.11	3.98	4.3
42	Cells_Correlation_RWC_Mito_Hoechst	-2.94	3.95	-2.28
486	Nuclei_Intensity_MADIntensity_Mito	0.49	3.94	4.12
425	Cytoplasm_Texture_SumAverage_Mito_5_00	-1.01	3.86	5.68
297	Cytoplasm_Intensity_IntegratedIntensity_Syto	6.7	3.81	5.29
424	Cytoplasm_Texture_SumAverage_Mito_3_00	-1.02	3.78	5.61
62	Cells_Intensity_IntegratedIntensity_Syto	7.73	3.73	4.99
264	Cytoplasm_Correlation_Overlap_ER_Syto	2.24	3.72	4.43
313	Cytoplasm_Intensity_MeanIntensity_Mito	-1	3.72	5.41
27	Cells_Correlation_Manders_Ph_golgi_Hoechst	-0.52	3.71	6.14
111	Cells_RadialDistribution_RadialCV_Ph_golgi_3of4	2.31	3.71	4.59
377	Cytoplasm_Texture_Correlation_Ph_golgi_5_00	6.87	3.69	3.98
278	Cytoplasm_Correlation_RWC_Ph_golgi_Hoechst	14.68	3.57	2.39
286	Cytoplasm_Granularity_2_ER	1.11	3.57	3.92
370	Cytoplasm_Texture_Contrast_Ph_golgi_10_00	1.36	3.57	6.19
296	Cytoplasm_Granularity_5_Ph_golgi	1.62	3.5	3.47
141	Cells_Texture_Correlation_Ph_golgi_10_00	2.48	3.44	4.15
550	Nuclei_Texture_InfoMeas2_Ph_golgi_10_00	-0.74	3.37	1.16
361	Cytoplasm_Texture_Contrast_ER_10_00	-2.13	3.32	2.01
130	Cells_Texture_Contrast_Ph_golgi_3_00	0.01	3.26	3.99
192	Cells_Texture_SumAverage_Mito_10_00	-0.91	3.26	4.42
372	Cytoplasm_Texture_Contrast_Ph_golgi_5_00	-0.71	3.19	3.85
566	Nuclei_Texture_SumEntropy_Ph_golgi_3_00	-0.14	3.19	2.81
194	Cells_Texture_SumAverage_Mito_5_00	-0.93	3.12	4.55
121	Cells_Texture_Contrast_ER_3_00	-2.02	3.11	4.06
299	Cytoplasm_Intensity_MADIntensity_ER	-3.81	3.1	4.14
523	Nuclei_Texture_Contrast_Ph_golgi_10_00	1.67	3.09	6.59
122	Cells_Texture_Contrast_ER_5_00	-2.15	3.04	3.51
193	Cells_Texture_SumAverage_Mito_3_00	-0.89	3.03	4.53
339	Cytoplasm_RadialDistribution_MeanFrac_Ph_golgi_1of4	0.36	3.03	4.59
145	Cells_Texture_Correlation_Syto_5_00	4.64	3.01	2.26
533	Nuclei_Texture_DifferenceEntropy_Ph_golgi_3_00	0.81	3.01	3.01
104	Cells_RadialDistribution_MeanFrac_Ph_golgi_1of4	2.15	2.98	6.5
371	Cytoplasm_Texture_Contrast_Ph_golgi_3_00	-1.02	2.98	4.1
174	Cells_Texture_InfoMeas2_Ph_golgi_10_00	1.75	2.97	4.06
53	Cells_Granularity_2_Ph_golgi	-0.79	2.96	3.56
288	Cytoplasm_Granularity_2_Ph_golgi	0.44	2.89	2.88
475	Nuclei_Correlation_Overlap_Hoechst_Ph_golgi	0.36	2.86	4.35
76	Cells_Intensity_MeanIntensity_Mito	-1	2.85	4.41
131	Cells_Texture_Contrast_Ph_golgi_5_00	0.49	2.83	4.26
8	Cells_Correlation_Correlation_ER_Syto	3.98	2.8	1.75
150	Cells_Texture_DifferenceEntropy_Ph_golgi_10_00	-2.28	2.73	3.02
324	Cytoplasm_Intensity_StdIntensityEdge_Ph_golgi	0.73	2.73	3.62
481	Nuclei_Granularity_3_Mito	-3.95	2.7	2.48
511	Nuclei_RadialDistribution_MeanFrac_Ph_golgi_3of4	0.08	2.66	3.63
235	Cytoplasm_Correlation_Correlation_ER_Syto	2.52	2.63	3.04
168	Cells_Texture_Entropy_Ph_golgi_10_00	-2.36	2.61	2.42
524	Nuclei_Texture_Contrast_Ph_golgi_3_00	2.82	2.56	3.51
95	Cells_RadialDistribution_FracAtD_Mito_3of4	-1.49	2.45	4.76
99	Cells_RadialDistribution_FracAtD_Ph_golgi_4of4	0.77	2.45	3.92
135	Cells_Texture_Correlation_ER_10_00	7.28	2.41	3.14
362	Cytoplasm_Texture_Contrast_ER_3_00	-2.04	2.39	4.16
379	Cytoplasm_Texture_DifferenceEntropy_ER_5_00	-3	2.39	4.37
280	Cytoplasm_Correlation_RWC_Ph_golgi_Syto	0.88	2.38	0.7
376	Cytoplasm_Texture_Correlation_Ph_golgi_3_00	4.39	2.38	4.04
44	Cells_Correlation_RWC_Ph_golgi_Hoechst	-6.19	2.35	-0.12
422	Cytoplasm_Texture_SumAverage_ER_10_00	-3.01	2.35	2.89
534	Nuclei_Texture_DifferenceEntropy_Ph_golgi_5_00	0.35	2.35	2.8
175	Cells_Texture_InfoMeas2_Ph_golgi_3_00	1.59	2.34	4.29
143	Cells_Texture_Correlation_Ph_golgi_5_00	1.97	2.25	4.69
201	Cells_Texture_SumEntropy_Ph_golgi_10_00	-0.65	2.25	3.82
271	Cytoplasm_Correlation_RWC_ER_Hoechst	9.85	2.25	1.84
363	Cytoplasm_Texture_Contrast_ER_5_00	-3.02	2.21	3.96
291	Cytoplasm_Granularity_3_Ph_golgi	-2.45	2.19	1.54
505	Nuclei_RadialDistribution_FracAtD_Ph_golgi_3of4	-0.11	2.13	2.69
152	Cells_Texture_DifferenceEntropy_Ph_golgi_5_00	-3.25	2.12	2.03
203	Cells_Texture_SumEntropy_Ph_golgi_5_00	-1.39	2.12	2.89
261	Cytoplasm_Correlation_Manders_Ph_golgi_Hoechst	12.36	2.04	1.72
243	Cytoplasm_Correlation_Correlation_Syto_Ph_golgi	1.06	2.03	1.95
294	Cytoplasm_Granularity_4_Ph_golgi	-0.02	2.03	2.52
16	Cells_Correlation_Correlation_Syto_Ph_golgi	0.91	2.01	2.65
259	Cytoplasm_Correlation_Manders_Mito_Hoechst	10.53	2	1.71
263	Cytoplasm_Correlation_Manders_Syto_Hoechst	10.81	2	1.67
482	Nuclei_Granularity_3_Ph_golgi	-0.27	1.98	3.15
501	Nuclei_Intensity_StdIntensityEdge_Syto	-0.24	1.98	5.08
378	Cytoplasm_Texture_DifferenceEntropy_ER_3_00	-3.27	1.97	4.42
176	Cells_Texture_InfoMeas2_Ph_golgi_5_00	1.78	1.96	4.78
64	Cells_Intensity_MADIntensity_ER	-3.44	1.93	2.06
256	Cytoplasm_Correlation_Manders_ER_Hoechst	9.9	1.91	1.57
403	Cytoplasm_Texture_Entropy_Ph_golgi_10_00	-3.67	1.86	2.91
432	Cytoplasm_Texture_SumEntropy_Ph_golgi_10_00	-2.32	1.84	2.92
295	Cytoplasm_Granularity_5_Mito	1.95	1.83	0.69
142	Cells_Texture_Correlation_Ph_golgi_3_00	1.71	1.71	3.56
510	Nuclei_RadialDistribution_MeanFrac_Ph_golgi_2of4	-0.54	1.7	3.21
202	Cells_Texture_SumEntropy_Ph_golgi_3_00	-1.73	1.68	2.38
356	Cytoplasm_Texture_AngularSecondMoment_Ph_golgi_3_00	6.84	1.66	-0.73
385	Cytoplasm_Texture_DifferenceEntropy_Ph_golgi_5_00	-4.71	1.65	1.36
467	Nuclei_Correlation_Correlation_Hoechst_Syto	4.45	1.61	1.92
170	Cells_Texture_Entropy_Ph_golgi_5_00	-2.51	1.59	2.28
186	Cells_Texture_InverseDifferenceMoment_Syto_10_00	2.96	1.55	1.14
473	Nuclei_Correlation_K_Syto_Ph_golgi	0.35	1.53	0.28
60	Cells_Granularity_5_Mito	2.52	1.48	0.78
57	Cells_Granularity_3_Ph_golgi	-1.85	1.44	2.95
164	Cells_Texture_DifferenceVariance_Syto_5_00	2.47	1.44	0
357	Cytoplasm_Texture_AngularSecondMoment_Ph_golgi_5_00	7.15	1.41	-0.84
169	Cells_Texture_Entropy_Ph_golgi_3_00	-3.06	1.4	2.1
383	Cytoplasm_Texture_DifferenceEntropy_Ph_golgi_10_00	-3.77	1.37	2.13
137	Cells_Texture_Correlation_ER_5_00	7.18	1.35	1.27
151	Cells_Texture_DifferenceEntropy_Ph_golgi_3_00	-4.25	1.35	1.96
188	Cells_Texture_InverseDifferenceMoment_Syto_5_00	2.39	1.34	0.56
163	Cells_Texture_DifferenceVariance_Syto_3_00	2.26	1.31	0
61	Cells_Intensity_IntegratedIntensityEdge_Hoechst	5.4	1.29	3.22
66	Cells_Intensity_MADIntensity_Mito	-1.07	1.26	2.71
434	Cytoplasm_Texture_SumEntropy_Ph_golgi_5_00	-3.48	1.22	2.13
384	Cytoplasm_Texture_DifferenceEntropy_Ph_golgi_3_00	-4.53	1.2	2.07
359	Cytoplasm_Texture_AngularSecondMoment_Syto_3_00	1.87	1.18	-0.19
433	Cytoplasm_Texture_SumEntropy_Ph_golgi_3_00	-3.22	1.17	2.13
255	Cytoplasm_Correlation_K_Syto_Ph_golgi	0.4	1.15	-0.36
416	Cytoplasm_Texture_InverseDifferenceMoment_Ph_golgi_10_00	7.33	1.15	0.89
187	Cells_Texture_InverseDifferenceMoment_Syto_3_00	2.24	1.1	0.18
301	Cytoplasm_Intensity_MADIntensity_Mito	-1.13	1.09	2.49
355	Cytoplasm_Texture_AngularSecondMoment_Ph_golgi_10_00	8.43	1.08	-0.81
23	Cells_Correlation_K_Syto_Ph_golgi	0.52	1.07	-0.29
447	Cytoplasm_Texture_SumVariance_Syto_10_00	0.11	1.01	2.77
419	Cytoplasm_Texture_InverseDifferenceMoment_Syto_10_00	2.07	0.99	0.84
421	Cytoplasm_Texture_InverseDifferenceMoment_Syto_5_00	2.42	0.99	0.36
360	Cytoplasm_Texture_AngularSecondMoment_Syto_5_00	1.57	0.97	-0.31
46	Cells_Correlation_RWC_Ph_golgi_Syto	0.54	0.93	-1.05
120	Cells_Texture_AngularSecondMoment_Syto_5_00	1.91	0.92	0
119	Cells_Texture_AngularSecondMoment_Syto_3_00	1.85	0.85	0
331	Cytoplasm_Intensity_UpperQuartileIntensity_Mito	-1.32	0.82	1.73
404	Cytoplasm_Texture_Entropy_Ph_golgi_3_00	-4.77	0.82	2.39
405	Cytoplasm_Texture_Entropy_Ph_golgi_5_00	-5.18	0.8	2.26
471	Nuclei_Correlation_K_Ph_golgi_Mito	0.3	0.74	1.02
118	Cells_Texture_AngularSecondMoment_Syto_10_00	1.13	0.71	-0.61
386	Cytoplasm_Texture_DifferenceEntropy_Syto_10_00	-0.82	0.67	1.87
420	Cytoplasm_Texture_InverseDifferenceMoment_Syto_3_00	2.05	0.66	-0.12
136	Cells_Texture_Correlation_ER_3_00	5.17	0.65	-0.99
476	Nuclei_Correlation_Overlap_Hoechst_Syto	2.55	0.65	0.52
449	Cytoplasm_Texture_SumVariance_Syto_5_00	-0.29	0.6	2.94
418	Cytoplasm_Texture_InverseDifferenceMoment_Ph_golgi_5_00	6.52	0.57	0.34
293	Cytoplasm_Granularity_4_Mito	-2.54	0.56	0.3
311	Cytoplasm_Intensity_MaxIntensity_Syto	-1.22	0.52	4.07
358	Cytoplasm_Texture_AngularSecondMoment_Syto_10_00	0.98	0.5	-0.73
459	Cytoplasm_Texture_Variance_Syto_10_00	-0.5	0.5	3.08
93	Cells_Intensity_UpperQuartileIntensity_Mito	-0.74	0.49	1.63
461	Cytoplasm_Texture_Variance_Syto_5_00	-0.38	0.44	3.05
448	Cytoplasm_Texture_SumVariance_Syto_3_00	-0.3	0.41	2.81
330	Cytoplasm_Intensity_UpperQuartileIntensity_ER	-4.64	0.4	0.93
100	Cells_RadialDistribution_MeanFrac_Mito_1of4	3.66	0.39	-3.34
417	Cytoplasm_Texture_InverseDifferenceMoment_Ph_golgi_3_00	5.43	0.38	0.46
460	Cytoplasm_Texture_Variance_Syto_3_00	-0.38	0.34	3.17
50	Cells_Granularity_1_Ph_golgi	3.22	0.33	0.64
41	Cells_Correlation_RWC_Hoechst_Syto	-4.67	0.32	-1.99
284	Cytoplasm_Granularity_1_Ph_golgi	3.31	0.31	0.74
374	Cytoplasm_Texture_Contrast_Syto_5_00	-1.13	0.29	3.04
388	Cytoplasm_Texture_DifferenceEntropy_Syto_5_00	-1.23	0.29	2.32
329	Cytoplasm_Intensity_StdIntensity_Syto	-0.6	0.28	2.46
387	Cytoplasm_Texture_DifferenceEntropy_Syto_3_00	-1.28	0.28	3.55
217	Cells_Texture_SumVariance_Syto_5_00	-0.25	0.2	2.75
116	Cells_Texture_AngularSecondMoment_Ph_golgi_3_00	5.43	0.11	-0.85
11	Cells_Correlation_Correlation_Hoechst_Ph_golgi	0.61	0.01	0.92
227	Cells_Texture_Variance_Syto_10_00	-0.59	0.01	2.73
373	Cytoplasm_Texture_Contrast_Syto_10_00	-0.93	0.01	1.89
25	Cells_Correlation_Manders_ER_Syto	0	0	0
67	Cells_Intensity_MADIntensity_Ph_golgi	-3.26	0	0
78	Cells_Intensity_MedianIntensity_ER	-4.65	0	0.16
97	Cells_RadialDistribution_FracAtD_Ph_golgi_1of4	0.53	0	-1.19
162	Cells_Texture_DifferenceVariance_Syto_10_00	2.11	0	0
216	Cells_Texture_SumVariance_Syto_3_00	-0.52	0	2.67
257	Cytoplasm_Correlation_Manders_ER_Syto	0	0	0
258	Cytoplasm_Correlation_Manders_Hoechst_Syto	0	0	0
260	Cytoplasm_Correlation_Manders_Mito_Syto	0	0	0
262	Cytoplasm_Correlation_Manders_Ph_golgi_Syto	0	0	0
395	Cytoplasm_Texture_DifferenceVariance_Syto_10_00	1.11	0	-1.2
396	Cytoplasm_Texture_DifferenceVariance_Syto_3_00	1.41	0	-2.16
397	Cytoplasm_Texture_DifferenceVariance_Syto_5_00	1.52	0	-1.49
234	Cytoplasm_Correlation_Correlation_ER_Ph_golgi	1.69	-0.06	0.24
407	Cytoplasm_Texture_Entropy_Syto_3_00	-0.89	-0.06	1.33
408	Cytoplasm_Texture_Entropy_Syto_5_00	-0.57	-0.07	1.26
229	Cells_Texture_Variance_Syto_5_00	-0.68	-0.1	2.83
265	Cytoplasm_Correlation_Overlap_Hoechst_ER	9.29	-0.12	1.41
406	Cytoplasm_Texture_Entropy_Syto_10_00	-0.31	-0.14	1.37
183	Cells_Texture_InverseDifferenceMoment_Ph_golgi_10_00	4.37	-0.16	-1.11
435	Cytoplasm_Texture_SumEntropy_Syto_10_00	-0.61	-0.16	1.86
173	Cells_Texture_Entropy_Syto_5_00	-1.34	-0.17	1.18
117	Cells_Texture_AngularSecondMoment_Ph_golgi_5_00	5.66	-0.19	-0.75
228	Cells_Texture_Variance_Syto_3_00	-0.74	-0.19	2.69
315	Cytoplasm_Intensity_MedianIntensity_ER	-3.35	-0.21	0.4
172	Cells_Texture_Entropy_Syto_3_00	-1.19	-0.29	1.23
91	Cells_Intensity_StdIntensity_Syto	-0.88	-0.34	2.43
184	Cells_Texture_InverseDifferenceMoment_Ph_golgi_3_00	5.41	-0.34	-0.73
153	Cells_Texture_DifferenceEntropy_Syto_10_00	-2.8	-0.44	1.23
155	Cells_Texture_DifferenceEntropy_Syto_5_00	-2.24	-0.45	1.19
436	Cytoplasm_Texture_SumEntropy_Syto_3_00	-0.83	-0.45	1.05
59	Cells_Granularity_4_Mito	-3.08	-0.46	-1.63
115	Cells_Texture_AngularSecondMoment_Ph_golgi_10_00	4.54	-0.46	-0.69
204	Cells_Texture_SumEntropy_Syto_10_00	-1.06	-0.54	1.66
437	Cytoplasm_Texture_SumEntropy_Syto_5_00	-0.76	-0.54	1.34
171	Cells_Texture_Entropy_Syto_10_00	-1.24	-0.76	1.5
12	Cells_Correlation_Correlation_Hoechst_Syto	-0.04	-0.77	-2.29
325	Cytoplasm_Intensity_StdIntensityEdge_Syto	-1.66	-0.77	0.96
239	Cytoplasm_Correlation_Correlation_Hoechst_Syto	0.09	-0.8	-4.12
490	Nuclei_Intensity_MaxIntensityEdge_Syto	-1.59	-0.8	1.43
132	Cells_Texture_Contrast_Syto_10_00	-2.11	-0.84	0.84
154	Cells_Texture_DifferenceEntropy_Syto_3_00	-1.89	-0.89	1.83
82	Cells_Intensity_MinIntensityEdge_Syto	-0.93	-0.9	-2.19
84	Cells_Intensity_MinIntensity_Syto	-0.97	-0.9	-2.14
285	Cytoplasm_Granularity_1_Syto	0.64	-0.9	-0.76
319	Cytoplasm_Intensity_MinIntensityEdge_Syto	-0.93	-0.9	-2.19
321	Cytoplasm_Intensity_MinIntensity_Syto	-0.97	-0.9	-2.14
36	Cells_Correlation_Overlap_Syto_Ph_golgi	-0.78	-0.91	-1.78
49	Cells_Granularity_1_Mito	0.78	-0.91	-1.09
479	Nuclei_Granularity_1_Mito	-0.51	-0.92	-1.29
206	Cells_Texture_SumEntropy_Syto_5_00	-1.13	-0.94	1.22
185	Cells_Texture_InverseDifferenceMoment_Ph_golgi_5_00	5.12	-0.95	-1.12
79	Cells_Intensity_MedianIntensity_Mito	-1.71	-1.03	-0.18
283	Cytoplasm_Granularity_1_Mito	0.65	-1.07	-1.32
307	Cytoplasm_Intensity_MaxIntensityEdge_Syto	-1.09	-1.08	1.12
353	Cytoplasm_Texture_AngularSecondMoment_Mito_3_00	0.73	-1.08	-2.19
205	Cells_Texture_SumEntropy_Syto_3_00	-1.13	-1.1	1.06
409	Cytoplasm_Texture_InfoMeas2_Syto_10_00	-0.99	-1.14	-0.39
472	Nuclei_Correlation_K_Ph_golgi_Syto	-0.2	-1.14	-0.31
51	Cells_Granularity_1_Syto	0.51	-1.16	-0.82
483	Nuclei_Granularity_4_Mito	-0.02	-1.16	-3.64
134	Cells_Texture_Contrast_Syto_5_00	-2.08	-1.17	1.48
20	Cells_Correlation_K_Ph_golgi_Syto	-0.63	-1.19	0.16
354	Cytoplasm_Texture_AngularSecondMoment_Mito_5_00	0.69	-1.21	-1.99
316	Cytoplasm_Intensity_MedianIntensity_Mito	-1.5	-1.22	-0.31
470	Nuclei_Correlation_K_Mito_Ph_golgi	-0.37	-1.3	-1.52
352	Cytoplasm_Texture_AngularSecondMoment_Mito_10_00	0.46	-1.33	-2.13
113	Cells_Texture_AngularSecondMoment_Mito_3_00	0.53	-1.37	-2.17
251	Cytoplasm_Correlation_K_Ph_golgi_Syto	-0.58	-1.4	0.07
68	Cells_Intensity_MADIntensity_Syto	-1.36	-1.44	0
114	Cells_Texture_AngularSecondMoment_Mito_5_00	0.45	-1.46	-2.36
133	Cells_Texture_Contrast_Syto_3_00	-2.08	-1.47	1.45
298	Cytoplasm_Intensity_LowerQuartileIntensity_Mito	-1.9	-1.47	-0.59
63	Cells_Intensity_LowerQuartileIntensity_Mito	-1.83	-1.5	-0.64
85	Cells_Intensity_StdIntensityEdge_ER	-6.3	-1.52	-3.53
58	Cells_Granularity_3_Syto	-2.23	-1.56	-1.35
112	Cells_Texture_AngularSecondMoment_Mito_10_00	0	-1.68	-2.47
302	Cytoplasm_Intensity_MADIntensity_Ph_golgi	-6.02	-1.77	0
303	Cytoplasm_Intensity_MADIntensity_Syto	-1.47	-1.8	0
98	Cells_RadialDistribution_FracAtD_Ph_golgi_2of4	0	-1.87	-2.98
512	Nuclei_RadialDistribution_MeanFrac_Ph_golgi_4of4	0.34	-1.93	-2.81
94	Cells_Intensity_UpperQuartileIntensity_Syto	-2.02	-2.1	-0.86
83	Cells_Intensity_MinIntensity_Mito	-2.18	-2.11	-0.12
320	Cytoplasm_Intensity_MinIntensity_Mito	-2.18	-2.11	-0.12
81	Cells_Intensity_MinIntensityEdge_Mito	-2.21	-2.12	-0.13
318	Cytoplasm_Intensity_MinIntensityEdge_Mito	-2.21	-2.12	-0.13
7	Cells_Correlation_Correlation_ER_Ph_golgi	1.2	-2.31	-1.57
517	Nuclei_Texture_AngularSecondMoment_Mito_5_00	-0.55	-2.33	-3.18
332	Cytoplasm_Intensity_UpperQuartileIntensity_Syto	-1.72	-2.34	-1.49
426	Cytoplasm_Texture_SumAverage_Syto_10_00	-1.81	-2.35	-1.27
77	Cells_Intensity_MeanIntensity_Syto	-2.1	-2.39	-1.61
413	Cytoplasm_Texture_InverseDifferenceMoment_Mito_10_00	0.5	-2.41	-3.41
478	Nuclei_Correlation_RWC_Syto_Mito	-1.38	-2.46	-2.33
87	Cells_Intensity_StdIntensityEdge_Syto	-3.08	-2.49	-2.1
70	Cells_Intensity_MaxIntensityEdge_Syto	-2.66	-2.51	-2.79
428	Cytoplasm_Texture_SumAverage_Syto_5_00	-1.95	-2.54	-1.37
197	Cells_Texture_SumAverage_Syto_5_00	-2.11	-2.56	-1.46
317	Cytoplasm_Intensity_MedianIntensity_Syto	-2.17	-2.57	-2.23
195	Cells_Texture_SumAverage_Syto_10_00	-2.06	-2.58	-1.34
516	Nuclei_Texture_AngularSecondMoment_Mito_3_00	-0.45	-2.59	-3.24
427	Cytoplasm_Texture_SumAverage_Syto_3_00	-2	-2.62	-1.36
196	Cells_Texture_SumAverage_Syto_3_00	-2.08	-2.65	-1.57
253	Cytoplasm_Correlation_K_Syto_Hoechst	-3.36	-2.65	-4.42
410	Cytoplasm_Texture_InverseDifferenceMoment_ER_10_00	5.04	-2.69	-3.1
80	Cells_Intensity_MedianIntensity_Syto	-2.33	-2.74	-2.24
314	Cytoplasm_Intensity_MeanIntensity_Syto	-2.06	-2.82	-1.54
542	Nuclei_Texture_DifferenceVariance_Ph_golgi_5_00	-2.08	-2.82	-4.05
180	Cells_Texture_InverseDifferenceMoment_Mito_10_00	0.24	-2.86	-3.41
411	Cytoplasm_Texture_InverseDifferenceMoment_ER_3_00	3.58	-2.87	-5.04
161	Cells_Texture_DifferenceVariance_Ph_golgi_5_00	1.36	-2.9	-3.32
394	Cytoplasm_Texture_DifferenceVariance_Ph_golgi_5_00	1.38	-2.91	-3.54
412	Cytoplasm_Texture_InverseDifferenceMoment_ER_5_00	4.6	-2.92	-4.91
556	Nuclei_Texture_InverseDifferenceMoment_Mito_10_00	-0.11	-2.97	-3.44
31	Cells_Correlation_Overlap_Hoechst_Ph_golgi	-6.47	-2.99	-3.25
541	Nuclei_Texture_DifferenceVariance_Ph_golgi_3_00	-1.63	-3.01	-4.15
54	Cells_Granularity_2_Syto	-4.58	-3.14	-0.54
540	Nuclei_Texture_DifferenceVariance_Ph_golgi_10_00	-1.03	-3.16	-3.88
300	Cytoplasm_Intensity_MADIntensity_Hoechst	-1.78	-3.17	-3.17
392	Cytoplasm_Texture_DifferenceVariance_Ph_golgi_10_00	2.2	-3.19	-4.27
270	Cytoplasm_Correlation_Overlap_Syto_Ph_golgi	-1.46	-3.21	-4.74
292	Cytoplasm_Granularity_3_Syto	-4.86	-3.22	-1.57
177	Cells_Texture_InverseDifferenceMoment_ER_10_00	4.41	-3.35	-5.64
393	Cytoplasm_Texture_DifferenceVariance_Ph_golgi_3_00	1.51	-3.41	-4.37
160	Cells_Texture_DifferenceVariance_Ph_golgi_3_00	0	-3.42	-3.38
159	Cells_Texture_DifferenceVariance_Ph_golgi_10_00	1.09	-3.45	-3.11
74	Cells_Intensity_MeanIntensityEdge_Hoechst	-4.77	-3.57	-4.01
244	Cytoplasm_Correlation_K_ER_Syto	-0.74	-3.59	-2.25
179	Cells_Texture_InverseDifferenceMoment_ER_5_00	4.42	-3.65	-5.36
178	Cells_Texture_InverseDifferenceMoment_ER_3_00	3.64	-3.67	-6.51
106	Cells_RadialDistribution_MeanFrac_Ph_golgi_4of4	-2.41	-3.74	-3.81
342	Cytoplasm_RadialDistribution_MeanFrac_Ph_golgi_4of4	0.34	-3.75	-6.71
415	Cytoplasm_Texture_InverseDifferenceMoment_Mito_5_00	0.22	-3.88	-5.05
32	Cells_Correlation_Overlap_Hoechst_Syto	-4.96	-4.05	-5.08
17	Cells_Correlation_K_ER_Syto	-0.68	-4.23	-2.23
238	Cytoplasm_Correlation_Correlation_Hoechst_Ph_golgi	-0.32	-4.25	-2.61
182	Cells_Texture_InverseDifferenceMoment_Mito_5_00	0.03	-4.37	-5.1
558	Nuclei_Texture_InverseDifferenceMoment_Mito_5_00	-0.11	-4.38	-4.6
22	Cells_Correlation_K_Syto_Hoechst	-6.57	-4.56	-6.94
350	Cytoplasm_Texture_AngularSecondMoment_ER_3_00	4.16	-4.75	-5.44
351	Cytoplasm_Texture_AngularSecondMoment_ER_5_00	3.44	-4.8	-6.59
276	Cytoplasm_Correlation_RWC_Mito_Hoechst	14.38	-4.98	-2
414	Cytoplasm_Texture_InverseDifferenceMoment_Mito_3_00	0.06	-5.03	-6.6
557	Nuclei_Texture_InverseDifferenceMoment_Mito_3_00	-0.28	-5.51	-5.54
65	Cells_Intensity_MADIntensity_Hoechst	-3.08	-5.55	-5.74
389	Cytoplasm_Texture_DifferenceVariance_Mito_10_00	-1.33	-5.6	-6
156	Cells_Texture_DifferenceVariance_Mito_10_00	-1.56	-5.74	-6.27
181	Cells_Texture_InverseDifferenceMoment_Mito_3_00	-0.04	-6.07	-6.5
539	Nuclei_Texture_DifferenceVariance_Mito_5_00	-0.4	-6.09	-5.96
40	Cells_Correlation_RWC_Hoechst_Ph_golgi	-4.04	-6.25	-8.01
335	Cytoplasm_RadialDistribution_MeanFrac_Mito_1of4	3.45	-6.42	-5.53
158	Cells_Texture_DifferenceVariance_Mito_5_00	-1.75	-6.73	-6.8
391	Cytoplasm_Texture_DifferenceVariance_Mito_5_00	-1.76	-6.79	-7.3
38	Cells_Correlation_RWC_Hoechst_ER	7.76	-7.09	-7.31
538	Nuclei_Texture_DifferenceVariance_Mito_3_00	-0.73	-7.16	-6.79
96	Cells_RadialDistribution_FracAtD_Mito_4of4	-0.47	-7.84	-9.41
157	Cells_Texture_DifferenceVariance_Mito_3_00	-2.16	-8.01	-8.37
390	Cytoplasm_Texture_DifferenceVariance_Mito_3_00	-2.13	-8.06	-7.7
469	Nuclei_Correlation_Correlation_Mito_Syto	-0.95	-8.45	-10.71
92	Cells_Intensity_UpperQuartileIntensity_Hoechst	-6.58	-8.88	-11.08
19	Cells_Correlation_K_Mito_Hoechst	-5.82	-9.2	-9.56
236	Cytoplasm_Correlation_Correlation_Hoechst_ER	-8.24	-11.09	-14.9
103	Cells_RadialDistribution_MeanFrac_Mito_4of4	-3.5	-11.2	-15.01
249	Cytoplasm_Correlation_K_Mito_Hoechst	-5.02	-11.28	-11.25
480	Nuclei_Granularity_2_Hoechst	-10.91	-11.79	-10.7
312	Cytoplasm_Intensity_MeanIntensityEdge_Hoechst	-17.01	-12.34	-23.27
365	Cytoplasm_Texture_Contrast_Hoechst_3_00	-10.5	-12.62	-12.62
9	Cells_Correlation_Correlation_Hoechst_ER	-6.15	-13.1	-11.48
506	Nuclei_RadialDistribution_MeanFrac_Mito_1of4	0	-13.78	-16.96
75	Cells_Intensity_MeanIntensity_Hoechst	-18.65	-14.57	-22.31
124	Cells_Texture_Contrast_Hoechst_3_00	-13.37	-14.63	-12.28
364	Cytoplasm_Texture_Contrast_Hoechst_10_00	-12.22	-15.14	-14.6
190	Cells_Texture_SumAverage_Hoechst_3_00	-22.55	-15.23	-23.68
191	Cells_Texture_SumAverage_Hoechst_5_00	-20.99	-15.25	-21.49
125	Cells_Texture_Contrast_Hoechst_5_00	-14.76	-15.38	-12.31
366	Cytoplasm_Texture_Contrast_Hoechst_5_00	-12.74	-15.47	-16.2
123	Cells_Texture_Contrast_Hoechst_10_00	-15.41	-15.5	-14.84
266	Cytoplasm_Correlation_Overlap_Hoechst_Mito	17.07	-15.58	-18.39
242	Cytoplasm_Correlation_Correlation_Mito_Syto	-0.4	-15.81	-42.34
39	Cells_Correlation_RWC_Hoechst_Mito	-6.55	-16.32	-19.3
518	Nuclei_Texture_Contrast_Hoechst_3_00	-17.09	-16.39	-11.47
189	Cells_Texture_SumAverage_Hoechst_10_00	-21.1	-16.5	-26.26
250	Cytoplasm_Correlation_K_Mito_Syto	-0.52	-17.21	-22.49
507	Nuclei_RadialDistribution_MeanFrac_Mito_2of4	0.39	-17.38	-17.81
220	Cells_Texture_Variance_Hoechst_5_00	-15.23	-19.07	-12.82
208	Cells_Texture_SumVariance_Hoechst_3_00	-15.05	-19.23	-13.35
519	Nuclei_Texture_Contrast_Hoechst_5_00	-14.93	-19.3	-13.17
209	Cells_Texture_SumVariance_Hoechst_5_00	-15.71	-19.53	-13.22
528	Nuclei_Texture_DifferenceEntropy_Hoechst_3_00	-24.11	-19.98	-15.07
450	Cytoplasm_Texture_Variance_Hoechst_10_00	-13.86	-20.11	-15.26
218	Cells_Texture_Variance_Hoechst_10_00	-16.26	-20.15	-13.27
207	Cells_Texture_SumVariance_Hoechst_10_00	-17.25	-20.3	-12.24
529	Nuclei_Texture_DifferenceEntropy_Hoechst_5_00	-19.41	-20.5	-16.63
468	Nuclei_Correlation_Correlation_Mito_Ph_golgi	-1.05	-21.08	-20.43
438	Cytoplasm_Texture_SumVariance_Hoechst_10_00	-12.96	-21.47	-19.12
219	Cells_Texture_Variance_Hoechst_3_00	-14.51	-21.84	-12.48
140	Cells_Texture_Correlation_Mito_5_00	-3.61	-21.9	-30.95
29	Cells_Correlation_Overlap_Hoechst_ER	-18.34	-22.22	-15.26
322	Cytoplasm_Intensity_StdIntensityEdge_Hoechst	-17.95	-22.3	-14.21
146	Cells_Texture_DifferenceEntropy_Hoechst_10_00	-11.32	-22.32	-36.53
543	Nuclei_Texture_Entropy_Hoechst_3_00	-21.15	-22.57	-17.11
484	Nuclei_Intensity_LowerQuartileIntensity_Hoechst	-17.18	-22.66	-16.03
487	Nuclei_Intensity_MaxIntensityEdge_Hoechst	-16.81	-23.15	-16.66
527	Nuclei_Texture_DifferenceEntropy_Hoechst_10_00	-15.86	-23.15	-14.73
88	Cells_Intensity_StdIntensity_Hoechst	-18.63	-23.18	-14.81
304	Cytoplasm_Intensity_MaxIntensityEdge_Hoechst	-19.84	-23.25	-15.23
485	Nuclei_Intensity_MADIntensity_Hoechst	-14.33	-23.28	-14.53
496	Nuclei_Intensity_MedianIntensity_Hoechst	-19.42	-23.48	-15.89
308	Cytoplasm_Intensity_MaxIntensity_Hoechst	-19.15	-23.5	-15.23
338	Cytoplasm_RadialDistribution_MeanFrac_Mito_4of4	-7.08	-23.65	-22.25
452	Cytoplasm_Texture_Variance_Hoechst_5_00	-12.93	-23.77	-15.79
71	Cells_Intensity_MaxIntensity_Hoechst	-18.04	-23.79	-15.42
491	Nuclei_Intensity_MaxIntensity_Hoechst	-18.04	-23.79	-15.42
494	Nuclei_Intensity_MeanIntensityEdge_Hoechst	-19.47	-23.87	-18.63
451	Cytoplasm_Texture_Variance_Hoechst_3_00	-14.12	-24.2	-17.11
544	Nuclei_Texture_Entropy_Hoechst_5_00	-23.51	-24.37	-15.32
497	Nuclei_Intensity_MinIntensityEdge_Hoechst	-16.05	-24.57	-18.68
498	Nuclei_Intensity_MinIntensity_Hoechst	-17.56	-24.75	-18.14
504	Nuclei_Intensity_UpperQuartileIntensity_Hoechst	-17	-24.84	-15.44
139	Cells_Texture_Correlation_Mito_3_00	-4.04	-25.09	-28.77
561	Nuclei_Texture_SumAverage_Hoechst_5_00	-18.95	-25.37	-14.36
439	Cytoplasm_Texture_SumVariance_Hoechst_3_00	-11.31	-25.46	-17.73
326	Cytoplasm_Intensity_StdIntensity_Hoechst	-19.01	-25.53	-15.79
495	Nuclei_Intensity_MeanIntensity_Hoechst	-19.36	-25.68	-14.39
548	Nuclei_Texture_InfoMeas2_Hoechst_10_00	-22.1	-25.82	-13.18
33	Cells_Correlation_Overlap_Mito_ER	-2.06	-25.91	-40.97
138	Cells_Texture_Correlation_Mito_10_00	-1.37	-25.97	-27.29
559	Nuclei_Texture_SumAverage_Hoechst_10_00	-20.29	-26.15	-14.68
241	Cytoplasm_Correlation_Correlation_Mito_Ph_golgi	-2.12	-26.72	-40.42
560	Nuclei_Texture_SumAverage_Hoechst_3_00	-19.69	-26.99	-16.01
15	Cells_Correlation_Correlation_Mito_Syto	-1.28	-27	-27.57
440	Cytoplasm_Texture_SumVariance_Hoechst_5_00	-12.27	-27.35	-22.21
10	Cells_Correlation_Correlation_Hoechst_Mito	-3.65	-29.91	-41.81
237	Cytoplasm_Correlation_Correlation_Hoechst_Mito	-5.55	-29.94	-39.66
35	Cells_Correlation_Overlap_Mito_Syto	-3.14	-30.7	-39.6
508	Nuclei_RadialDistribution_MeanFrac_Mito_3of4	-1.67	-32.77	-36.24
282	Cytoplasm_Correlation_RWC_Syto_Mito	-0.2	-40.28	-83.98
14	Cells_Correlation_Correlation_Mito_Ph_golgi	-1.58	-41.54	-67.45
48	Cells_Correlation_RWC_Syto_Mito	-0.75	-48.3	-83.92
30	Cells_Correlation_Overlap_Hoechst_Mito	-13.84	-51.17	-64.83
240	Cytoplasm_Correlation_Correlation_Mito_ER	-6.1	-51.9	-70.89
273	Cytoplasm_Correlation_RWC_Hoechst_Mito	1.42	-53.98	-54.99
272	Cytoplasm_Correlation_RWC_ER_Mito	-0.06	-54.01	-180.3
13	Cells_Correlation_Correlation_Mito_ER	-5.56	-59.03	-68.07
269	Cytoplasm_Correlation_Overlap_Mito_Syto	-1.64	-60.67	-131.72
474	Nuclei_Correlation_Overlap_Hoechst_Mito	0.99	-80.13	-86.2
37	Cells_Correlation_RWC_ER_Mito	-0.46	-87.12	-156.94
268	Cytoplasm_Correlation_Overlap_Mito_Ph_golgi	-7.44	-90.51	-108.36
34	Cells_Correlation_Overlap_Mito_Ph_golgi	-6.4	-91.59	-73.96
279	Cytoplasm_Correlation_RWC_Ph_golgi_Mito	0.4	-253.94	-360.1
45	Cells_Correlation_RWC_Ph_golgi_Mito	-0.2	-255.27	-193.89

## Sheet: Table S4
Proteins upregulated by 10 and 30 µM CPX						Proteins downregulated by 10 and 30 µM CPX
CPX (10 µM)	CPX at 10 and 30 µM	CPX (30 µM)				CPX (10 µM)	CPX at 10 and 30 µM	CPX (30 µM)
CCRN4L	ADIPOR1	ABCC1				ALAS1	ANTXR1	AARS2
CHTF8	AFAP1L1	AKAP12				CKS2	ATF7IP	AASS
COL6A3	AK4	ALAS1				CSNK1G1	ATPAF1	ABAT
MAPT	ALDOA	ANLN				DPYD	BAG2	ABCB7
PDK3	ALDOC	ANXA4				ERGIC3	CDC25C	ABCD3
RIOK3	ALKBH5	ANXA5				HMGCS1	CDK5RAP1	ABCF2
RPS23	ANKZF1	ARPC1A				MICU1	CENPM	ABHD10
ZNF428	ARFGEF3	ARPC3				NDC1	CEP55	ACO2
	ARL6	ARPP19				NDC80	CHID1	ADCK4
	BNIP3	ARVCF				POLD3	CLPX	ALDH1B1
	BNIP3L	ASPH				SNAP23	CYP51A1	ALDH1L2
	C1QL1	ATF1				TCF25	DNAJB14	AMIGO2
	C3orf58	ATP1B1				TRAPPC2L	DPH1	ANKMY2
	CA12	BANF1				TSC22D1	ELP3	ARHGAP29
	CA9	BCAT1				UBE2C	ENC1	ATPIF1
	CCNA2	BRI3BP					ERAL1	BCKDHB
	CDK18	C9orf142					FADS2	BEND3
	COL11A1	CACNB3					FAM102B	BMS1
	COL12A1	CADM1					FAR1	BOLA3
	COL13A1	CAMK1D					FASTKD5	BTD
	COL1A1	CASC4					FDFT1	C1QBP
	COL3A1	CHD3					FDX1	C2orf47
	COL4A1	CHMP5					FECH	CAT
	COL4A2	CKB					FSTL1	CBX2
	COL5A1	CLN6					GLUD2	CCDC90B
	COL5A2	CLOCK					GRPEL2	CECR5
	COL6A2	CMIP					GSTM4	CLPP
	CPA4	CNNM4					GTPBP8	CLTA
	CRABP2	CNPY3					GYG1	CLTC
	CRYBB1	CNTNAP1					GYS1	CLTCL1
	CRYGS	COBLL1					HAPLN1	COA7
	DNAJB2	CORO1C					HSP90AB4P	COPRS
	DPYSL4	COX5A					IKBKAP	COQ6
	DTNA	CPSF6					IMPA2	COQ7
	EGLN1	CRIP2					ISCA2	COX6C
	ENO2	CRKL					MAGED1	COX7C
	ERO1L	CRTAP					MEIS2	CYCS
	FAM162A	CT45A2					MRPS2	DAB2
	FAM219A	CTSL					NDUFAF4	DAP3
	FAU	DGCR8					NDUFS8	DARS2
	FBXO42	DLG1					NUF2	DBN1
	GAPDH	DNAJC13					NUSAP1	DDX5
	GBE1	DNASE2					POLD1	DHCR7
	GLTP	DPF1					POLE	DHRS2
	GPI	DPY30					POLE2	DHTKD1
	GPT2	EHD2					PPAT	DHX30
	GRB10	ELMSAN1					PRAME	DNAJA3
	HERC3	ENO1					PRIM2	EARS2
	HK2	ENSA					PYGB	ECH1
	HMG20A	ETS1					PYGL	ECHS1
	IGF1R	FAM107B					RTFDC1	EDIL3
	INSIG2	FBLN1					RTN4IP1	EFR3A
	IREB2	FDXR					SDHB	ELOVL5
	IRF2BP2	FN1					SIL1	ETFA
	ISG20	FOSL1					SQSTM1	ETNK1
	JUND	FOSL2					SYF2	EXOSC10
	KDM3A	FOXK2					TCAF1	EXOSC9
	KDM4B	FTSJ1					TOR3A	FADS1
	KDM5C	GABARAPL1					TTC38	FADS3
	LDHA	GGCX					UBE2T	FAM111B
	LIMCH1	GLRX					UQCC1	FAM98A
	LNP	GM2A						FARS2
	LOX	GMNN						FASTKD2
	LOXL2	GPRC5A						FIS1
	LTBP4	H2AFV						FTL
	LUC7L2	HIF1A						FUT11
	LUC7L3	HK1						FXR1
	MAK16	HLA-Cw						GADD45GIP1
	MAP2K1	HMOX1						GATC
	MPP2	HN1L						GFM1
	MYO1E	HPCAL4						GFM2
	NAMPT	HPS5						GLS
	NCKIPSD	HSPA1A						GLUD1
	NDRG1	IL32						GLYR1
	NID1	IMPDH1						GOLGA2
	P4HA1	IMPDH2						GRIP1
	P4HA2	ITGA5						GRSF1
	PCOLCE	ITPRIP						GSTK1
	PDK1	KANK1						GTF3C3
	PFKFB4	KCT2						GTPBP10
	PGK1	KMT2C						GUF1
	PGK2	LGMN						HIST1H1A
	PLEKHA2	LIMD1						HIST1H1C
	PLIN2	LRP6						HNRNPDL
	PLOD2	LRRFIP1						HNRNPH1
	POLR2H	LTBP1						HNRNPL
	PPP1R14C	LTBP2						ICE2
	PPP2R5B	LUC7L						ICT1
	RAB20	MAP1B						IFITM3
	RNASET2	MAST4						IMMT
	RNPS1	MESDC1						IVD
	RPL24	MFAP3						JAKMIP3
	RPL27A	MOB3A						KIAA0391
	RPS17	MPI						LAMB1
	RRM2	MT2A						LARS2
	SAMD4A	MTR						LBR
	SDHAF2	MXRA7						LIN9
	SH3BP4	MYH11						LMNB1
	SLC2A1	MYL12A						LPCAT3
	SLC2A3	MYO1B						LRPPRC
	SLC34A3	MYO1C						MALSU1
	SNTA1	NAA40						MCCC1
	SRSF11	NENF						MCFD2
	STRBP	NFATC1						METTL15
	TCAF2	NINJ1						MGME1
	TIAM1	NR3C1						MICU2
	TK1	NRGN						MIEF1
	TPD52	NSF						MMP9
	TPI1	NUCKS1						MP68
	U2AF1	NUDT21						MRPL1
	VLDLR	OLAH						MRPL11
	WEE1	OTOF						MRPL13
	ZBTB21	OXSR1						MRPL15
	ZFP36L1	P4HB						MRPL17
		PANX1						MRPL18
		PAPSS2						MRPL19
		PEX26						MRPL2
		PFKL						MRPL20
		PFKP						MRPL21
		PFN2						MRPL22
		PGAM1						MRPL23
		PGM1						MRPL24
		PGRMC1						MRPL28
		PLAUR						MRPL3
		PLEC						MRPL30
		PPME1						MRPL32
		PPP1R13L						MRPL37
		PPP1R14B						MRPL38
		PPP1R16A						MRPL39
		PPP4R2						MRPL4
		PSAP						MRPL40
		PTP4A1						MRPL42
		PTPRF						MRPL43
		PXN						MRPL44
		RAB11FIP5						MRPL45
		RACGAP1						MRPL46
		RBPJ						MRPL47
		RCN1						MRPL48
		RELL1						MRPL49
		RHPN2						MRPL50
		RNF113A						MRPL51
		RNMT						MRPL54
		RPS10						MRPL9
		RPS27L						MRPS10
		RRBP1						MRPS15
		RRM2B						MRPS16
		S100A10						MRPS17
		S100A11						MRPS18A
		SAMD9L						MRPS18B
		SARS						MRPS21
		SCAF4						MRPS22
		SCAI						MRPS23
		SDC4						MRPS24
		SDF2						MRPS25
		SDK2						MRPS27
		SEC61A1						MRPS28
		SEC61B						MRPS30
		SELH						MRPS31
		SEMA4B						MRPS34
		SEMA7A						MRPS35
		SERPINB6						MRPS5
		SGOL2						MRPS6
		SH3PXD2A						MRPS7
		SLC30A1						MRPS9
		SMAD3						MTCH2
		SMTN						MT-CO2
		SMYD2						MTERF3
		SNAP25						MTG1
		SNX33						MTG2
		SREK1						MTIF2
		SRSF2						MTPAP
		STX1A						MVP
		SUCO						NDUFA10
		SUPT4H1						NDUFA2
		SYCE1						NDUFA5
		TAF9						NDUFA6
		TAGLN2						NDUFAF7
		TANC2						NDUFS1
		TBC1D9B						NDUFS2
		TCOF1						NDUFS7
		TFRC						NDUFV1
		TGFBI						NDUFV2
		TMA16						NDUFV3
		TMSB10						NEU1
		TNFAIP3						NFU1
		TRADD						NGDN
		TRIO						NHSL1
		TSTD1						NNT
		TTYH3						NO66
		TUBA3E						NOA1
		TUBB8						NOL10
		TUFT1						NOL8
		U2AF2						NOP16
		UBE2O						NT5DC3
		UPP1						NUFIP2
		VIMP						OCIAD1
		WDR45B						OCIAD2
		ZC3HAV1L						OSGEPL1
		ZHX2						OXA1L
		ZNF654						PABPN1
		ZRANB2						PCCB
								PCDHB11
								PCF11
								PDPR
								PNPT1
								POLDIP2
								POLG
								PPIF
								PPP1CC
								PPP1R9B
								PTCD3
								PTPN18
								PYURF
								QRSL1
								RBFA
								RBM19
								RECQL4
								RPUSD4
								SH3D19
								SHQ1
								SKIV2L2
								SLC38A2
								SLU7
								SPARC
								SPATA20
								SQRDL
								SSBP1
								SUGP2
								SURF2
								SYTL4
								TAF7
								TBRG4
								TCEAL4
								TFB1M
								TFB2M
								TGOLN2
								THUMPD2
								TK2
								TMEM50A
								TPM1
								TPP2
								TRIM56
								TRMT61B
								TSFM
								TSPAN6
								TUFM
								TXN2
								UBE2E3
								ULK2
								UQCC2
								UQCR10
								UQCRFS1
								USP22
								UTP3
								VDAC2
								VDAC3
								VWA8
								WBSCR16
								YARS2
								YBX1
								ZNF608

## Sheet: Table S5 CPX 10 µM
-Log(p-value)	Fold change (Log2)	Protein names	Gene names	Fasta headers
1.0059	-0.138417	Nuclear speckle splicing regulatory protein 1	NSRP1;CCDC55	sp|Q9H0G5|NSRP1_HUMAN Nuclear speckle splicing regulatory protein 1 OS=Homo sapiens OX=9606 GN=NSRP1 PE=1 SV=1;tr|A0A024QZ33|A0A024QZ33_HUMAN Coiled-coil domain-containing protein 55 OS=Homo sapiens OX=9606 GN=NSRP1 PE=1 SV=1
0.411628	0.248718	Serpin B6	SERPINB6	sp|P35237|SPB6_HUMAN Serpin B6 OS=Homo sapiens OX=9606 GN=SERPINB6 PE=1 SV=3;tr|A0A2R8YD12|A0A2R8YD12_HUMAN Serpin B6 OS=Homo sapiens OX=9606 GN=SERPINB6 PE=1 SV=1;tr|A0A024QZX5|A0A024QZX5_HUMAN Serpin B6 OS=Homo sapiens OX=9606 GN=SERPINB6 PE=1 SV=1;tr|A0
0.535131	0.0771726	Vigilin	HDLBP	tr|A0A024R4E5|A0A024R4E5_HUMAN High density lipoprotein binding protein (Vigilin), isoform CRA_a OS=Homo sapiens OX=9606 GN=HDLBP PE=1 SV=1;sp|Q00341|VIGLN_HUMAN Vigilin OS=Homo sapiens OX=9606 GN=HDLBP PE=1 SV=2;sp|Q00341-2|VIGLN_HUMAN Isoform 2 of Vigili
0.186331	-0.0347775	Proteasome subunit alpha type-2;Proteasome subunit alpha type	PSMA2	sp|P25787|PSA2_HUMAN Proteasome subunit alpha type-2 OS=Homo sapiens OX=9606 GN=PSMA2 PE=1 SV=2;tr|A0A024RA52|A0A024RA52_HUMAN Proteasome subunit alpha type OS=Homo sapiens OX=9606 GN=PSMA2 PE=1 SV=1;tr|C9JCK5|C9JCK5_HUMAN Proteasome subunit alpha type-2 O
0.138902	0.0195971	Transcription elongation factor B polypeptide 3	TCEB3	sp|Q14241|ELOA1_HUMAN Elongin-A OS=Homo sapiens OX=9606 GN=ELOA PE=1 SV=2;tr|A0A024RAC6|A0A024RAC6_HUMAN Elongin-A OS=Homo sapiens OX=9606 GN=ELOA PE=1 SV=1
0.140661	-0.0116711	Diphosphoinositol polyphosphate phosphohydrolase 2	NUDT4	sp|Q9NZJ9|NUDT4_HUMAN Diphosphoinositol polyphosphate phosphohydrolase 2 OS=Homo sapiens OX=9606 GN=NUDT4 PE=1 SV=2;sp|A0A024RBG1|NUD4B_HUMAN Diphosphoinositol polyphosphate phosphohydrolase NUDT4B OS=Homo sapiens OX=9606 GN=NUDT4B PE=3 SV=1;sp|Q9NZJ9-2|NU
0.899473	0.0566632	Lysosomal thioesterase PPT2	PPT2;hCG_1999928	sp|Q9UMR5-3|PPT2_HUMAN Isoform 3 of Lysosomal thioesterase PPT2 OS=Homo sapiens OX=9606 GN=PPT2;sp|Q9UMR5|PPT2_HUMAN Lysosomal thioesterase PPT2 OS=Homo sapiens OX=9606 GN=PPT2 PE=1 SV=4;tr|A0A024RCQ8|A0A024RCQ8_HUMAN HCG1999928, isoform CRA_a OS=Homo sapi
1.59456	-0.0518174	Large proline-rich protein BAG6	BAG6;BAT3	sp|P46379|BAG6_HUMAN Large proline-rich protein BAG6 OS=Homo sapiens OX=9606 GN=BAG6 PE=1 SV=2;sp|P46379-2|BAG6_HUMAN Isoform 2 of Large proline-rich protein BAG6 OS=Homo sapiens OX=9606 GN=BAG6;tr|A0A0G2JK23|A0A0G2JK23_HUMAN BCL2-associated athanogene 6 O
0.132828	-0.0078063	Kelch repeat and BTB domain-containing protein 4	KBTBD4	sp|Q9NVX7|KBTB4_HUMAN Kelch repeat and BTB domain-containing protein 4 OS=Homo sapiens OX=9606 GN=KBTBD4 PE=1 SV=3;sp|Q9NVX7-2|KBTB4_HUMAN Isoform 2 of Kelch repeat and BTB domain-containing protein 4 OS=Homo sapiens OX=9606 GN=KBTBD4;tr|A0A075B6T4|A0A075B
0.0435854	0.0158459	Epiplakin	EPPK1	sp|P58107|EPIPL_HUMAN Epiplakin OS=Homo sapiens OX=9606 GN=EPPK1 PE=1 SV=3;tr|A0A075B730|A0A075B730_HUMAN Epiplakin OS=Homo sapiens OX=9606 GN=EPPK1 PE=1 SV=2
1.15032	0.191319	Annexin A8-like protein 2;Annexin;Annexin A8	ANXA8L2;ANXA8L1;ANXA8	sp|Q5VT79|AXA81_HUMAN Annexin A8-like protein 1 OS=Homo sapiens OX=9606 GN=ANXA8L1 PE=2 SV=2;tr|B4DTF2|B4DTF2_HUMAN Annexin OS=Homo sapiens OX=9606 GN=ANXA8L1 PE=1 SV=1;tr|A0A075B752|A0A075B752_HUMAN Annexin OS=Homo sapiens OX=9606 GN=ANXA8L1 PE=1 SV=1;sp|
2.32374	-0.240388	Bcl-2-like protein 12	BCL2L12	sp|Q9HB09|B2L12_HUMAN Bcl-2-like protein 12 OS=Homo sapiens OX=9606 GN=BCL2L12 PE=1 SV=1;sp|Q9HB09-3|B2L12_HUMAN Isoform 3 of Bcl-2-like protein 12 OS=Homo sapiens OX=9606 GN=BCL2L12;tr|A0A087WSV0|A0A087WSV0_HUMAN Bcl-2-like protein 12 OS=Homo sapiens OX=9
0.695135	0.040903	Biogenesis of lysosome-related organelles complex 1 subunit 1	BLOC1S1	sp|P78537|BL1S1_HUMAN Biogenesis of lysosome-related organelles complex 1 subunit 1 OS=Homo sapiens OX=9606 GN=BLOC1S1 PE=1 SV=2;tr|A0A087WSV2|A0A087WSV2_HUMAN Biogenesis of lysosome-related organelles complex 1 subunit 1 (Fragment) OS=Homo sapiens OX=9606
1.1958	0.102938	Thioredoxin reductase 1, cytoplasmic	TXNRD1	sp|Q16881|TRXR1_HUMAN Thioredoxin reductase 1, cytoplasmic OS=Homo sapiens OX=9606 GN=TXNRD1 PE=1 SV=3;sp|Q16881-4|TRXR1_HUMAN Isoform 4 of Thioredoxin reductase 1, cytoplasmic OS=Homo sapiens OX=9606 GN=TXNRD1;tr|A0A087WSY9|A0A087WSY9_HUMAN Thioredoxin re
0.362329	-0.0259527	Phospholipid hydroperoxide glutathione peroxidase, mitochondrial;Glutathione peroxidase	GPX4	sp|P36969|GPX4_HUMAN Phospholipid hydroperoxide glutathione peroxidase OS=Homo sapiens OX=9606 GN=GPX4 PE=1 SV=3;tr|A0A087X2I2|A0A087X2I2_HUMAN Glutathione peroxidase OS=Homo sapiens OX=9606 GN=GPX4 PE=1 SV=1;tr|A0A087WT12|A0A087WT12_HUMAN Glutathione pero
0.651902	-0.0840901	Membrane-associated guanylate kinase, WW and PDZ domain-containing protein 1	MAGI1	sp|Q96QZ7|MAGI1_HUMAN Membrane-associated guanylate kinase, WW and PDZ domain-containing protein 1 OS=Homo sapiens OX=9606 GN=MAGI1 PE=1 SV=3;tr|A0A087WT53|A0A087WT53_HUMAN Membrane-associated guanylate kinase, WW and PDZ domain-containing protein 1 OS=Hom
1.1825	0.106019	1-phosphatidylinositol 4,5-bisphosphate phosphodiesterase beta-1;Phosphoinositide phospholipase C	PLCB1	sp|Q9NQ66|PLCB1_HUMAN 1-phosphatidylinositol 4,5-bisphosphate phosphodiesterase beta-1 OS=Homo sapiens OX=9606 GN=PLCB1 PE=1 SV=1;tr|A0A087WT80|A0A087WT80_HUMAN 1-phosphatidylinositol 4,5-bisphosphate phosphodiesterase OS=Homo sapiens OX=9606 GN=PLCB1 PE=1
0.189466	-0.055644	Ankyrin-3	ANK3	sp|Q12955|ANK3_HUMAN Ankyrin-3 OS=Homo sapiens OX=9606 GN=ANK3 PE=1 SV=3;sp|Q12955-4|ANK3_HUMAN Isoform 2 of Ankyrin-3 OS=Homo sapiens OX=9606 GN=ANK3;sp|Q12955-5|ANK3_HUMAN Isoform 3 of Ankyrin-3 OS=Homo sapiens OX=9606 GN=ANK3;sp|Q12955-7|ANK3_HUMAN Isof
1.69298	-0.424877	NADH dehydrogenase [ubiquinone] iron-sulfur protein 7, mitochondrial	NDUFS7	sp|O75251|NDUS7_HUMAN NADH dehydrogenase [ubiquinone] iron-sulfur protein 7, mitochondrial OS=Homo sapiens OX=9606 GN=NDUFS7 PE=1 SV=3;tr|F5H5N1|F5H5N1_HUMAN Complex I-20kD OS=Homo sapiens OX=9606 GN=NDUFS7 PE=1 SV=1;tr|A0A087WXF6|A0A087WXF6_HUMAN NADH deh
0.628376	0.0487526	Roundabout homolog 1	ROBO1	sp|Q9Y6N7|ROBO1_HUMAN Roundabout homolog 1 OS=Homo sapiens OX=9606 GN=ROBO1 PE=1 SV=1;tr|A0A087WTM1|A0A087WTM1_HUMAN Roundabout homolog 1 OS=Homo sapiens OX=9606 GN=ROBO1 PE=1 SV=1;sp|Q9Y6N7-6|ROBO1_HUMAN Isoform 6 of Roundabout homolog 1 OS=Homo sapiens O
1.42154	-0.190711	E3 ubiquitin-protein ligase RNF34	RNF34	sp|Q969K3|RNF34_HUMAN E3 ubiquitin-protein ligase RNF34 OS=Homo sapiens OX=9606 GN=RNF34 PE=1 SV=1;tr|A0A087WTM5|A0A087WTM5_HUMAN E3 ubiquitin-protein ligase RNF34 OS=Homo sapiens OX=9606 GN=RNF34 PE=1 SV=1;tr|H7BYJ1|H7BYJ1_HUMAN E3 ubiquitin-protein ligas
0.457052	-0.0189538	Testis-expressed sequence 264 protein	TEX264	sp|Q9Y6I9|TX264_HUMAN Testis-expressed protein 264 OS=Homo sapiens OX=9606 GN=TEX264 PE=1 SV=1;tr|A0A087WTU3|A0A087WTU3_HUMAN Testis-expressed protein 264 OS=Homo sapiens OX=9606 GN=TEX264 PE=1 SV=1;tr|C9JXQ7|C9JXQ7_HUMAN Testis-expressed protein 264 (Frag
1.36824	0.087875	Alstrom syndrome protein 1	ALMS1	sp|Q8TCU4|ALMS1_HUMAN Alstrom syndrome protein 1 OS=Homo sapiens OX=9606 GN=ALMS1 PE=1 SV=4;tr|A0A087WV20|A0A087WV20_HUMAN Alstrom syndrome protein 1 OS=Homo sapiens OX=9606 GN=ALMS1 PE=1 SV=1;tr|A0A087WTU9|A0A087WTU9_HUMAN Alstrom syndrome protein 1 OS=Ho
0.31922	0.0401576	E3 ubiquitin-protein ligase UHRF1	UHRF1	sp|Q96T88|UHRF1_HUMAN E3 ubiquitin-protein ligase UHRF1 OS=Homo sapiens OX=9606 GN=UHRF1 PE=1 SV=1;sp|Q96T88-2|UHRF1_HUMAN Isoform 2 of E3 ubiquitin-protein ligase UHRF1 OS=Homo sapiens OX=9606 GN=UHRF1;tr|A0A087WVR3|A0A087WVR3_HUMAN RING-type E3 ubiquitin
1.55926	-0.122881	Endoplasmic reticulum-Golgi intermediate compartment protein 2	ERGIC2	sp|Q96RQ1|ERGI2_HUMAN Endoplasmic reticulum-Golgi intermediate compartment protein 2 OS=Homo sapiens OX=9606 GN=ERGIC2 PE=1 SV=2;tr|A0A087WU02|A0A087WU02_HUMAN Endoplasmic reticulum-Golgi intermediate compartment protein 2 OS=Homo sapiens OX=9606 GN=ERGIC2
1.21681	0.33432	Magnesium transporter protein 1;Tumor suppressor candidate 3	MAGT1;TUSC3	sp|Q9H0U3|MAGT1_HUMAN Magnesium transporter protein 1 OS=Homo sapiens OX=9606 GN=MAGT1 PE=1 SV=1;tr|A0A087WU53|A0A087WU53_HUMAN Dolichyl-diphosphooligosaccharide--protein glycosyltransferase subunit MAGT1 OS=Homo sapiens OX=9606 GN=MAGT1 PE=1 SV=1;sp|Q1345
2.99586	-0.0699415	Vacuolar protein sorting-associated protein 45	VPS45	sp|Q9NRW7|VPS45_HUMAN Vacuolar protein sorting-associated protein 45 OS=Homo sapiens OX=9606 GN=VPS45 PE=1 SV=1;tr|A0A087WU65|A0A087WU65_HUMAN Vacuolar protein sorting-associated protein 45 OS=Homo sapiens OX=9606 GN=VPS45 PE=1 SV=1;tr|A0A2R8YE10|A0A2R8YE1
0.289266	0.0350787	MKL/myocardin-like protein 1	MKL1;mkl1	sp|Q969V6|MRTFA_HUMAN Myocardin-related transcription factor A OS=Homo sapiens OX=9606 GN=MRTFA PE=1 SV=1;tr|E7ER32|E7ER32_HUMAN Myocardin-related transcription factor A OS=Homo sapiens OX=9606 GN=MRTFA PE=1 SV=2;tr|A0A087X287|A0A087X287_HUMAN Myocardin-re
2.31378	0.403936	Tumor necrosis factor alpha-induced protein 3;A20p50;A20p37	TNFAIP3	sp|P21580|TNAP3_HUMAN Tumor necrosis factor alpha-induced protein 3 OS=Homo sapiens OX=9606 GN=TNFAIP3 PE=1 SV=1;tr|A0A087WU80|A0A087WU80_HUMAN Ubiquitinyl hydrolase 1 OS=Homo sapiens OX=9606 GN=TNFAIP3 PE=1 SV=1;tr|D3TTY5|D3TTY5_HUMAN Ubiquitinyl hydrolas
0.160082	0.0163724	Beta-catenin-like protein 1	CTNNBL1	sp|Q8WYA6|CTBL1_HUMAN Beta-catenin-like protein 1 OS=Homo sapiens OX=9606 GN=CTNNBL1 PE=1 SV=1;tr|A0A087WUB9|A0A087WUB9_HUMAN Beta-catenin-like protein 1 OS=Homo sapiens OX=9606 GN=CTNNBL1 PE=1 SV=1;sp|Q8WYA6-4|CTBL1_HUMAN Isoform 4 of Beta-catenin-like pr
0.219744	0.107757	Signal peptidase complex subunit 2	SPCS2	sp|Q15005|SPCS2_HUMAN Signal peptidase complex subunit 2 OS=Homo sapiens OX=9606 GN=SPCS2 PE=1 SV=3;tr|A0A087WUC6|A0A087WUC6_HUMAN Microsomal signal peptidase 25 kDa subunit OS=Homo sapiens OX=9606 GN=SPCS2 PE=1 SV=1;tr|E9PI68|E9PI68_HUMAN Microsomal signa
3.15482	-0.468282	GTP-binding protein 8	GTPBP8	tr|A0A087WUP3|A0A087WUP3_HUMAN GTP-binding protein 8 OS=Homo sapiens OX=9606 GN=GTPBP8 PE=1 SV=1;sp|Q8N3Z3|GTPB8_HUMAN GTP-binding protein 8 OS=Homo sapiens OX=9606 GN=GTPBP8 PE=1 SV=1;sp|Q8N3Z3-2|GTPB8_HUMAN Isoform 2 of GTP-binding protein 8 OS=Homo sapi
0.0753858	0.00688887	Glutathione peroxidase 1;Glutathione peroxidase	GPX1	sp|P07203|GPX1_HUMAN Glutathione peroxidase 1 OS=Homo sapiens OX=9606 GN=GPX1 PE=1 SV=4;tr|A0A087WUQ6|A0A087WUQ6_HUMAN Glutathione peroxidase OS=Homo sapiens OX=9606 GN=GPX1 PE=1 SV=1;tr|A0A2R8Y6B6|A0A2R8Y6B6_HUMAN Glutathione peroxidase 1 OS=Homo sapiens
0.178219	0.023883	Eukaryotic translation initiation factor 5B	EIF5B	sp|O60841|IF2P_HUMAN Eukaryotic translation initiation factor 5B OS=Homo sapiens OX=9606 GN=EIF5B PE=1 SV=4;tr|A0A087WUT6|A0A087WUT6_HUMAN Eukaryotic translation initiation factor 5B OS=Homo sapiens OX=9606 GN=EIF5B PE=1 SV=1
0.115579	-0.0318516	ADP-ribosylation factor-like protein 15	ARL15	sp|Q9NXU5|ARL15_HUMAN ADP-ribosylation factor-like protein 15 OS=Homo sapiens OX=9606 GN=ARL15 PE=1 SV=1;tr|A0A087WUW9|A0A087WUW9_HUMAN ADP-ribosylation factor-like protein 15 OS=Homo sapiens OX=9606 GN=ARL15 PE=1 SV=1;tr|A0A0B4J222|A0A0B4J222_HUMAN ADP-ri
2.90212	0.218731	E3 SUMO-protein ligase PIAS2	PIAS2	sp|O75928|PIAS2_HUMAN E3 SUMO-protein ligase PIAS2 OS=Homo sapiens OX=9606 GN=PIAS2 PE=1 SV=3;tr|A0A087WUY7|A0A087WUY7_HUMAN E3 SUMO-protein ligase PIAS2 (Fragment) OS=Homo sapiens OX=9606 GN=PIAS2 PE=1 SV=1;sp|O75928-2|PIAS2_HUMAN Isoform PIAS2-alpha of E
1.00944	-0.0955643	Sorting nexin-13	SNX13	sp|Q9Y5W8|SNX13_HUMAN Sorting nexin-13 OS=Homo sapiens OX=9606 GN=SNX13 PE=1 SV=4;tr|A0A087WUZ7|A0A087WUZ7_HUMAN Sorting nexin 13, isoform CRA_g OS=Homo sapiens OX=9606 GN=SNX13 PE=1 SV=1;sp|Q9Y5W8-2|SNX13_HUMAN Isoform 2 of Sorting nexin-13 OS=Homo sapien
3.30307	-0.11144	C-Myc-binding protein	MYCBP	sp|Q99417|MYCBP_HUMAN c-Myc-binding protein OS=Homo sapiens OX=9606 GN=MYCBP PE=1 SV=3;tr|A0A087WV05|A0A087WV05_HUMAN Uncharacterized protein OS=Homo sapiens OX=9606 PE=3 SV=1
1.01989	0.126296	Testis-expressed sequence 2 protein	TEX2	sp|Q8IWB9|TEX2_HUMAN Testis-expressed protein 2 OS=Homo sapiens OX=9606 GN=TEX2 PE=1 SV=2;sp|Q8IWB9-2|TEX2_HUMAN Isoform 2 of Testis-expressed protein 2 OS=Homo sapiens OX=9606 GN=TEX2;tr|J3KRZ8|J3KRZ8_HUMAN Testis-expressed protein 2 (Fragment) OS=Homo sa
0.42959	-0.0285605	Intersectin-2	ITSN2	sp|Q9NZM3|ITSN2_HUMAN Intersectin-2 OS=Homo sapiens OX=9606 GN=ITSN2 PE=1 SV=3;tr|A0A087WVF7|A0A087WVF7_HUMAN Intersectin-2 OS=Homo sapiens OX=9606 GN=ITSN2 PE=1 SV=1;sp|Q9NZM3-2|ITSN2_HUMAN Isoform 2 of Intersectin-2 OS=Homo sapiens OX=9606 GN=ITSN2;sp|Q9
0.048343	0.00306018	Conserved oligomeric Golgi complex subunit 1	COG1	sp|Q8WTW3|COG1_HUMAN Conserved oligomeric Golgi complex subunit 1 OS=Homo sapiens OX=9606 GN=COG1 PE=1 SV=1;tr|A0A087WVI0|A0A087WVI0_HUMAN Conserved oligomeric Golgi complex subunit 1 OS=Homo sapiens OX=9606 GN=COG1 PE=1 SV=1;tr|E9PBL8|E9PBL8_HUMAN Conserv
1.67884	-0.410527	Clathrin heavy chain 1;Clathrin heavy chain	CLTC	sp|Q00610|CLH1_HUMAN Clathrin heavy chain 1 OS=Homo sapiens OX=9606 GN=CLTC PE=1 SV=5;tr|A0A087WVQ6|A0A087WVQ6_HUMAN Clathrin heavy chain OS=Homo sapiens OX=9606 GN=CLTC PE=1 SV=1;sp|Q00610-2|CLH1_HUMAN Isoform 2 of Clathrin heavy chain 1 OS=Homo sapiens O
1.90845	0.130768	MOB kinase activator 2	MOB2	tr|A0A087WVS8|A0A087WVS8_HUMAN MOB kinase activator 2 OS=Homo sapiens OX=9606 GN=MOB2 PE=1 SV=2;sp|Q70IA6|MOB2_HUMAN MOB kinase activator 2 OS=Homo sapiens OX=9606 GN=MOB2 PE=1 SV=1;sp|Q70IA6-3|MOB2_HUMAN Isoform 3 of MOB kinase activator 2 OS=Homo sapiens
1.66408	0.179497	Protein kinase C-binding protein 1	ZMYND8	sp|Q9ULU4-19|PKCB1_HUMAN Isoform 19 of Protein kinase C-binding protein 1 OS=Homo sapiens OX=9606 GN=ZMYND8;sp|Q9ULU4-5|PKCB1_HUMAN Isoform 5 of Protein kinase C-binding protein 1 OS=Homo sapiens OX=9606 GN=ZMYND8;sp|Q9ULU4-13|PKCB1_HUMAN Isoform 13 of Pro
0.00742988	0.00120831	Ubiquitin-conjugating enzyme E2 D1;Ubiquitin-conjugating enzyme E2 D4	UBE2D1;UBE2D4	sp|P51668|UB2D1_HUMAN Ubiquitin-conjugating enzyme E2 D1 OS=Homo sapiens OX=9606 GN=UBE2D1 PE=1 SV=1;tr|A0A087WW00|A0A087WW00_HUMAN Ubiquitin-conjugating enzyme E2 D1 OS=Homo sapiens OX=9606 GN=UBE2D1 PE=1 SV=1;sp|Q9Y2X8|UB2D4_HUMAN Ubiquitin-conjugating e
0.0593071	0.00346788	Endophilin-B1	SH3GLB1	sp|Q9Y371|SHLB1_HUMAN Endophilin-B1 OS=Homo sapiens OX=9606 GN=SH3GLB1 PE=1 SV=1;tr|A0A087WW40|A0A087WW40_HUMAN Endophilin-B1 OS=Homo sapiens OX=9606 GN=SH3GLB1 PE=1 SV=1;sp|Q9Y371-2|SHLB1_HUMAN Isoform 2 of Endophilin-B1 OS=Homo sapiens OX=9606 GN=SH3GLB1
2.48292	0.235622	Rho GTPase-activating protein 21	ARHGAP21	sp|Q5T5U3|RHG21_HUMAN Rho GTPase-activating protein 21 OS=Homo sapiens OX=9606 GN=ARHGAP21 PE=1 SV=2;tr|A0A087WW76|A0A087WW76_HUMAN Rho GTPase-activating protein 21 OS=Homo sapiens OX=9606 GN=ARHGAP21 PE=1 SV=1;tr|A0A452Q6Z5|A0A452Q6Z5_HUMAN Rho GTPase-act
2.87686	0.146712	Lethal(2) giant larvae protein homolog 1	LLGL1	sp|Q15334|L2GL1_HUMAN Lethal(2) giant larvae protein homolog 1 OS=Homo sapiens OX=9606 GN=LLGL1 PE=1 SV=3;tr|A0A087WW77|A0A087WW77_HUMAN Lethal(2) giant larvae protein homolog 1 OS=Homo sapiens OX=9606 GN=LLGL1 PE=1 SV=1
0.292917	-0.0294266	Selenoprotein M	SELM	tr|A0A087WWF1|A0A087WWF1_HUMAN Selenoprotein M OS=Homo sapiens OX=9606 GN=SELENOM PE=1 SV=1;sp|Q8WWX9|SELM_HUMAN Selenoprotein M OS=Homo sapiens OX=9606 GN=SELENOM PE=1 SV=3
3.09582	-0.190593	DNA polymerase delta subunit 2	POLD2	sp|P49005|DPOD2_HUMAN DNA polymerase delta subunit 2 OS=Homo sapiens OX=9606 GN=POLD2 PE=1 SV=1;tr|A0A087WWF6|A0A087WWF6_HUMAN DNA polymerase delta subunit 2 OS=Homo sapiens OX=9606 GN=POLD2 PE=1 SV=1;tr|F8W8R3|F8W8R3_HUMAN DNA polymerase delta subunit 2 O
2.66327	-0.155047	Trafficking protein particle complex subunit 3	TRAPPC3	sp|O43617|TPPC3_HUMAN Trafficking protein particle complex subunit 3 OS=Homo sapiens OX=9606 GN=TRAPPC3 PE=1 SV=1;tr|A0A087WWM0|A0A087WWM0_HUMAN Trafficking protein particle complex subunit OS=Homo sapiens OX=9606 GN=TRAPPC3 PE=1 SV=1;sp|O43617-2|TPPC3_HUM
0.832722	-0.0413168	GMP reductase 2;GMP reductase	GMPR2	sp|Q9P2T1|GMPR2_HUMAN GMP reductase 2 OS=Homo sapiens OX=9606 GN=GMPR2 PE=1 SV=1;tr|H0YNJ6|H0YNJ6_HUMAN GMP reductase OS=Homo sapiens OX=9606 GN=GMPR2 PE=1 SV=1;tr|F8WAN9|F8WAN9_HUMAN GMP reductase OS=Homo sapiens OX=9606 GN=GMPR2 PE=1 SV=1;tr|A0A087WWM4|A
0.0274027	-0.0114303	Putative RNA-binding protein 15	RBM15	sp|Q96T37|RBM15_HUMAN RNA-binding protein 15 OS=Homo sapiens OX=9606 GN=RBM15 PE=1 SV=2;tr|A0A494C001|A0A494C001_HUMAN RNA-binding protein 15 OS=Homo sapiens OX=9606 GN=RBM15 PE=1 SV=2;tr|A0A499FJY3|A0A499FJY3_HUMAN RNA-binding protein 15 OS=Homo sapiens O
0.154441	-0.042976	THO complex subunit 1	THOC1	sp|Q96FV9|THOC1_HUMAN THO complex subunit 1 OS=Homo sapiens OX=9606 GN=THOC1 PE=1 SV=1;tr|A0A087WWS1|A0A087WWS1_HUMAN THO complex subunit 1 OS=Homo sapiens OX=9606 GN=THOC1 PE=1 SV=1
2.66982	-0.530793	Succinate dehydrogenase [ubiquinone] iron-sulfur subunit, mitochondrial	SDHB	sp|P21912|SDHB_HUMAN Succinate dehydrogenase [ubiquinone] iron-sulfur subunit, mitochondrial OS=Homo sapiens OX=9606 GN=SDHB PE=1 SV=3;tr|A0A087WWT1|A0A087WWT1_HUMAN Succinate dehydrogenase [ubiquinone] iron-sulfur subunit, mitochondrial (Fragment) OS=Homo
1.03627	0.0856111	Calcineurin-binding protein cabin-1	CABIN1	sp|Q9Y6J0|CABIN_HUMAN Calcineurin-binding protein cabin-1 OS=Homo sapiens OX=9606 GN=CABIN1 PE=1 SV=1;tr|A0A087WWW8|A0A087WWW8_HUMAN Calcineurin-binding protein cabin-1 OS=Homo sapiens OX=9606 GN=CABIN1 PE=1 SV=1;sp|Q9Y6J0-2|CABIN_HUMAN Isoform 2 of Calcin
1.89188	0.128407	B-cell lymphoma/leukemia 10	BCL10	sp|O95999|BCL10_HUMAN B-cell lymphoma/leukemia 10 OS=Homo sapiens OX=9606 GN=BCL10 PE=1 SV=1;tr|A0A087WWW9|A0A087WWW9_HUMAN B-cell lymphoma/leukemia 10 OS=Homo sapiens OX=9606 GN=BCL10 PE=1 SV=2
0.538635	0.0417784	Ras and Rab interactor 3	RIN3	sp|Q8TB24|RIN3_HUMAN Ras and Rab interactor 3 OS=Homo sapiens OX=9606 GN=RIN3 PE=1 SV=4;tr|A0A087WWY9|A0A087WWY9_HUMAN Ras and Rab interactor 3 OS=Homo sapiens OX=9606 GN=RIN3 PE=1 SV=1;sp|Q8TB24-4|RIN3_HUMAN Isoform 4 of Ras and Rab interactor 3 OS=Homo s
2.36007	-0.166525	Folliculin-interacting protein 1	FNIP1	sp|Q8TF40|FNIP1_HUMAN Folliculin-interacting protein 1 OS=Homo sapiens OX=9606 GN=FNIP1 PE=1 SV=3;tr|A0A087WX11|A0A087WX11_HUMAN Folliculin-interacting protein 1 OS=Homo sapiens OX=9606 GN=FNIP1 PE=1 SV=1;tr|J3KNG8|J3KNG8_HUMAN Folliculin-interacting prote
1.0611	-0.0756869	BTB/POZ domain-containing protein KCTD17	KCTD17	sp|Q8N5Z5|KCD17_HUMAN BTB/POZ domain-containing protein KCTD17 OS=Homo sapiens OX=9606 GN=KCTD17 PE=1 SV=3;tr|H0Y731|H0Y731_HUMAN BTB/POZ domain-containing protein KCTD17 (Fragment) OS=Homo sapiens OX=9606 GN=KCTD17 PE=1 SV=1;tr|A0A087WX35|A0A087WX35_HUMAN
0.0551805	-0.00787513	NADH dehydrogenase [ubiquinone] 1 alpha subcomplex subunit 10, mitochondrial	NDUFA10	sp|O95299|NDUAA_HUMAN NADH dehydrogenase [ubiquinone] 1 alpha subcomplex subunit 10, mitochondrial OS=Homo sapiens OX=9606 GN=NDUFA10 PE=1 SV=1;tr|A0A087WXC5|A0A087WXC5_HUMAN NADH dehydrogenase [ubiquinone] 1 alpha subcomplex subunit 10, mitochondrial OS=H
0.952022	0.0621266	Inhibitor of growth protein 1;Inhibitor of growth protein	ING1	sp|Q9UK53-2|ING1_HUMAN Isoform 2 of Inhibitor of growth protein 1 OS=Homo sapiens OX=9606 GN=ING1;sp|Q9UK53|ING1_HUMAN Inhibitor of growth protein 1 OS=Homo sapiens OX=9606 GN=ING1 PE=1 SV=2;tr|A0A087WXF7|A0A087WXF7_HUMAN Inhibitor of growth protein 1 (Fra
2.88685	-0.230776	Protein FAM83D	FAM83D	sp|Q9H4H8|FA83D_HUMAN Protein FAM83D OS=Homo sapiens OX=9606 GN=FAM83D PE=1 SV=3;tr|A0A087WXK8|A0A087WXK8_HUMAN Chromosome 20 open reading frame 129 OS=Homo sapiens OX=9606 GN=FAM83D PE=1 SV=1;sp|Q9H4H8-2|FA83D_HUMAN Isoform 2 of Protein FAM83D OS=Homo sap
0.189118	-0.0125327	Vacuolar protein sorting-associated protein 11 homolog	VPS11	sp|Q9H270|VPS11_HUMAN Vacuolar protein sorting-associated protein 11 homolog OS=Homo sapiens OX=9606 GN=VPS11 PE=1 SV=1;tr|A0A087WXL6|A0A087WXL6_HUMAN Vacuolar protein sorting-associated protein 11 homolog OS=Homo sapiens OX=9606 GN=VPS11 PE=1 SV=1;tr|B7Z8
1.16932	0.306628	60S ribosomal protein L17	RPL17;RPL17-C18orf32	sp|P18621|RL17_HUMAN 60S ribosomal protein L17 OS=Homo sapiens OX=9606 GN=RPL17 PE=1 SV=3;tr|A0A087WXM6|A0A087WXM6_HUMAN 60S ribosomal protein L17 (Fragment) OS=Homo sapiens OX=9606 GN=RPL17 PE=1 SV=1;tr|J3QQT2|J3QQT2_HUMAN 60S ribosomal protein L17 (Fragm
0.782976	-0.123754	MTSS1-like protein	MTSS1L	sp|Q765P7|MTSS2_HUMAN Protein MTSS 2 OS=Homo sapiens OX=9606 GN=MTSS2 PE=1 SV=1;tr|I3L2G4|I3L2G4_HUMAN Protein MTSS 2 (Fragment) OS=Homo sapiens OX=9606 GN=MTSS2 PE=1 SV=1;tr|A0A087WXN9|A0A087WXN9_HUMAN Protein MTSS 2 OS=Homo sapiens OX=9606 GN=MTSS2 PE=1
1.01344	-0.0728563	Ribonuclease H2 subunit B	RNASEH2B	sp|Q5TBB1|RNH2B_HUMAN Ribonuclease H2 subunit B OS=Homo sapiens OX=9606 GN=RNASEH2B PE=1 SV=1;tr|A0A2R8YGP2|A0A2R8YGP2_HUMAN Ribonuclease H2 subunit B OS=Homo sapiens OX=9606 GN=RNASEH2B PE=1 SV=1;tr|A0A2R8Y6Q6|A0A2R8Y6Q6_HUMAN Ribonuclease H2 subunit B OS
0.392438	0.129475	ATP-dependent RNA helicase DDX24	DDX24	sp|Q9GZR7|DDX24_HUMAN ATP-dependent RNA helicase DDX24 OS=Homo sapiens OX=9606 GN=DDX24 PE=1 SV=1;tr|A0A087WXU8|A0A087WXU8_HUMAN ATP-dependent RNA helicase DDX24 OS=Homo sapiens OX=9606 GN=DDX24 PE=1 SV=1;tr|A0A1W2PRR2|A0A1W2PRR2_HUMAN ATP-dependent RNA he
0.648013	-0.046115	OTU domain-containing protein 5	OTUD5	sp|Q96G74|OTUD5_HUMAN OTU domain-containing protein 5 OS=Homo sapiens OX=9606 GN=OTUD5 PE=1 SV=1;tr|H7BZQ3|H7BZQ3_HUMAN Deubiquitinating enzyme A (Fragment) OS=Homo sapiens OX=9606 GN=OTUD5 PE=1 SV=1;tr|A0A087WXV6|A0A087WXV6_HUMAN Deubiquitinating enzyme A
0.737925	0.120795	Unconventional myosin-Va	MYO5A	sp|Q9Y4I1|MYO5A_HUMAN Unconventional myosin-Va OS=Homo sapiens OX=9606 GN=MYO5A PE=1 SV=2;tr|A0A087WY00|A0A087WY00_HUMAN Unconventional myosin-Va OS=Homo sapiens OX=9606 GN=MYO5A PE=1 SV=1;tr|G3V394|G3V394_HUMAN Unconventional myosin-Va OS=Homo sapiens OX=
3.24693	0.231584	C-Maf-inducing protein	CMIP	sp|Q8IY22|CMIP_HUMAN C-Maf-inducing protein OS=Homo sapiens OX=9606 GN=CMIP PE=1 SV=3;sp|Q8IY22-2|CMIP_HUMAN Isoform 2 of C-Maf-inducing protein OS=Homo sapiens OX=9606 GN=CMIP;tr|A0A087WY48|A0A087WY48_HUMAN C-Maf-inducing protein OS=Homo sapiens OX=9606 G
0.0374034	-0.00289329	Vacuolar protein sorting-associated protein VTA1 homolog	VTA1	sp|Q9NP79|VTA1_HUMAN Vacuolar protein sorting-associated protein VTA1 homolog OS=Homo sapiens OX=9606 GN=VTA1 PE=1 SV=1;tr|A0A087WY55|A0A087WY55_HUMAN Chromosome 6 open reading frame 55, isoform CRA_b OS=Homo sapiens OX=9606 GN=VTA1 PE=1 SV=1
0.613229	-0.0663989	AP-2 complex subunit mu	AP2M1	sp|Q96CW1|AP2M1_HUMAN AP-2 complex subunit mu OS=Homo sapiens OX=9606 GN=AP2M1 PE=1 SV=2;sp|Q96CW1-2|AP2M1_HUMAN Isoform 2 of AP-2 complex subunit mu OS=Homo sapiens OX=9606 GN=AP2M1;tr|A0A087WY71|A0A087WY71_HUMAN AP-2 complex subunit mu OS=Homo sapiens OX
1.45177	-0.0926309	Ubiquitin-conjugating enzyme E2 D3;Ubiquitin-conjugating enzyme E2 D2	UBE2D3;UBE2D2	sp|P61077|UB2D3_HUMAN Ubiquitin-conjugating enzyme E2 D3 OS=Homo sapiens OX=9606 GN=UBE2D3 PE=1 SV=1;sp|P62837|UB2D2_HUMAN Ubiquitin-conjugating enzyme E2 D2 OS=Homo sapiens OX=9606 GN=UBE2D2 PE=1 SV=1;sp|P61077-3|UB2D3_HUMAN Isoform 3 of Ubiquitin-conjuga
0.099834	0.0189015	Antigen peptide transporter 2	TAP2	sp|Q03519|TAP2_HUMAN Antigen peptide transporter 2 OS=Homo sapiens OX=9606 GN=TAP2 PE=1 SV=1;tr|A0A0G2JLV0|A0A0G2JLV0_HUMAN Antigen peptide transporter 2 OS=Homo sapiens OX=9606 GN=TAP2 PE=1 SV=1;tr|A0A087WYD6|A0A087WYD6_HUMAN Antigen peptide transporter 2
0.945899	0.0458477	Probable inactive glycosyltransferase 25 family member 3	CERCAM	sp|Q5T4B2|GT253_HUMAN Inactive glycosyltransferase 25 family member 3 OS=Homo sapiens OX=9606 GN=CERCAM PE=1 SV=1;tr|A0A087WYE2|A0A087WYE2_HUMAN Inactive glycosyltransferase 25 family member 3 OS=Homo sapiens OX=9606 GN=CERCAM PE=1 SV=1;sp|Q5T4B2-2|GT253_H
0.111015	-0.0349432	MICOS complex subunit MIC27	APOOL	sp|Q6UXV4|MIC27_HUMAN MICOS complex subunit MIC27 OS=Homo sapiens OX=9606 GN=APOOL PE=1 SV=1;tr|A0A087WYF7|A0A087WYF7_HUMAN MICOS complex subunit OS=Homo sapiens OX=9606 GN=APOOL PE=1 SV=1;tr|A0A087WUX8|A0A087WUX8_HUMAN MICOS complex subunit OS=Homo sapien
0.327174	0.033343	PDZ and LIM domain protein 3	PDLIM3	sp|Q53GG5|PDLI3_HUMAN PDZ and LIM domain protein 3 OS=Homo sapiens OX=9606 GN=PDLIM3 PE=1 SV=1;sp|Q53GG5-2|PDLI3_HUMAN Isoform 2 of PDZ and LIM domain protein 3 OS=Homo sapiens OX=9606 GN=PDLIM3;tr|A0A087WYF8|A0A087WYF8_HUMAN PDZ and LIM domain protein 3 O
5.13505	-0.464117	DNA polymerase delta catalytic subunit;DNA polymerase	POLD1	sp|P28340|DPOD1_HUMAN DNA polymerase delta catalytic subunit OS=Homo sapiens OX=9606 GN=POLD1 PE=1 SV=2;tr|A0A087WYJ2|A0A087WYJ2_HUMAN DNA polymerase OS=Homo sapiens OX=9606 GN=POLD1 PE=1 SV=1;tr|M0R2B7|M0R2B7_HUMAN DNA polymerase OS=Homo sapiens OX=9606 G
0.378045	0.0465094	Serine/threonine-protein kinase WNK3	WNK3	sp|Q9BYP7|WNK3_HUMAN Serine/threonine-protein kinase WNK3 OS=Homo sapiens OX=9606 GN=WNK3 PE=1 SV=3;sp|Q9BYP7-2|WNK3_HUMAN Isoform 2 of Serine/threonine-protein kinase WNK3 OS=Homo sapiens OX=9606 GN=WNK3;tr|A0A087WYK2|A0A087WYK2_HUMAN Non-specific serine/
0.0322409	-0.00398072	Mediator of RNA polymerase II transcription subunit 6	MED6	sp|O75586|MED6_HUMAN Mediator of RNA polymerase II transcription subunit 6 OS=Homo sapiens OX=9606 GN=MED6 PE=1 SV=2;tr|G3V4A5|G3V4A5_HUMAN Mediator of RNA polymerase II transcription subunit 6 OS=Homo sapiens OX=9606 GN=MED6 PE=1 SV=1;tr|A0A087WYL7|A0A087
2.12389	0.279496	NAD-dependent protein deacetylase sirtuin-2	SIRT2	sp|Q8IXJ6|SIR2_HUMAN NAD-dependent protein deacetylase sirtuin-2 OS=Homo sapiens OX=9606 GN=SIRT2 PE=1 SV=2;sp|Q8IXJ6-2|SIR2_HUMAN Isoform 2 of NAD-dependent protein deacetylase sirtuin-2 OS=Homo sapiens OX=9606 GN=SIRT2;tr|A0A087WYM3|A0A087WYM3_HUMAN NAD-
2.66706	0.442055	Selenoprotein H	SELH;C11orf31	sp|Q8IZQ5|SELH_HUMAN Selenoprotein H OS=Homo sapiens OX=9606 GN=SELENOH PE=1 SV=2;tr|A0A087WYP2|A0A087WYP2_HUMAN Selenoprotein H OS=Homo sapiens OX=9606 GN=SELENOH PE=1 SV=1;tr|H0YE28|H0YE28_HUMAN Selenoprotein H (Fragment) OS=Homo sapiens OX=9606 GN=SELEN
1.22532	0.0613221	Tumor protein D54	TPD52L2	sp|O43399|TPD54_HUMAN Tumor protein D54 OS=Homo sapiens OX=9606 GN=TPD52L2 PE=1 SV=2;sp|O43399-5|TPD54_HUMAN Isoform 5 of Tumor protein D54 OS=Homo sapiens OX=9606 GN=TPD52L2;sp|O43399-7|TPD54_HUMAN Isoform 7 of Tumor protein D54 OS=Homo sapiens OX=9606 GN
0.804133	0.09939	UPF0585 protein C16orf13	C16orf13	sp|Q96S19|MTL26_HUMAN Methyltransferase-like 26 OS=Homo sapiens OX=9606 GN=METTL26 PE=1 SV=2;tr|A0A087WYU2|A0A087WYU2_HUMAN Methyltransferase-like 26 OS=Homo sapiens OX=9606 GN=METTL26 PE=1 SV=1;sp|Q96S19-3|MTL26_HUMAN Isoform 3 of Methyltransferase-like 2
1.20824	-0.0531723	Synaptojanin-2-binding protein	SYNJ2BP-COX16;SYNJ2BP	tr|A0A087X1F5|A0A087X1F5_HUMAN Cytochrome c oxidase assembly protein COX16 homolog, mitochondrial (Fragment) OS=Homo sapiens OX=9606 GN=SYNJ2BP-COX16 PE=3 SV=6;tr|A0A087WYV9|A0A087WYV9_HUMAN Cytochrome c oxidase assembly protein COX16 homolog, mitochondria
2.13511	0.0932159	Ribonucleoprotein PTB-binding 1	RAVER1	tr|A0A087WZ13|A0A087WZ13_HUMAN Ribonucleoprotein PTB-binding 1 OS=Homo sapiens OX=9606 GN=RAVER1 PE=1 SV=1;tr|E9PAU2|E9PAU2_HUMAN Ribonucleoprotein PTB-binding 1 OS=Homo sapiens OX=9606 GN=RAVER1 PE=1 SV=1;sp|Q8IY67-2|RAVR1_HUMAN Isoform 2 of Ribonucleopro
0.580242	-0.0328776	Adenylyl cyclase-associated protein 2;Adenylyl cyclase-associated protein	CAP2	sp|P40123|CAP2_HUMAN Adenylyl cyclase-associated protein 2 OS=Homo sapiens OX=9606 GN=CAP2 PE=1 SV=1;tr|A0A087WZ15|A0A087WZ15_HUMAN Adenylyl cyclase-associated protein OS=Homo sapiens OX=9606 GN=CAP2 PE=1 SV=1;tr|A0A087X0J3|A0A087X0J3_HUMAN Adenylyl cyclas
3.3505	0.445487	Pleckstrin homology domain-containing family A member 2	PLEKHA2	sp|Q9HB19|PKHA2_HUMAN Pleckstrin homology domain-containing family A member 2 OS=Homo sapiens OX=9606 GN=PLEKHA2 PE=1 SV=2;tr|A0A087WZ32|A0A087WZ32_HUMAN Pleckstrin homology domain-containing family A member 2 OS=Homo sapiens OX=9606 GN=PLEKHA2 PE=1 SV=1;t
0.307944	-0.0600081	Protein FAM69A	FAM69A	sp|Q5T7M9|DIK1A_HUMAN Divergent protein kinase domain 1A OS=Homo sapiens OX=9606 GN=DIPK1A PE=2 SV=1;tr|A0A087WZK6|A0A087WZK6_HUMAN Divergent protein kinase domain 1A OS=Homo sapiens OX=9606 GN=DIPK1A PE=1 SV=1;tr|A0A087X2C2|A0A087X2C2_HUMAN Divergent prot
0.307819	0.0860728	High mobility group nucleosome-binding domain-containing protein 3	HMGN3	sp|Q15651|HMGN3_HUMAN High mobility group nucleosome-binding domain-containing protein 3 OS=Homo sapiens OX=9606 GN=HMGN3 PE=1 SV=2;tr|A0A087WZE9|A0A087WZE9_HUMAN High mobility group nucleosome-binding domain-containing protein 3 OS=Homo sapiens OX=9606 GN
1.4633	0.103826	Rho guanine nucleotide exchange factor 18	ARHGEF18	sp|Q6ZSZ5|ARHGI_HUMAN Rho guanine nucleotide exchange factor 18 OS=Homo sapiens OX=9606 GN=ARHGEF18 PE=1 SV=4;tr|A0A590UK10|A0A590UK10_HUMAN Rho guanine nucleotide exchange factor 18 (Fragment) OS=Homo sapiens OX=9606 GN=ARHGEF18 PE=4 SV=1;tr|A0A3B3IPE9|A0
3.94923	0.41239	Ribonuclease T2	RNASET2	sp|O00584|RNT2_HUMAN Ribonuclease T2 OS=Homo sapiens OX=9606 GN=RNASET2 PE=1 SV=2;tr|H0YAE9|H0YAE9_HUMAN Uncharacterized protein (Fragment) OS=Homo sapiens OX=9606 PE=3 SV=1;tr|D6REQ6|D6REQ6_HUMAN Ribonuclease T2 OS=Homo sapiens OX=9606 GN=RNASET2 PE=1 SV=
2.36108	-0.132805	Isocitrate dehydrogenase [NAD] subunit beta, mitochondrial;Isocitrate dehydrogenase [NAD] subunit, mitochondrial	IDH3B	sp|O43837|IDH3B_HUMAN Isocitrate dehydrogenase [NAD] subunit beta, mitochondrial OS=Homo sapiens OX=9606 GN=IDH3B PE=1 SV=2;tr|A0A087WZN1|A0A087WZN1_HUMAN Isocitrate dehydrogenase [NAD] subunit, mitochondrial OS=Homo sapiens OX=9606 GN=IDH3B PE=1 SV=1;sp|O
1.40341	-0.15567	Pyrroline-5-carboxylate reductase 2;Pyrroline-5-carboxylate reductase	PYCR2	sp|Q96C36|P5CR2_HUMAN Pyrroline-5-carboxylate reductase 2 OS=Homo sapiens OX=9606 GN=PYCR2 PE=1 SV=1;tr|A0A087WZR9|A0A087WZR9_HUMAN Pyrroline-5-carboxylate reductase OS=Homo sapiens OX=9606 GN=PYCR2 PE=1 SV=1;tr|A0A087WTV6|A0A087WTV6_HUMAN Pyrroline-5-carb
0.73203	0.079387	Protein Smaug homolog 2	SAMD4B	sp|Q5PRF9|SMAG2_HUMAN Protein Smaug homolog 2 OS=Homo sapiens OX=9606 GN=SAMD4B PE=1 SV=1;tr|A0A087WZT0|A0A087WZT0_HUMAN Protein Smaug homolog 2 OS=Homo sapiens OX=9606 GN=SAMD4B PE=1 SV=1;tr|M0QZ22|M0QZ22_HUMAN Protein Smaug homolog 2 OS=Homo sapiens OX=9
2.13229	-0.245073	Methyltransferase-like protein 7B	METTL7B	sp|Q6UX53|MET7B_HUMAN Methyltransferase-like protein 7B OS=Homo sapiens OX=9606 GN=METTL7B PE=1 SV=2;tr|A0A087WZT2|A0A087WZT2_HUMAN Methyltransferase-like protein 7B OS=Homo sapiens OX=9606 GN=METTL7B PE=1 SV=1
1.75941	0.100421	Cyclin-dependent kinase 16	CDK16	sp|Q00536|CDK16_HUMAN Cyclin-dependent kinase 16 OS=Homo sapiens OX=9606 GN=CDK16 PE=1 SV=1;sp|Q00536-2|CDK16_HUMAN Isoform 2 of Cyclin-dependent kinase 16 OS=Homo sapiens OX=9606 GN=CDK16;tr|A0A087WZU2|A0A087WZU2_HUMAN Cyclin-dependent kinase 16 OS=Homo s
2.09716	-0.16838	B-cell CLL/lymphoma 9-like protein	BCL9L	sp|Q86UU0|BCL9L_HUMAN B-cell CLL/lymphoma 9-like protein OS=Homo sapiens OX=9606 GN=BCL9L PE=1 SV=1;tr|A0A087WZX0|A0A087WZX0_HUMAN B-cell CLL/lymphoma 9-like protein OS=Homo sapiens OX=9606 GN=BCL9L PE=1 SV=1;sp|Q86UU0-4|BCL9L_HUMAN Isoform 4 of B-cell CLL
0.289858	-0.105315	NADH dehydrogenase [ubiquinone] 1 beta subcomplex subunit 6	NDUFB6	sp|O95139|NDUB6_HUMAN NADH dehydrogenase [ubiquinone] 1 beta subcomplex subunit 6 OS=Homo sapiens OX=9606 GN=NDUFB6 PE=1 SV=3;tr|A0A087WZX2|A0A087WZX2_HUMAN Complex I-B17 OS=Homo sapiens OX=9606 GN=NDUFB6 PE=1 SV=1;sp|O95139-2|NDUB6_HUMAN Isoform 2 of NADH
1.08186	-0.0591526	Kinesin-like protein KIF3A;Kinesin-like protein	KIF3A	sp|Q9Y496|KIF3A_HUMAN Kinesin-like protein KIF3A OS=Homo sapiens OX=9606 GN=KIF3A PE=1 SV=4;tr|J3KPF9|J3KPF9_HUMAN Kinesin-like protein OS=Homo sapiens OX=9606 GN=KIF3A PE=1 SV=1;tr|A0A087X011|A0A087X011_HUMAN Kinesin-like protein OS=Homo sapiens OX=9606 G
0.377943	0.0349201	Ribosome maturation protein SBDS	SBDS	sp|Q9Y3A5|SBDS_HUMAN Ribosome maturation protein SBDS OS=Homo sapiens OX=9606 GN=SBDS PE=1 SV=4;tr|A0A087X020|A0A087X020_HUMAN Ribosome maturation protein SBDS OS=Homo sapiens OX=9606 GN=SBDS PE=1 SV=1
2.20946	-0.242197	AN1-type zinc finger protein 2B	ZFAND2B	sp|Q8WV99|ZFN2B_HUMAN AN1-type zinc finger protein 2B OS=Homo sapiens OX=9606 GN=ZFAND2B PE=1 SV=1;tr|A0A087X0D9|A0A087X0D9_HUMAN AN1-type zinc finger protein 2B OS=Homo sapiens OX=9606 GN=ZFAND2B PE=1 SV=1;tr|B8ZZ56|B8ZZ56_HUMAN AN1-type zinc finger prote
0.753071	-0.122473	Protein kinase C theta type;Protein kinase C	PRKCQ	sp|Q04759|KPCT_HUMAN Protein kinase C theta type OS=Homo sapiens OX=9606 GN=PRKCQ PE=1 SV=3;tr|A0A087X0I9|A0A087X0I9_HUMAN Protein kinase C OS=Homo sapiens OX=9606 GN=PRKCQ PE=1 SV=1;sp|Q04759-2|KPCT_HUMAN Isoform 2 of Protein kinase C theta type OS=Homo s
1.26405	-0.173135	Mitochondrial inner membrane protein OXA1L	OXA1L	sp|Q15070|OXA1L_HUMAN Mitochondrial inner membrane protein OXA1L OS=Homo sapiens OX=9606 GN=OXA1L PE=1 SV=3;tr|E7EVY0|E7EVY0_HUMAN Mitochondrial inner membrane protein OXA1L OS=Homo sapiens OX=9606 GN=OXA1L PE=1 SV=1;tr|A0A087X0L7|A0A087X0L7_HUMAN Mitochon
1.65541	-0.108494	Kanadaptin	SLC4A1AP	tr|A0A087X0M4|A0A087X0M4_HUMAN Kanadaptin OS=Homo sapiens OX=9606 GN=SLC4A1AP PE=1 SV=1;sp|Q9BWU0|NADAP_HUMAN Kanadaptin OS=Homo sapiens OX=9606 GN=SLC4A1AP PE=1 SV=1
0.118954	-0.0364595	Nucleolar protein 4-like;Nucleolar protein 4	NOL4L;NOL4	sp|Q96MY1|NOL4L_HUMAN Nucleolar protein 4-like OS=Homo sapiens OX=9606 GN=NOL4L PE=1 SV=2;tr|A0A087X0N3|A0A087X0N3_HUMAN Nucleolar protein 4-like OS=Homo sapiens OX=9606 GN=NOL4L PE=1 SV=1;sp|O94818|NOL4_HUMAN Nucleolar protein 4 OS=Homo sapiens OX=9606 GN
2.56104	-0.179124	Centromere-associated protein E;Kinesin-like protein	CENPE	sp|Q02224|CENPE_HUMAN Centromere-associated protein E OS=Homo sapiens OX=9606 GN=CENPE PE=1 SV=2;tr|A0A087X0P0|A0A087X0P0_HUMAN Centromere-associated protein E OS=Homo sapiens OX=9606 GN=CENPE PE=1 SV=1;sp|Q02224-3|CENPE_HUMAN Isoform 3 of Centromere-assoc
0.259563	0.0302595	YTH domain-containing family protein 3	YTHDF3	sp|Q7Z739|YTHD3_HUMAN YTH domain-containing family protein 3 OS=Homo sapiens OX=9606 GN=YTHDF3 PE=1 SV=1;tr|A0A087X0Q1|A0A087X0Q1_HUMAN YTH domain-containing family protein 3 OS=Homo sapiens OX=9606 GN=YTHDF3 PE=1 SV=1;tr|A0A024R7W5|A0A024R7W5_HUMAN YTH do
0.374121	-0.0367738	Selenoprotein O	SELO	sp|Q9BVL4|SELO_HUMAN Protein adenylyltransferase SelO, mitochondrial OS=Homo sapiens OX=9606 GN=SELENOO PE=1 SV=3;tr|A0A087X0Q9|A0A087X0Q9_HUMAN Selenoprotein O OS=Homo sapiens OX=9606 GN=SELENOO PE=1 SV=1
1.01025	0.0808515	Lysine-specific demethylase 6A;Histone demethylase UTY	KDM6A;UTY	sp|O15550|KDM6A_HUMAN Lysine-specific demethylase 6A OS=Homo sapiens OX=9606 GN=KDM6A PE=1 SV=2;tr|A0A087X0R0|A0A087X0R0_HUMAN Lysine-specific demethylase 6A OS=Homo sapiens OX=9606 GN=KDM6A PE=1 SV=2;tr|A0A6Q8PFK0|A0A6Q8PFK0_HUMAN Lysine-specific demethyl
0.396069	-0.0244139	Sorting nexin-12	SNX12	sp|Q9UMY4|SNX12_HUMAN Sorting nexin-12 OS=Homo sapiens OX=9606 GN=SNX12 PE=1 SV=4;tr|A0A087X0R6|A0A087X0R6_HUMAN Sorting nexin-12 OS=Homo sapiens OX=9606 GN=SNX12 PE=1 SV=1;sp|Q9UMY4-1|SNX12_HUMAN Isoform 1 of Sorting nexin-12 OS=Homo sapiens OX=9606 GN=SN
0.187194	0.0797484	Sentrin-specific protease 3	SENP3;SENP3-EIF4A1	sp|Q9H4L4|SENP3_HUMAN Sentrin-specific protease 3 OS=Homo sapiens OX=9606 GN=SENP3 PE=1 SV=2;tr|A0A087X0R7|A0A087X0R7_HUMAN SENP3-EIF4A1 readthrough (NMD candidate) (Fragment) OS=Homo sapiens OX=9606 GN=SENP3-EIF4A1 PE=3 SV=1;tr|J3QL36|J3QL36_HUMAN Sentrin
0.323576	-0.0360106	Protein archease	ZBTB8OS	sp|Q8IWT0|ARCH_HUMAN Protein archease OS=Homo sapiens OX=9606 GN=ZBTB8OS PE=1 SV=2;tr|A0A087X0V4|A0A087X0V4_HUMAN Protein archease (Fragment) OS=Homo sapiens OX=9606 GN=ZBTB8OS PE=1 SV=1;tr|A8K0B5|A8K0B5_HUMAN Protein archease OS=Homo sapiens OX=9606 GN=ZB
0.598603	-0.0354969	Acyl-coenzyme A thioesterase 2, mitochondrial	ACOT2;ACOT1	tr|A0A087X0W7|A0A087X0W7_HUMAN Acyl-coenzyme A thioesterase 2, mitochondrial OS=Homo sapiens OX=9606 GN=ACOT2 PE=1 SV=1;sp|P49753|ACOT2_HUMAN Acyl-coenzyme A thioesterase 2, mitochondrial OS=Homo sapiens OX=9606 GN=ACOT2 PE=1 SV=6;tr|A0A087WT95|A0A087WT95_
2.16645	0.0871007	Transcription factor p65	RELA	sp|Q04206|TF65_HUMAN Transcription factor p65 OS=Homo sapiens OX=9606 GN=RELA PE=1 SV=2;tr|A0A087X0W8|A0A087X0W8_HUMAN Transcription factor p65 OS=Homo sapiens OX=9606 GN=RELA PE=1 SV=1;tr|E9PKH5|E9PKH5_HUMAN Transcription factor p65 (Fragment) OS=Homo sap
0.309853	-0.0203784	OTU domain-containing protein 6B	OTUD6B	sp|Q8N6M0|OTU6B_HUMAN Deubiquitinase OTUD6B OS=Homo sapiens OX=9606 GN=OTUD6B PE=1 SV=1;tr|A0A087X0W9|A0A087X0W9_HUMAN Ubiquitinyl hydrolase 1 OS=Homo sapiens OX=9606 GN=OTUD6B PE=1 SV=1;sp|Q8N6M0-2|OTU6B_HUMAN Isoform 2 of Deubiquitinase OTUD6B OS=Homo sa
0.262768	-0.0363895	U4/U6.U5 tri-snRNP-associated protein 2	USP39	sp|Q53GS9|SNUT2_HUMAN U4/U6.U5 tri-snRNP-associated protein 2 OS=Homo sapiens OX=9606 GN=USP39 PE=1 SV=2;tr|A0A087X1B2|A0A087X1B2_HUMAN U4/U6.U5 tri-snRNP-associated protein 2 OS=Homo sapiens OX=9606 GN=USP39 PE=1 SV=1;tr|B9A018|B9A018_HUMAN U4/U6.U5 tri-s
0.780648	0.034212	Arfaptin-2	ARFIP2	sp|P53365|ARFP2_HUMAN Arfaptin-2 OS=Homo sapiens OX=9606 GN=ARFIP2 PE=1 SV=1;tr|A0A087X1E4|A0A087X1E4_HUMAN Arfaptin-2 OS=Homo sapiens OX=9606 GN=ARFIP2 PE=1 SV=1;sp|P53365-3|ARFP2_HUMAN Isoform 3 of Arfaptin-2 OS=Homo sapiens OX=9606 GN=ARFIP2;sp|P53365-2
2.78385	0.110534	15 kDa selenoprotein	2023-09-15	sp|O60613|SEP15_HUMAN Selenoprotein F OS=Homo sapiens OX=9606 GN=SELENOF PE=1 SV=4;tr|A0A087X1G7|A0A087X1G7_HUMAN Selenoprotein F OS=Homo sapiens OX=9606 GN=SELENOF PE=1 SV=1
0.76374	0.0451597	Acyl-protein thioesterase 1	LYPLA1	tr|A0A087X1K9|A0A087X1K9_HUMAN Acyl-protein thioesterase 1 OS=Homo sapiens OX=9606 GN=LYPLA1 PE=1 SV=1;sp|O75608|LYPA1_HUMAN Acyl-protein thioesterase 1 OS=Homo sapiens OX=9606 GN=LYPLA1 PE=1 SV=1;sp|O75608-2|LYPA1_HUMAN Isoform 2 of Acyl-protein thioester
1.37816	-0.119385	Ribonuclease P protein subunit p40	RPP40	sp|O75818|RPP40_HUMAN Ribonuclease P protein subunit p40 OS=Homo sapiens OX=9606 GN=RPP40 PE=1 SV=3;tr|A0A087X1N3|A0A087X1N3_HUMAN Ribonuclease P 40kDa subunit, isoform CRA_c OS=Homo sapiens OX=9606 GN=RPP40 PE=1 SV=1;sp|O75818-2|RPP40_HUMAN Isoform 2 of R
0.600412	-0.0384585	COP9 signalosome complex subunit 7b	COPS7B	sp|Q9H9Q2|CSN7B_HUMAN COP9 signalosome complex subunit 7b OS=Homo sapiens OX=9606 GN=COPS7B PE=1 SV=1;tr|A0A087X1P5|A0A087X1P5_HUMAN COP9 signalosome complex subunit 7b OS=Homo sapiens OX=9606 GN=COPS7B PE=1 SV=1;tr|J3KQ34|J3KQ34_HUMAN COP9 signalosome com
0.670426	-0.0908918		HUWE1	tr|A0A087X1S3|A0A087X1S3_HUMAN E3 ubiquitin-protein ligase HUWE1 (Fragment) OS=Homo sapiens OX=9606 GN=HUWE1 PE=1 SV=1
0.646339	0.13207	Cell adhesion molecule 1	CADM1	sp|Q9BY67|CADM1_HUMAN Cell adhesion molecule 1 OS=Homo sapiens OX=9606 GN=CADM1 PE=1 SV=2;tr|A0A087X1W8|A0A087X1W8_HUMAN Cell adhesion molecule 1 OS=Homo sapiens OX=9606 GN=CADM1 PE=1 SV=1;tr|A0A0A0MTJ8|A0A0A0MTJ8_HUMAN Cell adhesion molecule 1 (Fragment)
2.92665	0.137472	Gamma-tubulin complex component 5	TUBGCP5	sp|Q96RT8|GCP5_HUMAN Gamma-tubulin complex component 5 OS=Homo sapiens OX=9606 GN=TUBGCP5 PE=1 SV=1;sp|Q96RT8-2|GCP5_HUMAN Isoform 2 of Gamma-tubulin complex component 5 OS=Homo sapiens OX=9606 GN=TUBGCP5;tr|A0A0G2JQX1|A0A0G2JQX1_HUMAN Gamma-tubulin comple
1.36089	-0.0579637	Proteasome activator complex subunit 2	PSME2	sp|Q9UL46|PSME2_HUMAN Proteasome activator complex subunit 2 OS=Homo sapiens OX=9606 GN=PSME2 PE=1 SV=4;tr|A0A087X1Z3|A0A087X1Z3_HUMAN Proteasome activator complex subunit 2 OS=Homo sapiens OX=9606 GN=PSME2 PE=1 SV=1;tr|H0YM70|H0YM70_HUMAN Proteasome activ
1.62182	0.0764116	Agrin;Agrin N-terminal 110 kDa subunit;Agrin C-terminal 110 kDa subunit;Agrin C-terminal 90 kDa fragment;Agrin C-terminal 22 kDa fragment	AGRN	sp|O00468|AGRIN_HUMAN Agrin OS=Homo sapiens OX=9606 GN=AGRN PE=1 SV=6;sp|O00468-6|AGRIN_HUMAN Isoform 6 of Agrin OS=Homo sapiens OX=9606 GN=AGRN;tr|A0A087X208|A0A087X208_HUMAN Agrin OS=Homo sapiens OX=9606 GN=AGRN PE=1 SV=1;tr|A0A494C0G5|A0A494C0G5_HUMAN A
0.934709	0.0450865	WASH complex subunit 7	KIAA1033	sp|Q2M389|WASC4_HUMAN WASH complex subunit 4 OS=Homo sapiens OX=9606 GN=WASHC4 PE=1 SV=2;tr|A0A087X256|A0A087X256_HUMAN WASH complex subunit 4 OS=Homo sapiens OX=9606 GN=WASHC4 PE=1 SV=1;sp|Q2M389-2|WASC4_HUMAN Isoform 2 of WASH complex subunit 4 OS=Homo s
0.949327	-0.0993721	39S ribosomal protein L45, mitochondrial	MRPL45	sp|Q9BRJ2|RM45_HUMAN 39S ribosomal protein L45, mitochondrial OS=Homo sapiens OX=9606 GN=MRPL45 PE=1 SV=2;tr|A0A087X2D5|A0A087X2D5_HUMAN 39S ribosomal protein L45, mitochondrial OS=Homo sapiens OX=9606 GN=MRPL45 PE=1 SV=1;tr|A0A0G2JMS5|A0A0G2JMS5_HUMAN 39S
0.543456	0.0354878	C-Jun-amino-terminal kinase-interacting protein 4	SPAG9	sp|O60271-2|JIP4_HUMAN Isoform 2 of C-Jun-amino-terminal kinase-interacting protein 4 OS=Homo sapiens OX=9606 GN=SPAG9;tr|A0A087X2D8|A0A087X2D8_HUMAN C-Jun-amino-terminal kinase-interacting protein 4 OS=Homo sapiens OX=9606 GN=SPAG9 PE=1 SV=1;sp|O60271-4|J
0.105628	-0.00613324	26S protease regulatory subunit 10B	PSMC6	sp|P62333|PRS10_HUMAN 26S proteasome regulatory subunit 10B OS=Homo sapiens OX=9606 GN=PSMC6 PE=1 SV=1;tr|A0A087X2I1|A0A087X2I1_HUMAN 26S proteasome regulatory subunit 10B OS=Homo sapiens OX=9606 GN=PSMC6 PE=1 SV=1
1.48103	0.12306	Nuclear receptor corepressor 1	NCOR1	sp|O75376|NCOR1_HUMAN Nuclear receptor corepressor 1 OS=Homo sapiens OX=9606 GN=NCOR1 PE=1 SV=2;tr|A0A088AWL3|A0A088AWL3_HUMAN Nuclear receptor corepressor 1 OS=Homo sapiens OX=9606 GN=NCOR1 PE=1 SV=1;sp|O75376-2|NCOR1_HUMAN Isoform 2 of Nuclear receptor c
2.50539	0.168465	Dedicator of cytokinesis protein 9	DOCK9	sp|Q9BZ29|DOCK9_HUMAN Dedicator of cytokinesis protein 9 OS=Homo sapiens OX=9606 GN=DOCK9 PE=1 SV=2;sp|Q9BZ29-5|DOCK9_HUMAN Isoform 2 of Dedicator of cytokinesis protein 9 OS=Homo sapiens OX=9606 GN=DOCK9;tr|A0A088AWN3|A0A088AWN3_HUMAN Dedicator of cytokin
0.80731	0.0551165	Dedicator of cytokinesis protein 1	DOCK1	tr|A0A096LNH6|A0A096LNH6_HUMAN Dedicator of cytokinesis protein 1 OS=Homo sapiens OX=9606 GN=DOCK1 PE=1 SV=1;sp|Q14185|DOCK1_HUMAN Dedicator of cytokinesis protein 1 OS=Homo sapiens OX=9606 GN=DOCK1 PE=1 SV=2
0.543618	-0.153584	Probable peptidyl-tRNA hydrolase	PTRH1	sp|Q86Y79|PTH_HUMAN Probable peptidyl-tRNA hydrolase OS=Homo sapiens OX=9606 GN=PTRH1 PE=1 SV=1;tr|A0A096LP22|A0A096LP22_HUMAN Probable peptidyl-tRNA hydrolase (Fragment) OS=Homo sapiens OX=9606 GN=PTRH1 PE=1 SV=1;tr|A0A096LP34|A0A096LP34_HUMAN Probable pe
0.854384	0.0976518	Uncharacterized protein FLJ45252	AAK1	tr|A0A096LP25|A0A096LP25_HUMAN AP2-associated protein kinase 1 (Fragment) OS=Homo sapiens OX=9606 GN=AAK1 PE=1 SV=1;sp|Q6ZSR9|YJ005_HUMAN Uncharacterized protein FLJ45252 OS=Homo sapiens OX=9606 PE=2 SV=2;tr|A0A096LNZ0|A0A096LNZ0_HUMAN AP2-associated prote
0.0276427	0.0138203	CD99 antigen	CD99	sp|P14209|CD99_HUMAN CD99 antigen OS=Homo sapiens OX=9606 GN=CD99 PE=1 SV=1;tr|A0A096LP69|A0A096LP69_HUMAN CD99 antigen OS=Homo sapiens OX=9606 GN=CD99 PE=1 SV=1;tr|A8MQT7|A8MQT7_HUMAN CD99 antigen OS=Homo sapiens OX=9606 GN=CD99 PE=1 SV=1;sp|P14209-2|CD99
0.43178	-0.041183	WASH complex subunit FAM21C	FAM21C	tr|A0A0A0MR88|A0A0A0MR88_HUMAN WASH complex subunit 2C OS=Homo sapiens OX=9606 GN=WASHC2C PE=1 SV=1;tr|A0A096LPC5|A0A096LPC5_HUMAN WASH complex subunit 2C OS=Homo sapiens OX=9606 GN=WASHC2C PE=1 SV=1;sp|Q9Y4E1|WAC2C_HUMAN WASH complex subunit 2C OS=Homo sa
2.65726	-0.0932611		C21orf33	tr|A0A096LPI6|A0A096LPI6_HUMAN Utp12 domain-containing protein (Fragment) OS=Homo sapiens OX=9606 PE=4 SV=2;sp|P0DPI2|GAL3A_HUMAN Glutamine amidotransferase-like class 1 domain-containing protein 3A, mitochondrial OS=Homo sapiens OX=9606 GN=GATD3A PE=1 SV=
4.76111	-0.402675	Protein RTF2 homolog	RTFDC1	sp|Q9BY42|RTF2_HUMAN Replication termination factor 2 OS=Homo sapiens OX=9606 GN=RTF2 PE=1 SV=3;tr|A0A0A0MQR2|A0A0A0MQR2_HUMAN Replication termination factor 2 OS=Homo sapiens OX=9606 GN=RTF2 PE=1 SV=1;tr|A2A2L5|A2A2L5_HUMAN Replication termination factor
2.2972	0.14155	Protein capicua homolog	CIC	sp|Q96RK0|CIC_HUMAN Protein capicua homolog OS=Homo sapiens OX=9606 GN=CIC PE=1 SV=2;tr|A0A0A0MQR4|A0A0A0MQR4_HUMAN Protein capicua homolog OS=Homo sapiens OX=9606 GN=CIC PE=1 SV=1;tr|I3L2J0|I3L2J0_HUMAN Protein capicua homolog OS=Homo sapiens OX=9606 GN=C
0.0880868	0.0324762	PHD finger protein 20-like protein 1	PHF20L1	sp|A8MW92|P20L1_HUMAN PHD finger protein 20-like protein 1 OS=Homo sapiens OX=9606 GN=PHF20L1 PE=1 SV=2;tr|A0A0A0MQS0|A0A0A0MQS0_HUMAN PHD finger protein 20-like protein 1 OS=Homo sapiens OX=9606 GN=PHF20L1 PE=1 SV=1;tr|F8W9L8|F8W9L8_HUMAN PHD finger prote
0.987076	0.0543149	Pyrroline-5-carboxylate reductase 3;Pyrroline-5-carboxylate reductase	PYCRL	sp|Q53H96|P5CR3_HUMAN Pyrroline-5-carboxylate reductase 3 OS=Homo sapiens OX=9606 GN=PYCR3 PE=1 SV=3;tr|A0A0A0MQS1|A0A0A0MQS1_HUMAN Pyrroline-5-carboxylate reductase OS=Homo sapiens OX=9606 GN=PYCR3 PE=1 SV=1;sp|Q53H96-2|P5CR3_HUMAN Isoform 2 of Pyrroline-
0.00121662	-0.000973543	CLK4-associating serine/arginine rich protein	CLASRP	sp|Q8N2M8|CLASR_HUMAN CLK4-associating serine/arginine rich protein OS=Homo sapiens OX=9606 GN=CLASRP PE=1 SV=4;tr|F5H0Q6|F5H0Q6_HUMAN CLK4-associating serine/arginine-rich protein OS=Homo sapiens OX=9606 GN=CLASRP PE=1 SV=2;tr|A0A0A0MQS2|A0A0A0MQS2_HUMAN
1.17628	0.156787	WD repeat-containing protein 18	WDR18	sp|Q9BV38|WDR18_HUMAN WD repeat-containing protein 18 OS=Homo sapiens OX=9606 GN=WDR18 PE=1 SV=2;tr|U3KQC1|U3KQC1_HUMAN WD repeat-containing protein 18 (Fragment) OS=Homo sapiens OX=9606 GN=WDR18 PE=1 SV=1;tr|A0A0A0MQU0|A0A0A0MQU0_HUMAN WD repeat-containin
0.245744	0.0122714	Selenocysteine lyase	SCLY	sp|Q96I15|SCLY_HUMAN Selenocysteine lyase OS=Homo sapiens OX=9606 GN=SCLY PE=1 SV=4;tr|A0A0A0MQU4|A0A0A0MQU4_HUMAN Selenocysteine lyase OS=Homo sapiens OX=9606 GN=SCLY PE=1 SV=1;sp|Q96I15-2|SCLY_HUMAN Isoform 2 of Selenocysteine lyase OS=Homo sapiens OX=96
0.479119	0.0532702	Fibroblast growth factor 2	FGF2	sp|P09038|FGF2_HUMAN Fibroblast growth factor 2 OS=Homo sapiens OX=9606 GN=FGF2 PE=1 SV=3;tr|A0A0A0MQV6|A0A0A0MQV6_HUMAN Fibroblast growth factor OS=Homo sapiens OX=9606 GN=FGF2 PE=1 SV=1;sp|P09038-2|FGF2_HUMAN Isoform 3 of Fibroblast growth factor 2 OS=Ho
0.0991916	-0.0482391	Myelin expression factor 2	MYEF2	sp|Q9P2K5|MYEF2_HUMAN Myelin expression factor 2 OS=Homo sapiens OX=9606 GN=MYEF2 PE=1 SV=3;sp|Q9P2K5-2|MYEF2_HUMAN Isoform 2 of Myelin expression factor 2 OS=Homo sapiens OX=9606 GN=MYEF2;tr|A0A0A0MQW0|A0A0A0MQW0_HUMAN Myelin expression factor 2 OS=Homo s
1.96122	0.166867	Unconventional myosin-X	MYO10	sp|Q9HD67|MYO10_HUMAN Unconventional myosin-X OS=Homo sapiens OX=9606 GN=MYO10 PE=1 SV=3;tr|A0A0A0MQX1|A0A0A0MQX1_HUMAN Unconventional myosin-X OS=Homo sapiens OX=9606 GN=MYO10 PE=1 SV=1;tr|E9PEW5|E9PEW5_HUMAN Unconventional myosin-X OS=Homo sapiens OX=960
1.37563	0.0831563	Muscleblind-like protein 1	MBNL1	sp|Q9NR56|MBNL1_HUMAN Muscleblind-like protein 1 OS=Homo sapiens OX=9606 GN=MBNL1 PE=1 SV=2;tr|C9JP00|C9JP00_HUMAN Muscleblind-like protein 1 OS=Homo sapiens OX=9606 GN=MBNL1 PE=1 SV=1;tr|A0A0A0MQX8|A0A0A0MQX8_HUMAN Muscleblind-like protein 1 OS=Homo sapie
1.21627	0.193661	Rap1 GTPase-activating protein 1	RAP1GAP	sp|P47736|RPGP1_HUMAN Rap1 GTPase-activating protein 1 OS=Homo sapiens OX=9606 GN=RAP1GAP PE=1 SV=2;sp|P47736-2|RPGP1_HUMAN Isoform 2 of Rap1 GTPase-activating protein 1 OS=Homo sapiens OX=9606 GN=RAP1GAP;tr|F2Z357|F2Z357_HUMAN Rap1 GTPase-activating prote
0.0845341	0.0266131	Protein RER1	RER1	sp|O15258|RER1_HUMAN Protein RER1 OS=Homo sapiens OX=9606 GN=RER1 PE=1 SV=1;tr|Q5T092|Q5T092_HUMAN Protein RER1 (Fragment) OS=Homo sapiens OX=9606 GN=RER1 PE=1 SV=1;tr|A0A0A0MR06|A0A0A0MR06_HUMAN Protein RER1 (Fragment) OS=Homo sapiens OX=9606 GN=RER1 PE=1
0.943419	-0.0968545	Tyrosine-protein phosphatase non-receptor type 9;Protein-tyrosine-phosphatase	PTPN9	sp|P43378|PTN9_HUMAN Tyrosine-protein phosphatase non-receptor type 9 OS=Homo sapiens OX=9606 GN=PTPN9 PE=1 SV=1;tr|A0A0A0MR09|A0A0A0MR09_HUMAN Tyrosine-protein phosphatase non-receptor type 9 OS=Homo sapiens OX=9606 GN=PTPN9 PE=1 SV=1;tr|H3BQT6|H3BQT6_HUM
2.39643	-0.337938	Fatty acid desaturase 1	FADS1	sp|O60427|FADS1_HUMAN Acyl-CoA (8-3)-desaturase OS=Homo sapiens OX=9606 GN=FADS1 PE=1 SV=3;tr|A0A0A0MR51|A0A0A0MR51_HUMAN Acyl-CoA (8-3)-desaturase OS=Homo sapiens OX=9606 GN=FADS1 PE=1 SV=1;tr|F5H3P6|F5H3P6_HUMAN Acyl-CoA (8-3)-desaturase OS=Homo sapiens
4.25146	-0.359189	Glutathione S-transferase Mu 4	GSTM4	sp|Q03013|GSTM4_HUMAN Glutathione S-transferase Mu 4 OS=Homo sapiens OX=9606 GN=GSTM4 PE=1 SV=3;tr|A0A0A0MR85|A0A0A0MR85_HUMAN Glutathione transferase OS=Homo sapiens OX=9606 GN=GSTM4 PE=1 SV=1;sp|Q03013-2|GSTM4_HUMAN Isoform 2 of Glutathione S-transferase
0.749654	0.119583	MAP kinase-activating death domain protein	MADD	sp|Q8WXG6|MADD_HUMAN MAP kinase-activating death domain protein OS=Homo sapiens OX=9606 GN=MADD PE=1 SV=2;sp|Q8WXG6-3|MADD_HUMAN Isoform 3 of MAP kinase-activating death domain protein OS=Homo sapiens OX=9606 GN=MADD;sp|Q8WXG6-2|MADD_HUMAN Isoform 2 of MAP
1.76193	0.156113	Transcription factor E2-alpha	TCF3	sp|P15923|TFE2_HUMAN Transcription factor E2-alpha OS=Homo sapiens OX=9606 GN=TCF3 PE=1 SV=1;sp|P15923-2|TFE2_HUMAN Isoform E47 of Transcription factor E2-alpha OS=Homo sapiens OX=9606 GN=TCF3;tr|A0A0A0MRB7|A0A0A0MRB7_HUMAN Transcription factor E2-alpha OS
0.160398	0.0187	G-protein-signaling modulator 1	GPSM1	sp|Q86YR5|GPSM1_HUMAN G-protein-signaling modulator 1 OS=Homo sapiens OX=9606 GN=GPSM1 PE=1 SV=2;tr|A0A0A0MSK4|A0A0A0MSK4_HUMAN G-protein-signaling modulator 1 OS=Homo sapiens OX=9606 GN=GPSM1 PE=1 SV=1;tr|A0A0A0MRC4|A0A0A0MRC4_HUMAN G-protein-signaling mo
1.12334	0.0573621	Arf-GAP with SH3 domain, ANK repeat and PH domain-containing protein 1	ASAP1	sp|Q9ULH1|ASAP1_HUMAN Arf-GAP with SH3 domain, ANK repeat and PH domain-containing protein 1 OS=Homo sapiens OX=9606 GN=ASAP1 PE=1 SV=4;tr|A0A0A0MRE5|A0A0A0MRE5_HUMAN Arf-GAP with SH3 domain, ANK repeat and PH domain-containing protein 1 OS=Homo sapiens OX
0.449271	0.0379224	A-kinase anchor protein 9	AKAP9	sp|Q99996|AKAP9_HUMAN A-kinase anchor protein 9 OS=Homo sapiens OX=9606 GN=AKAP9 PE=1 SV=4;tr|A0A0A0MRF6|A0A0A0MRF6_HUMAN A-kinase anchor protein 9 OS=Homo sapiens OX=9606 GN=AKAP9 PE=1 SV=1;sp|Q99996-5|AKAP9_HUMAN Isoform 5 of A-kinase anchor protein 9 OS
0.0345415	-0.00340827	1-phosphatidylinositol 4,5-bisphosphate phosphodiesterase gamma-2;Phosphoinositide phospholipase C	PLCG2	sp|P16885|PLCG2_HUMAN 1-phosphatidylinositol 4,5-bisphosphate phosphodiesterase gamma-2 OS=Homo sapiens OX=9606 GN=PLCG2 PE=1 SV=4;tr|A0A0A0MRF9|A0A0A0MRF9_HUMAN 1-phosphatidylinositol 4,5-bisphosphate phosphodiesterase gamma OS=Homo sapiens OX=9606 GN=PLC
0.761577	-0.0640314	Amyloid beta A4 protein;N-APP;Soluble APP-alpha;Soluble APP-beta;C99;Beta-amyloid protein 42;Beta-amyloid protein 40;C83;P3(42);P3(40);C80;Gamma-secretase C-terminal fragment 59;Gamma-secretase C-terminal fragment 57;Gamma-secretase C-terminal fragment 50;C31	APP	sp|P05067|A4_HUMAN Amyloid-beta precursor protein OS=Homo sapiens OX=9606 GN=APP PE=1 SV=3;sp|P05067-4|A4_HUMAN Isoform APP695 of Amyloid-beta precursor protein OS=Homo sapiens OX=9606 GN=APP;sp|P05067-8|A4_HUMAN Isoform APP751 of Amyloid-beta precursor pr
1.13996	-0.0724978	GPALPP motifs-containing protein 1	GPALPP1	sp|Q8IXQ4|GPAM1_HUMAN GPALPP motifs-containing protein 1 OS=Homo sapiens OX=9606 GN=GPALPP1 PE=1 SV=1;tr|A0A0A0MRI1|A0A0A0MRI1_HUMAN GPALPP motifs-containing protein 1 OS=Homo sapiens OX=9606 GN=GPALPP1 PE=1 SV=1;sp|Q8IXQ4-3|GPAM1_HUMAN Isoform 3 of GPALPP
0.791256	-0.0344971	Sorting nexin-6;Sorting nexin-6, N-terminally processed	SNX6	sp|Q9UNH7|SNX6_HUMAN Sorting nexin-6 OS=Homo sapiens OX=9606 GN=SNX6 PE=1 SV=1;tr|A0A0A0MRI2|A0A0A0MRI2_HUMAN Sorting nexin OS=Homo sapiens OX=9606 GN=SNX6 PE=1 SV=1;sp|Q9UNH7-2|SNX6_HUMAN Isoform 2 of Sorting nexin-6 OS=Homo sapiens OX=9606 GN=SNX6;tr|G3V
0.435287	0.0309685	Serine/threonine-protein kinase MRCK alpha;Non-specific serine/threonine protein kinase	CDC42BPA	sp|Q5VT25|MRCKA_HUMAN Serine/threonine-protein kinase MRCK alpha OS=Homo sapiens OX=9606 GN=CDC42BPA PE=1 SV=1;sp|Q5VT25-2|MRCKA_HUMAN Isoform 2 of Serine/threonine-protein kinase MRCK alpha OS=Homo sapiens OX=9606 GN=CDC42BPA;tr|A0A0A0MRJ0|A0A0A0MRJ0_HUMA
0.3934	-0.0288564	Neuron navigator 1	NAV1	sp|Q8NEY1|NAV1_HUMAN Neuron navigator 1 OS=Homo sapiens OX=9606 GN=NAV1 PE=1 SV=2;sp|Q8NEY1-2|NAV1_HUMAN Isoform 2 of Neuron navigator 1 OS=Homo sapiens OX=9606 GN=NAV1;sp|Q8NEY1-5|NAV1_HUMAN Isoform 5 of Neuron navigator 1 OS=Homo sapiens OX=9606 GN=NAV1;
0.405936	0.0337008	Protein-L-isoaspartate(D-aspartate) O-methyltransferase;Protein-L-isoaspartate O-methyltransferase	PCMT1	sp|P22061|PIMT_HUMAN Protein-L-isoaspartate(D-aspartate) O-methyltransferase OS=Homo sapiens OX=9606 GN=PCMT1 PE=1 SV=4;tr|A0A0A0MRJ6|A0A0A0MRJ6_HUMAN Protein-L-isoaspartate O-methyltransferase OS=Homo sapiens OX=9606 GN=PCMT1 PE=1 SV=1;sp|P22061-2|PIMT_HU
1.59755	0.124426	Actin-binding LIM protein 1	ABLIM1	tr|F8W8M4|F8W8M4_HUMAN Actin-binding LIM protein 1 OS=Homo sapiens OX=9606 GN=ABLIM1 PE=1 SV=1;tr|A0A0A0MRL6|A0A0A0MRL6_HUMAN Actin-binding LIM protein 1 OS=Homo sapiens OX=9606 GN=ABLIM1 PE=1 SV=1;sp|O14639-2|ABLM1_HUMAN Isoform 2 of Actin-binding LIM pro
1.0436	0.124035	Caspase-7;Caspase-7 subunit p20;Caspase-7 subunit p11	CASP7	sp|P55210|CASP7_HUMAN Caspase-7 OS=Homo sapiens OX=9606 GN=CASP7 PE=1 SV=1;tr|A0A5F9ZHZ6|A0A5F9ZHZ6_HUMAN Caspase-7 OS=Homo sapiens OX=9606 GN=CASP7 PE=1 SV=1;tr|A0A0A0MRL7|A0A0A0MRL7_HUMAN Caspase-7 OS=Homo sapiens OX=9606 GN=CASP7 PE=1 SV=1;sp|P55210-4|C
3.39039	0.210477	Unconventional myosin-VI	MYO6	tr|A0A0A0MRM8|A0A0A0MRM8_HUMAN Unconventional myosin-6 OS=Homo sapiens OX=9606 GN=MYO6 PE=1 SV=1;sp|Q9UM54-6|MYO6_HUMAN Isoform 6 of Unconventional myosin-VI OS=Homo sapiens OX=9606 GN=MYO6;sp|Q9UM54-2|MYO6_HUMAN Isoform 2 of Unconventional myosin-VI OS=Ho
1.48178	0.275265	DBIRD complex subunit ZNF326	ZNF326	sp|Q5BKZ1|ZN326_HUMAN DBIRD complex subunit ZNF326 OS=Homo sapiens OX=9606 GN=ZNF326 PE=1 SV=2;tr|A0A0A0MRN4|A0A0A0MRN4_HUMAN DBIRD complex subunit ZNF326 OS=Homo sapiens OX=9606 GN=ZNF326 PE=1 SV=1;sp|Q5BKZ1-3|ZN326_HUMAN Isoform 3 of DBIRD complex subuni
0.224286	-0.055004	Probable global transcription activator SNF2L1	SMARCA1	tr|A0A0A0MRP6|A0A0A0MRP6_HUMAN Probable global transcription activator SNF2L1 OS=Homo sapiens OX=9606 GN=SMARCA1 PE=1 SV=1;tr|B7ZLQ5|B7ZLQ5_HUMAN Probable global transcription activator SNF2L1 OS=Homo sapiens OX=9606 GN=SMARCA1 PE=1 SV=1;sp|P28370|SMCA1_HU
0.0612973	0.0130057	Transcription initiation factor TFIID subunit 8	TAF8	sp|Q7Z7C8|TAF8_HUMAN Transcription initiation factor TFIID subunit 8 OS=Homo sapiens OX=9606 GN=TAF8 PE=1 SV=1;tr|C9J7M8|C9J7M8_HUMAN Transcription initiation factor TFIID subunit 8 OS=Homo sapiens OX=9606 GN=TAF8 PE=1 SV=1;tr|A0A0A0MRR3|A0A0A0MRR3_HUMAN T
0.350241	0.045704	Uracil phosphoribosyltransferase homolog	UPRT	sp|Q96BW1|UPP_HUMAN Uracil phosphoribosyltransferase homolog OS=Homo sapiens OX=9606 GN=UPRT PE=1 SV=1;tr|A0A0A0MRR5|A0A0A0MRR5_HUMAN Uracil phosphoribosyltransferase homolog OS=Homo sapiens OX=9606 GN=UPRT PE=1 SV=1;sp|Q96BW1-3|UPP_HUMAN Isoform 3 of Urac
0.545719	0.153698	U1 small nuclear ribonucleoprotein C	SNRPC	sp|P09234|RU1C_HUMAN U1 small nuclear ribonucleoprotein C OS=Homo sapiens OX=9606 GN=SNRPC PE=1 SV=1;tr|A0A0A0MRR7|A0A0A0MRR7_HUMAN U1 small nuclear ribonucleoprotein C OS=Homo sapiens OX=9606 GN=SNRPC PE=1 SV=1
1.18889	0.0975873	Abl interactor 1	ABI1	sp|Q8IZP0|ABI1_HUMAN Abl interactor 1 OS=Homo sapiens OX=9606 GN=ABI1 PE=1 SV=4;sp|Q8IZP0-3|ABI1_HUMAN Isoform 3 of Abl interactor 1 OS=Homo sapiens OX=9606 GN=ABI1;sp|Q8IZP0-2|ABI1_HUMAN Isoform 2 of Abl interactor 1 OS=Homo sapiens OX=9606 GN=ABI1;tr|B6V
0.140902	0.0227948	Aprataxin	APTX	sp|Q7Z2E3|APTX_HUMAN Aprataxin OS=Homo sapiens OX=9606 GN=APTX PE=1 SV=2;sp|Q7Z2E3-5|APTX_HUMAN Isoform 5 of Aprataxin OS=Homo sapiens OX=9606 GN=APTX;tr|A0A0A0MRW7|A0A0A0MRW7_HUMAN Aprataxin OS=Homo sapiens OX=9606 GN=APTX PE=1 SV=1;tr|C9J8U3|C9J8U3_HUMAN
3.56014	0.208993	TBC1 domain family member 22A	TBC1D22A	sp|Q8WUA7|TB22A_HUMAN TBC1 domain family member 22A OS=Homo sapiens OX=9606 GN=TBC1D22A PE=1 SV=2;tr|A0A0A0MRY0|A0A0A0MRY0_HUMAN TBC1 domain family member 22A OS=Homo sapiens OX=9606 GN=TBC1D22A PE=1 SV=1;sp|Q8WUA7-4|TB22A_HUMAN Isoform 4 of TBC1 domain fa
1.6299	0.188372	Putative E3 ubiquitin-protein ligase UNKL	UNKL	tr|A0A0A0MRZ1|A0A0A0MRZ1_HUMAN Putative E3 ubiquitin-protein ligase UNKL OS=Homo sapiens OX=9606 GN=UNKL PE=1 SV=2;sp|Q9H9P5-3|UNKL_HUMAN Isoform 3 of Putative E3 ubiquitin-protein ligase UNKL OS=Homo sapiens OX=9606 GN=UNKL;sp|Q9H9P5-1|UNKL_HUMAN Isoform
0.165843	-0.0154872	Conserved oligomeric Golgi complex subunit 4	COG4	sp|Q9H9E3|COG4_HUMAN Conserved oligomeric Golgi complex subunit 4 OS=Homo sapiens OX=9606 GN=COG4 PE=1 SV=3;tr|A0A6I8PIQ6|A0A6I8PIQ6_HUMAN Component of oligomeric Golgi complex 4 OS=Homo sapiens OX=9606 GN=COG4 PE=1 SV=1;tr|A0A0A0MS45|A0A0A0MS45_HUMAN Comp
2.68001	0.109709	Helicase SRCAP	SRCAP	sp|Q6ZRS2|SRCAP_HUMAN Helicase SRCAP OS=Homo sapiens OX=9606 GN=SRCAP PE=1 SV=3;tr|A0A0A0MS59|A0A0A0MS59_HUMAN Helicase SRCAP OS=Homo sapiens OX=9606 GN=SRCAP PE=1 SV=1;tr|A0A0C4DFX4|A0A0C4DFX4_HUMAN Uncharacterized protein (Fragment) OS=Homo sapiens OX=96
0.67129	0.0577908	Eukaryotic translation initiation factor 4 gamma 3	EIF4G3	sp|O43432|IF4G3_HUMAN Eukaryotic translation initiation factor 4 gamma 3 OS=Homo sapiens OX=9606 GN=EIF4G3 PE=1 SV=2;tr|A0A0A0MSA7|A0A0A0MSA7_HUMAN Eukaryotic translation initiation factor 4 gamma 3 OS=Homo sapiens OX=9606 GN=EIF4G3 PE=1 SV=1;tr|A0A0U1RQK7
0.340892	-0.0349469	Poliovirus receptor	PVR	tr|A0A0A0MSA9|A0A0A0MSA9_HUMAN Poliovirus receptor OS=Homo sapiens OX=9606 GN=PVR PE=1 SV=1;tr|A0A0C4DG49|A0A0C4DG49_HUMAN Poliovirus receptor OS=Homo sapiens OX=9606 GN=PVR PE=1 SV=1;sp|P15151|PVR_HUMAN Poliovirus receptor OS=Homo sapiens OX=9606 GN=PVR P
0.836772	-0.0744944	Exocyst complex component 7	EXOC7	sp|Q9UPT5|EXOC7_HUMAN Exocyst complex component 7 OS=Homo sapiens OX=9606 GN=EXOC7 PE=1 SV=3;tr|A0A0A0MSB8|A0A0A0MSB8_HUMAN Exocyst complex component 7 OS=Homo sapiens OX=9606 GN=EXOC7 PE=1 SV=1;sp|Q9UPT5-1|EXOC7_HUMAN Isoform 1 of Exocyst complex componen
1.8269	-0.102288	Hydroxyacyl-coenzyme A dehydrogenase, mitochondrial	HADH	sp|Q16836|HCDH_HUMAN Hydroxyacyl-coenzyme A dehydrogenase, mitochondrial OS=Homo sapiens OX=9606 GN=HADH PE=1 SV=3;tr|A0A0A0MSE2|A0A0A0MSE2_HUMAN Hydroxyacyl-coenzyme A dehydrogenase, mitochondrial OS=Homo sapiens OX=9606 GN=HADH PE=1 SV=2;tr|A0A0D9SFP2|A0
0.265318	0.0569708	Polyhomeotic-like protein 2	PHC2	sp|Q8IXK0|PHC2_HUMAN Polyhomeotic-like protein 2 OS=Homo sapiens OX=9606 GN=PHC2 PE=1 SV=1;tr|B3KPJ4|B3KPJ4_HUMAN Polyhomeotic-like protein 2 OS=Homo sapiens OX=9606 GN=PHC2 PE=1 SV=1;tr|A0A0A0MSI2|A0A0A0MSI2_HUMAN Polyhomeotic-like protein 2 OS=Homo sapie
1.39881	-0.0694114	Exocyst complex component 5	EXOC5	sp|O00471|EXOC5_HUMAN Exocyst complex component 5 OS=Homo sapiens OX=9606 GN=EXOC5 PE=1 SV=1;tr|A0A0A0MSI8|A0A0A0MSI8_HUMAN Exocyst complex component 5 OS=Homo sapiens OX=9606 GN=EXOC5 PE=1 SV=1;tr|F8W9B8|F8W9B8_HUMAN Exocyst complex component 5 OS=Homo sa
0.549937	0.0273635	Ras GTPase-activating protein 2	RASA2	sp|Q15283|RASA2_HUMAN Ras GTPase-activating protein 2 OS=Homo sapiens OX=9606 GN=RASA2 PE=1 SV=3;tr|A0A0A0MSJ9|A0A0A0MSJ9_HUMAN Ras GTPase-activating protein 2 OS=Homo sapiens OX=9606 GN=RASA2 PE=1 SV=1;sp|Q15283-2|RASA2_HUMAN Isoform 2 of Ras GTPase-activ
0.0456578	0.00245921	Rho GTPase-activating protein 5	ARHGAP5	sp|Q13017|RHG05_HUMAN Rho GTPase-activating protein 5 OS=Homo sapiens OX=9606 GN=ARHGAP5 PE=1 SV=2;tr|A0A0A0MSK6|A0A0A0MSK6_HUMAN Rho GTPase-activating protein 5 OS=Homo sapiens OX=9606 GN=ARHGAP5 PE=1 SV=1;sp|Q13017-2|RHG05_HUMAN Isoform 2 of Rho GTPase-a
0.0391973	-0.0021402	Aldo-keto reductase family 1 member C3;Aldo-keto reductase family 1 member C1	AKR1C3;AKR1C1	sp|P42330|AK1C3_HUMAN Aldo-keto reductase family 1 member C3 OS=Homo sapiens OX=9606 GN=AKR1C3 PE=1 SV=4;tr|A0A0A0MSS8|A0A0A0MSS8_HUMAN Aldo-keto reductase family 1 member C3 OS=Homo sapiens OX=9606 GN=AKR1C3 PE=1 SV=1;tr|S4R3Z2|S4R3Z2_HUMAN Aldo-keto redu
0.659332	0.10478	Tapasin	TAPBP	sp|O15533|TPSN_HUMAN Tapasin OS=Homo sapiens OX=9606 GN=TAPBP PE=1 SV=1;tr|A0A0G2JKZ1|A0A0G2JKZ1_HUMAN Tapasin OS=Homo sapiens OX=9606 GN=TAPBP PE=1 SV=1;tr|A2AB90|A2AB90_HUMAN Tapasin OS=Homo sapiens OX=9606 GN=TAPBP PE=1 SV=1;tr|A0A0G2JH37|A0A0G2JH37_HUM
1.40181	-0.191894	Thymidine kinase 2, mitochondrial	TK2	sp|O00142|KITM_HUMAN Thymidine kinase 2, mitochondrial OS=Homo sapiens OX=9606 GN=TK2 PE=1 SV=4;tr|J3KS73|J3KS73_HUMAN Thymidine kinase 2, mitochondrial (Fragment) OS=Homo sapiens OX=9606 GN=TK2 PE=1 SV=1;tr|A0A0A0MSY7|A0A0A0MSY7_HUMAN Thymidine kinase 2,
0.476466	0.0434143	NADPH:adrenodoxin oxidoreductase, mitochondrial	FDXR	sp|P22570|ADRO_HUMAN NADPH:adrenodoxin oxidoreductase, mitochondrial OS=Homo sapiens OX=9606 GN=FDXR PE=1 SV=3;tr|A0A0C4DFN8|A0A0C4DFN8_HUMAN NADPH:adrenodoxin oxidoreductase, mitochondrial OS=Homo sapiens OX=9606 GN=FDXR PE=1 SV=1;tr|A0A0A0MSZ4|A0A0A0MSZ4
0.335422	0.032374	Lysosomal acid lipase/cholesteryl ester hydrolase	LIPA	sp|P38571|LICH_HUMAN Lysosomal acid lipase/cholesteryl ester hydrolase OS=Homo sapiens OX=9606 GN=LIPA PE=1 SV=2;tr|A0A0A0MT32|A0A0A0MT32_HUMAN Lysosomal acid lipase/cholesteryl ester hydrolase OS=Homo sapiens OX=9606 GN=LIPA PE=1 SV=1;sp|P38571-2|LICH_HUM
0.276967	0.0164448	Protein SCAF8	SCAF8	sp|Q9UPN6|SCAF8_HUMAN SR-related and CTD-associated factor 8 OS=Homo sapiens OX=9606 GN=SCAF8 PE=1 SV=1;tr|A0A0A0MT33|A0A0A0MT33_HUMAN SR-related and CTD-associated factor 8 OS=Homo sapiens OX=9606 GN=SCAF8 PE=1 SV=1;sp|Q9UPN6-2|SCAF8_HUMAN Isoform 2 of SR
1.03546	-0.0616854	Prostamide/prostaglandin F synthase	FAM213B	sp|Q8TBF2|PXL2B_HUMAN Prostamide/prostaglandin F synthase OS=Homo sapiens OX=9606 GN=PRXL2B PE=1 SV=1;tr|A0A2P0CTB1|A0A2P0CTB1_HUMAN Prostamide/prostaglandin F synthase OS=Homo sapiens OX=9606 GN=PRXL2B PE=1 SV=1;sp|Q8TBF2-3|PXL2B_HUMAN Isoform 3 of Prosta
0.108375	0.0118792	Cerebral cavernous malformations 2 protein	CCM2	sp|Q9BSQ5|CCM2_HUMAN Cerebral cavernous malformations 2 protein OS=Homo sapiens OX=9606 GN=CCM2 PE=1 SV=1;sp|Q9BSQ5-2|CCM2_HUMAN Isoform 2 of Cerebral cavernous malformations 2 protein OS=Homo sapiens OX=9606 GN=CCM2;tr|A0A0A0MT72|A0A0A0MT72_HUMAN Cerebral
5.07558	-0.243956	Isovaleryl-CoA dehydrogenase, mitochondrial	IVD	sp|P26440|IVD_HUMAN Isovaleryl-CoA dehydrogenase, mitochondrial OS=Homo sapiens OX=9606 GN=IVD PE=1 SV=2;tr|A0A0A0MT83|A0A0A0MT83_HUMAN Butyryl-CoA dehydrogenase OS=Homo sapiens OX=9606 GN=IVD PE=1 SV=2;tr|A0A0S2Z4K7|A0A0S2Z4K7_HUMAN Butyryl-CoA dehydrogen
0.0185747	-0.00713285	WD repeat-containing protein 36	WDR36	sp|Q8NI36|WDR36_HUMAN WD repeat-containing protein 36 OS=Homo sapiens OX=9606 GN=WDR36 PE=1 SV=1;tr|A0A0A0MTB8|A0A0A0MTB8_HUMAN WD repeat-containing protein 36 OS=Homo sapiens OX=9606 GN=WDR36 PE=1 SV=1
0.768662	-0.0391356	E3 ubiquitin-protein ligase RNF213	RNF213	sp|Q63HN8|RN213_HUMAN E3 ubiquitin-protein ligase RNF213 OS=Homo sapiens OX=9606 GN=RNF213 PE=1 SV=3;tr|A0A0A0MTR7|A0A0A0MTR7_HUMAN E3 ubiquitin-protein ligase RNF213 OS=Homo sapiens OX=9606 GN=RNF213 PE=1 SV=1;tr|A0A0A0MTC1|A0A0A0MTC1_HUMAN E3 ubiquitin-p
2.24778	-0.121615	Valine--tRNA ligase, mitochondrial	VARS2	sp|Q5ST30|SYVM_HUMAN Valine--tRNA ligase, mitochondrial OS=Homo sapiens OX=9606 GN=VARS2 PE=1 SV=2;tr|A0A140TA45|A0A140TA45_HUMAN Valyl-tRNA synthetase OS=Homo sapiens OX=9606 GN=VARS2 PE=1 SV=1;tr|A0A140TA40|A0A140TA40_HUMAN Valyl-tRNA synthetase OS=Homo
0.642988	-0.0475785	Integrin-linked protein kinase	ILK	sp|Q13418|ILK_HUMAN Integrin-linked protein kinase OS=Homo sapiens OX=9606 GN=ILK PE=1 SV=2;tr|A0A0A0MTH3|A0A0A0MTH3_HUMAN Integrin-linked protein kinase OS=Homo sapiens OX=9606 GN=ILK PE=1 SV=1;sp|Q13418-3|ILK_HUMAN Isoform 3 of Integrin-linked protein ki
2.3196	0.123251	TATA-binding protein-associated factor 172	BTAF1	sp|O14981|BTAF1_HUMAN TATA-binding protein-associated factor 172 OS=Homo sapiens OX=9606 GN=BTAF1 PE=1 SV=2;tr|A0A0A0MTH9|A0A0A0MTH9_HUMAN TATA-binding protein-associated factor 172 OS=Homo sapiens OX=9606 GN=BTAF1 PE=1 SV=1
1.37411	-0.377614	Elongation of very long chain fatty acids protein 5;Elongation of very long chain fatty acids protein	ELOVL5	sp|Q9NYP7|ELOV5_HUMAN Elongation of very long chain fatty acids protein 5 OS=Homo sapiens OX=9606 GN=ELOVL5 PE=1 SV=1;tr|A0A0A0MTI6|A0A0A0MTI6_HUMAN Elongation of very long chain fatty acids protein OS=Homo sapiens OX=9606 GN=ELOVL5 PE=1 SV=1;sp|Q9NYP7-2|E
0.179766	-0.0220278	Neutral cholesterol ester hydrolase 1	NCEH1	sp|Q6PIU2|NCEH1_HUMAN Neutral cholesterol ester hydrolase 1 OS=Homo sapiens OX=9606 GN=NCEH1 PE=1 SV=3;tr|A0A0A0MTJ9|A0A0A0MTJ9_HUMAN Neutral cholesterol ester hydrolase 1 OS=Homo sapiens OX=9606 GN=NCEH1 PE=1 SV=1;sp|Q6PIU2-2|NCEH1_HUMAN Isoform 2 of Neut
1.14633	0.0803469	S-phase kinase-associated protein 2	SKP2	sp|Q13309|SKP2_HUMAN S-phase kinase-associated protein 2 OS=Homo sapiens OX=9606 GN=SKP2 PE=1 SV=2;tr|A0A0A0MTL5|A0A0A0MTL5_HUMAN S-phase kinase-associated protein 2 OS=Homo sapiens OX=9606 GN=SKP2 PE=1 SV=1;tr|D6RAG5|D6RAG5_HUMAN S-phase kinase-associated
0.358646	-0.031905	Protein FAM65A	FAM65A	sp|Q6ZS17|RIPR1_HUMAN Rho family-interacting cell polarization regulator 1 OS=Homo sapiens OX=9606 GN=RIPOR1 PE=1 SV=1;sp|Q6ZS17-2|RIPR1_HUMAN Isoform 2 of Rho family-interacting cell polarization regulator 1 OS=Homo sapiens OX=9606 GN=RIPOR1;tr|A0A0A0MTL6
1.3807	-0.0548433	Cullin-2	CUL2	sp|Q13617|CUL2_HUMAN Cullin-2 OS=Homo sapiens OX=9606 GN=CUL2 PE=1 SV=2;tr|A0A0A0MTN0|A0A0A0MTN0_HUMAN Cullin-2 OS=Homo sapiens OX=9606 GN=CUL2 PE=1 SV=1;sp|Q13617-2|CUL2_HUMAN Isoform 2 of Cullin-2 OS=Homo sapiens OX=9606 GN=CUL2;tr|Q5T2B5|Q5T2B5_HUMAN Cu
0.667154	-0.0663829	Titin	TTN	sp|Q8WZ42|TITIN_HUMAN Titin OS=Homo sapiens OX=9606 GN=TTN PE=1 SV=4;tr|A0A0A0MTS7|A0A0A0MTS7_HUMAN Titin OS=Homo sapiens OX=9606 GN=TTN PE=1 SV=1;sp|Q8WZ42-5|TITIN_HUMAN Isoform 5 of Titin OS=Homo sapiens OX=9606 GN=TTN;sp|Q8WZ42-11|TITIN_HUMAN Isoform 11
1.18665	0.128401	Membralin	TMEM259	sp|Q4ZIN3|MBRL_HUMAN Membralin OS=Homo sapiens OX=9606 GN=TMEM259 PE=1 SV=1;tr|A0A0A0MTU3|A0A0A0MTU3_HUMAN Membralin OS=Homo sapiens OX=9606 GN=TMEM259 PE=1 SV=2;tr|U3KPY4|U3KPY4_HUMAN Membralin OS=Homo sapiens OX=9606 GN=TMEM259 PE=1 SV=3;sp|Q4ZIN3-2|MBRL
0.311094	0.0913738	Transmembrane emp24 domain-containing protein 7	TMED7;TMED7-TICAM2	sp|Q86XR7-2|TCAM2_HUMAN Isoform 2 of TIR domain-containing adapter molecule 2 OS=Homo sapiens OX=9606 GN=TICAM2;sp|Q9Y3B3|TMED7_HUMAN Transmembrane emp24 domain-containing protein 7 OS=Homo sapiens OX=9606 GN=TMED7 PE=1 SV=2;tr|A0A0A6YYA0|A0A0A6YYA0_HUMAN
0.0887732	-0.0121926	Ribosomal protein S6 kinase alpha-4;Ribosomal protein S6 kinase	RPS6KA4	sp|O75676|KS6A4_HUMAN Ribosomal protein S6 kinase alpha-4 OS=Homo sapiens OX=9606 GN=RPS6KA4 PE=1 SV=1;tr|A0A0A6YYC0|A0A0A6YYC0_HUMAN Non-specific serine/threonine protein kinase (Fragment) OS=Homo sapiens OX=9606 GN=RPS6KA4 PE=1 SV=5;tr|E9PJN1|E9PJN1_HUMA
0.0456505	-0.00979821	E3 ubiquitin-protein ligase ZFP91	ZFP91;ZFP91-CNTF	sp|Q96JP5|ZFP91_HUMAN E3 ubiquitin-protein ligase ZFP91 OS=Homo sapiens OX=9606 GN=ZFP91 PE=1 SV=1;tr|A0A0A6YYC7|A0A0A6YYC7_HUMAN HCG2042749, isoform CRA_d OS=Homo sapiens OX=9606 GN=ZFP91-CNTF PE=4 SV=1;sp|Q96JP5-2|ZFP91_HUMAN Isoform 2 of E3 ubiquitin-pr
0.230147	0.0358933	Condensin-2 complex subunit H2	NCAPH2	sp|Q6IBW4|CNDH2_HUMAN Condensin-2 complex subunit H2 OS=Homo sapiens OX=9606 GN=NCAPH2 PE=1 SV=1;tr|A0A0A6YYG7|A0A0A6YYG7_HUMAN Condensin-2 complex subunit H2 OS=Homo sapiens OX=9606 GN=NCAPH2 PE=1 SV=1;sp|Q6IBW4-2|CNDH2_HUMAN Isoform 2 of Condensin-2 comp
0.300594	0.0270375	Arpin	ARPIN;C15orf38-AP3S2	sp|Q7Z6K5|ARPIN_HUMAN Arpin OS=Homo sapiens OX=9606 GN=ARPIN PE=1 SV=1;tr|A0A0A6YYH1|A0A0A6YYH1_HUMAN Arpin OS=Homo sapiens OX=9606 GN=C15orf38-AP3S2 PE=3 SV=1;sp|Q7Z6K5-2|ARPIN_HUMAN Isoform C15orf38-AP3S2 of Arpin OS=Homo sapiens OX=9606 GN=ARPIN;tr|H0YM
1.74457	-0.137612		MACF1	tr|A0A0A6YYJ5|A0A0A6YYJ5_HUMAN Microtubule-actin cross-linking factor 1, isoforms 1/2/3/5 (Fragment) OS=Homo sapiens OX=9606 GN=MACF1 PE=1 SV=2
0.331993	0.020439	Coronin-7;Coronin	CORO7;CORO7-PAM16	sp|P57737-3|CORO7_HUMAN Isoform 3 of Coronin-7 OS=Homo sapiens OX=9606 GN=CORO7;tr|A0A0A6YYL4|A0A0A6YYL4_HUMAN Coronin OS=Homo sapiens OX=9606 GN=CORO7-PAM16 PE=1 SV=1;sp|P57737|CORO7_HUMAN Coronin-7 OS=Homo sapiens OX=9606 GN=CORO7 PE=1 SV=2;sp|P57737-4|C
0.848408	-0.0467186	Acyl-CoA synthetase short-chain family member 3, mitochondrial	ACSS3	sp|Q9H6R3|ACSS3_HUMAN Acyl-CoA synthetase short-chain family member 3, mitochondrial OS=Homo sapiens OX=9606 GN=ACSS3 PE=1 SV=1;tr|A0A0B4J1R2|A0A0B4J1R2_HUMAN Propionate--CoA ligase OS=Homo sapiens OX=9606 GN=ACSS3 PE=1 SV=1;sp|Q9H6R3-2|ACSS3_HUMAN Isoform
0.0969037	0.0123754	UPF0693 protein C10orf32	C10orf32;C10orf32-ASMT	sp|Q96B45|BORC7_HUMAN BLOC-1-related complex subunit 7 OS=Homo sapiens OX=9606 GN=BORCS7 PE=3 SV=2;tr|A0A0B4J1R7|A0A0B4J1R7_HUMAN BLOC-1-related complex subunit 7 OS=Homo sapiens OX=9606 GN=BORCS7-ASMT PE=3 SV=1
1.23838	0.0797447	Synaptonemal complex central element protein 1	SYCE1	sp|Q8N0S2|SYCE1_HUMAN Synaptonemal complex central element protein 1 OS=Homo sapiens OX=9606 GN=SYCE1 PE=1 SV=2;tr|A0A0B4J1R9|A0A0B4J1R9_HUMAN Synaptonemal complex central element protein 1 OS=Homo sapiens OX=9606 GN=SYCE1 PE=1 SV=1;sp|Q8N0S2-3|SYCE1_HUMAN
0.0944239	0.00747713	Phosphatidylinositol 4-kinase beta	PI4KB	sp|Q9UBF8|PI4KB_HUMAN Phosphatidylinositol 4-kinase beta OS=Homo sapiens OX=9606 GN=PI4KB PE=1 SV=1;sp|Q9UBF8-2|PI4KB_HUMAN Isoform 2 of Phosphatidylinositol 4-kinase beta OS=Homo sapiens OX=9606 GN=PI4KB;tr|A0A0B4J1S8|A0A0B4J1S8_HUMAN Phosphatidylinositol
0.347402	0.0342803	Mediator of RNA polymerase II transcription subunit 24	MED24	sp|O75448|MED24_HUMAN Mediator of RNA polymerase II transcription subunit 24 OS=Homo sapiens OX=9606 GN=MED24 PE=1 SV=1;tr|A0A0B4J1W0|A0A0B4J1W0_HUMAN Mediator complex subunit 24 OS=Homo sapiens OX=9606 GN=MED24 PE=1 SV=1;sp|O75448-2|MED24_HUMAN Isoform 2
0.668027	0.203549	Serine/arginine-rich splicing factor 7	SRSF7	sp|Q16629|SRSF7_HUMAN Serine/arginine-rich splicing factor 7 OS=Homo sapiens OX=9606 GN=SRSF7 PE=1 SV=1;tr|A0A0B4J1Z1|A0A0B4J1Z1_HUMAN Serine/arginine-rich-splicing factor 7 OS=Homo sapiens OX=9606 GN=SRSF7 PE=1 SV=1;tr|C9JAB2|C9JAB2_HUMAN Serine/arginine-
0.832705	0.198037	Pre-mRNA 3-end-processing factor FIP1	FIP1L1	sp|Q6UN15|FIP1_HUMAN Pre-mRNA 3-end-processing factor FIP1 OS=Homo sapiens OX=9606 GN=FIP1L1 PE=1 SV=1;tr|A0A0B4J203|A0A0B4J203_HUMAN Receptor protein-tyrosine kinase OS=Homo sapiens OX=9606 PE=3 SV=1;sp|Q6UN15-4|FIP1_HUMAN Isoform 4 of Pre-mRNA 3-end-pr
4.14535	-0.308372	Trafficking protein particle complex subunit 2-like protein	TRAPPC2L	sp|Q9UL33|TPC2L_HUMAN Trafficking protein particle complex subunit 2-like protein OS=Homo sapiens OX=9606 GN=TRAPPC2L PE=1 SV=1;tr|A0A0B4J294|A0A0B4J294_HUMAN Trafficking protein particle complex subunit 2-like protein OS=Homo sapiens OX=9606 GN=TRAPPC2L P
0.150996	-0.0102596	Sedoheptulokinase	SHPK;TRPV1	sp|Q9UHJ6|SHPK_HUMAN Sedoheptulokinase OS=Homo sapiens OX=9606 GN=SHPK PE=1 SV=3;tr|A0A0B4J2A0|A0A0B4J2A0_HUMAN FGGY_N domain-containing protein OS=Homo sapiens OX=9606 PE=1 SV=1
0.227943	-0.054906	Translationally-controlled tumor protein	TPT1	sp|P13693|TCTP_HUMAN Translationally-controlled tumor protein OS=Homo sapiens OX=9606 GN=TPT1 PE=1 SV=1;tr|Q5W0H4|Q5W0H4_HUMAN Translationally-controlled tumor protein OS=Homo sapiens OX=9606 GN=TPT1 PE=1 SV=1;tr|A0A0B4J2C3|A0A0B4J2C3_HUMAN Translationally
0.183611	0.0359905	Periodic tryptophan protein 2 homolog	PWP2	sp|Q15269|PWP2_HUMAN Periodic tryptophan protein 2 homolog OS=Homo sapiens OX=9606 GN=PWP2 PE=2 SV=2;tr|A0A0B4J2E5|A0A0B4J2E5_HUMAN Uncharacterized protein OS=Homo sapiens OX=9606 GN=LOC102724159 PE=1 SV=1
3.45829	0.110698	DNA-directed RNA polymerase II subunit RPB11-b1;DNA-directed RNA polymerase II subunit RPB11-b2;DNA-directed RNA polymerase II subunit RPB11-a	POLR2J2;POLR2J3;POLR2J	sp|Q9GZM3|RPB1B_HUMAN DNA-directed RNA polymerase II subunit RPB11-b1 OS=Homo sapiens OX=9606 GN=POLR2J2 PE=1 SV=2;sp|Q9H1A7|RPB1C_HUMAN DNA-directed RNA polymerase II subunit RPB11-b2 OS=Homo sapiens OX=9606 GN=POLR2J3 PE=1 SV=1;tr|A0A0B4J2F8|A0A0B4J2F8_H
3.55815	-0.434122	Lanosterol 14-alpha demethylase	CYP51A1	tr|A0A0C4DFL7|A0A0C4DFL7_HUMAN Lanosterol 14-alpha demethylase OS=Homo sapiens OX=9606 GN=CYP51A1 PE=1 SV=1;sp|Q16850|CP51A_HUMAN Lanosterol 14-alpha demethylase OS=Homo sapiens OX=9606 GN=CYP51A1 PE=1 SV=3;sp|Q16850-2|CP51A_HUMAN Isoform 2 of Lanosterol 1
3.66729	0.391654	Lysine-specific demethylase 4B	KDM4B	sp|O94953|KDM4B_HUMAN Lysine-specific demethylase 4B OS=Homo sapiens OX=9606 GN=KDM4B PE=1 SV=4;tr|A0A0C4DFL8|A0A0C4DFL8_HUMAN [Histone H3]-trimethyl-L-lysine(9) demethylase OS=Homo sapiens OX=9606 GN=KDM4B PE=1 SV=1;tr|F5GX28|F5GX28_HUMAN [Histone H3]-tri
1.98958	-0.122498	Maleylacetoacetate isomerase	GSTZ1	tr|G3V5T0|G3V5T0_HUMAN Maleylacetoacetate isomerase OS=Homo sapiens OX=9606 GN=GSTZ1 PE=1 SV=1;tr|A0A0C4DFM0|A0A0C4DFM0_HUMAN Maleylacetoacetate isomerase OS=Homo sapiens OX=9606 GN=GSTZ1 PE=1 SV=1;tr|G3V4T6|G3V4T6_HUMAN Maleylacetoacetate isomerase OS=Hom
0.0843547	0.0148921	Transmembrane 9 superfamily member 4	TM9SF4	sp|Q92544|TM9S4_HUMAN Transmembrane 9 superfamily member 4 OS=Homo sapiens OX=9606 GN=TM9SF4 PE=1 SV=2;tr|A0A0C4DFM1|A0A0C4DFM1_HUMAN Transmembrane 9 superfamily member OS=Homo sapiens OX=9606 GN=TM9SF4 PE=1 SV=1
0.0389295	0.00466959	Zinc finger protein 574	ZNF574	sp|Q6ZN55|ZN574_HUMAN Zinc finger protein 574 OS=Homo sapiens OX=9606 GN=ZNF574 PE=1 SV=2;tr|A0A0C4DFM2|A0A0C4DFM2_HUMAN HCG1643764, isoform CRA_b OS=Homo sapiens OX=9606 GN=ZNF574 PE=1 SV=1;sp|Q6ZN55-2|ZN574_HUMAN Isoform 2 of Zinc finger protein 574 OS=H
0.320749	-0.0283558	Terminal uridylyltransferase 4	ZCCHC11	sp|Q5TAX3|TUT4_HUMAN Terminal uridylyltransferase 4 OS=Homo sapiens OX=9606 GN=TUT4 PE=1 SV=3;tr|A0A0C4DFM7|A0A0C4DFM7_HUMAN Terminal uridylyltransferase 4 OS=Homo sapiens OX=9606 GN=TUT4 PE=1 SV=1;tr|E9PKY2|E9PKY2_HUMAN Terminal uridylyltransferase 4 (Fra
5.06949	0.194411	Disks large homolog 1	DLG1	sp|Q12959|DLG1_HUMAN Disks large homolog 1 OS=Homo sapiens OX=9606 GN=DLG1 PE=1 SV=2;sp|Q12959-3|DLG1_HUMAN Isoform 3 of Disks large homolog 1 OS=Homo sapiens OX=9606 GN=DLG1;sp|Q12959-2|DLG1_HUMAN Isoform 2 of Disks large homolog 1 OS=Homo sapiens OX=9606
0.806445	0.254616	WD repeat-containing protein 76	WDR76	sp|Q9H967|WDR76_HUMAN WD repeat-containing protein 76 OS=Homo sapiens OX=9606 GN=WDR76 PE=1 SV=2;tr|A0A0C4DFX7|A0A0C4DFX7_HUMAN WD repeat-containing protein 76 OS=Homo sapiens OX=9606 GN=WDR76 PE=1 SV=1;tr|C9JE56|C9JE56_HUMAN WD repeat-containing protein 7
0.668376	0.0510259	Negative elongation factor A	NELFA	sp|Q9H3P2|NELFA_HUMAN Negative elongation factor A OS=Homo sapiens OX=9606 GN=NELFA PE=1 SV=3;tr|A0A0C4DFX9|A0A0C4DFX9_HUMAN Negative elongation factor A OS=Homo sapiens OX=9606 GN=NELFA PE=1 SV=1;tr|H0Y3X6|H0Y3X6_HUMAN Negative elongation factor A (Fragme
0.366718	0.307381	Carboxylesterase 3;Carboxylic ester hydrolase	CES3	sp|Q6UWW8|EST3_HUMAN Carboxylesterase 3 OS=Homo sapiens OX=9606 GN=CES3 PE=1 SV=1;tr|A0A0C4DFY7|A0A0C4DFY7_HUMAN Carboxylic ester hydrolase OS=Homo sapiens OX=9606 GN=CES3 PE=1 SV=1;tr|H3BUA3|H3BUA3_HUMAN Carboxylic ester hydrolase OS=Homo sapiens OX=9606
2.09433	0.1644	Syntaxin-1A	STX1A	sp|Q16623|STX1A_HUMAN Syntaxin-1A OS=Homo sapiens OX=9606 GN=STX1A PE=1 SV=1;sp|Q16623-2|STX1A_HUMAN Isoform 2 of Syntaxin-1A OS=Homo sapiens OX=9606 GN=STX1A;tr|A0A0C4DFZ1|A0A0C4DFZ1_HUMAN Syntaxin-1A OS=Homo sapiens OX=9606 GN=STX1A PE=1 SV=1;tr|A8MZ54|A
3.19412	0.15744	Arylsulfatase A;Arylsulfatase A component B;Arylsulfatase A component C	ARSA	tr|A0A0C4DFZ2|A0A0C4DFZ2_HUMAN Arylsulfatase A OS=Homo sapiens OX=9606 GN=ARSA PE=1 SV=1;sp|P15289-2|ARSA_HUMAN Isoform 2 of Arylsulfatase A OS=Homo sapiens OX=9606 GN=ARSA;sp|P15289|ARSA_HUMAN Arylsulfatase A OS=Homo sapiens OX=9606 GN=ARSA PE=1 SV=3
0.984382	0.16754	40S ribosomal protein SA	RPSA	sp|P08865|RSSA_HUMAN 40S ribosomal protein SA OS=Homo sapiens OX=9606 GN=RPSA PE=1 SV=4;tr|C9J9K3|C9J9K3_HUMAN 40S ribosomal protein SA (Fragment) OS=Homo sapiens OX=9606 GN=RPSA PE=1 SV=8;tr|A0A0C4DG17|A0A0C4DG17_HUMAN 40S ribosomal protein SA OS=Homo sap
0.17684	0.0222869	Abl interactor 2	ABI2	sp|Q9NYB9|ABI2_HUMAN Abl interactor 2 OS=Homo sapiens OX=9606 GN=ABI2 PE=1 SV=1;sp|Q9NYB9-2|ABI2_HUMAN Isoform 2 of Abl interactor 2 OS=Homo sapiens OX=9606 GN=ABI2;tr|A0A7D9NKC8|A0A7D9NKC8_HUMAN Abl interactor 2 OS=Homo sapiens OX=9606 GN=ABI2 PE=1 SV=1;t
0.46874	-0.0384041	Nesprin-1	SYNE1	sp|Q8NF91|SYNE1_HUMAN Nesprin-1 OS=Homo sapiens OX=9606 GN=SYNE1 PE=1 SV=4;sp|Q8NF91-4|SYNE1_HUMAN Isoform 4 of Nesprin-1 OS=Homo sapiens OX=9606 GN=SYNE1;tr|A0A0C4DG40|A0A0C4DG40_HUMAN Nesprin-1 OS=Homo sapiens OX=9606 GN=SYNE1 PE=1 SV=1;tr|E7ENN3|E7ENN3_
1.00822	0.0698838	Calcium-independent phospholipase A2-gamma	PNPLA8	sp|Q9NP80|PLPL8_HUMAN Calcium-independent phospholipase A2-gamma OS=Homo sapiens OX=9606 GN=PNPLA8 PE=1 SV=1;tr|A0A0C4DG51|A0A0C4DG51_HUMAN Calcium-independent phospholipase A2-gamma (Fragment) OS=Homo sapiens OX=9606 GN=PNPLA8 PE=1 SV=1;sp|Q9NP80-3|PLPL8_
0.0658595	-0.0144483	POU domain, class 2, transcription factor 1;POU domain protein;POU domain, class 2, transcription factor 2;POU domain, class 2, transcription factor 3	POU2F1;POU2F2;POU2F3	sp|P14859|PO2F1_HUMAN POU domain, class 2, transcription factor 1 OS=Homo sapiens OX=9606 GN=POU2F1 PE=1 SV=2;sp|P14859-2|PO2F1_HUMAN Isoform 2 of POU domain, class 2, transcription factor 1 OS=Homo sapiens OX=9606 GN=POU2F1;tr|A0A0C4DG88|A0A0C4DG88_HUMAN
0.806795	0.0563746		DDX46	tr|A0A0C4DG89|A0A0C4DG89_HUMAN RNA helicase OS=Homo sapiens OX=9606 GN=DDX46 PE=1 SV=1;tr|D6RJA6|D6RJA6_HUMAN RNA helicase OS=Homo sapiens OX=9606 GN=DDX46 PE=1 SV=1
0.0705423	-0.00733725	Nucleoside diphosphate kinase;Nucleoside diphosphate kinase 6	NME6	tr|A0A2R8Y7V2|A0A2R8Y7V2_HUMAN Nucleoside diphosphate kinase OS=Homo sapiens OX=9606 GN=NME6 PE=1 SV=1;tr|C9JQB1|C9JQB1_HUMAN Nucleoside diphosphate kinase OS=Homo sapiens OX=9606 GN=NME6 PE=1 SV=1;tr|C9J9V6|C9J9V6_HUMAN Nucleoside diphosphate kinase (Frag
3.11154	-0.195865	Enoyl-CoA delta isomerase 2, mitochondrial	ECI2	sp|O75521|ECI2_HUMAN Enoyl-CoA delta isomerase 2 OS=Homo sapiens OX=9606 GN=ECI2 PE=1 SV=4;tr|A0A0C4DGA2|A0A0C4DGA2_HUMAN Enoyl-CoA delta isomerase 2, mitochondrial OS=Homo sapiens OX=9606 GN=ECI2 PE=1 SV=1;sp|O75521-2|ECI2_HUMAN Isoform 2 of Enoyl-CoA del
1.20952	-0.114981	Helicase-like transcription factor	HLTF	sp|Q14527|HLTF_HUMAN Helicase-like transcription factor OS=Homo sapiens OX=9606 GN=HLTF PE=1 SV=2;tr|A0A0C4DGA6|A0A0C4DGA6_HUMAN Helicase-like transcription factor OS=Homo sapiens OX=9606 GN=HLTF PE=1 SV=1;sp|Q14527-2|HLTF_HUMAN Isoform 2 of Helicase-like
0.809835	0.120011	Short coiled-coil protein	SCOC	sp|Q9UIL1|SCOC_HUMAN Short coiled-coil protein OS=Homo sapiens OX=9606 GN=SCOC PE=1 SV=2;tr|A0A0C4DGB0|A0A0C4DGB0_HUMAN Short coiled-coil protein OS=Homo sapiens OX=9606 GN=SCOC PE=1 SV=1;sp|Q9UIL1-3|SCOC_HUMAN Isoform 3 of Short coiled-coil protein OS=Hom
0.0344196	-0.00484578	Chromodomain-helicase-DNA-binding protein 4	CHD4	sp|Q14839|CHD4_HUMAN Chromodomain-helicase-DNA-binding protein 4 OS=Homo sapiens OX=9606 GN=CHD4 PE=1 SV=2;tr|A0A2R8Y425|A0A2R8Y425_HUMAN DNA helicase (Fragment) OS=Homo sapiens OX=9606 GN=CHD4 PE=1 SV=1;tr|A0A0C4DGG9|A0A0C4DGG9_HUMAN DNA helicase OS=Homo
1.0723	-0.0912417	CD276 antigen	CD276	sp|Q5ZPR3|CD276_HUMAN CD276 antigen OS=Homo sapiens OX=9606 GN=CD276 PE=1 SV=1;tr|A0A0C4DGH0|A0A0C4DGH0_HUMAN CD276 antigen OS=Homo sapiens OX=9606 GN=CD276 PE=1 SV=1;sp|Q5ZPR3-4|CD276_HUMAN Isoform 4 of CD276 antigen OS=Homo sapiens OX=9606 GN=CD276;sp|Q5
2.46589	0.119001	Numb-like protein	NUMBL	sp|Q9Y6R0|NUMBL_HUMAN Numb-like protein OS=Homo sapiens OX=9606 GN=NUMBL PE=1 SV=1;tr|A0A0C4DGH3|A0A0C4DGH3_HUMAN Numb-like protein OS=Homo sapiens OX=9606 GN=NUMBL PE=1 SV=1
0.0331524	0.00146469	ARF GTPase-activating protein GIT1	GIT1	sp|Q9Y2X7|GIT1_HUMAN ARF GTPase-activating protein GIT1 OS=Homo sapiens OX=9606 GN=GIT1 PE=1 SV=2;sp|Q9Y2X7-3|GIT1_HUMAN Isoform 3 of ARF GTPase-activating protein GIT1 OS=Homo sapiens OX=9606 GN=GIT1;tr|A0A0C4DGN6|A0A0C4DGN6_HUMAN ARF GTPase-activating pr
0.61014	0.233244	Dolichyl-diphosphooligosaccharide--protein glycosyltransferase 48 kDa subunit	DDOST	sp|P39656|OST48_HUMAN Dolichyl-diphosphooligosaccharide--protein glycosyltransferase 48 kDa subunit OS=Homo sapiens OX=9606 GN=DDOST PE=1 SV=4;tr|A0A0C4DGS1|A0A0C4DGS1_HUMAN Dolichyl-diphosphooligosaccharide--protein glycosyltransferase 48 kDa subunit OS=H
0.825045	-0.202902	Choline/ethanolaminephosphotransferase 1	CEPT1	sp|Q9Y6K0|CEPT1_HUMAN Choline/ethanolaminephosphotransferase 1 OS=Homo sapiens OX=9606 GN=CEPT1 PE=1 SV=1;tr|A0A0C4DGS9|A0A0C4DGS9_HUMAN Choline/ethanolaminephosphotransferase 1 OS=Homo sapiens OX=9606 GN=CEPT1 PE=1 SV=1
0.741035	0.058931	IQ motif and SEC7 domain-containing protein 1	IQSEC1	sp|Q6DN90|IQEC1_HUMAN IQ motif and SEC7 domain-containing protein 1 OS=Homo sapiens OX=9606 GN=IQSEC1 PE=1 SV=1;tr|A0A2R8Y695|A0A2R8Y695_HUMAN IQ motif and SEC7 domain-containing protein 1 (Fragment) OS=Homo sapiens OX=9606 GN=IQSEC1 PE=1 SV=1;tr|A0A3B3IU9
3.05814	0.813944	Insulin-induced gene 2 protein;Insulin-induced gene protein	INSIG2	sp|Q9Y5U4|INSI2_HUMAN Insulin-induced gene 2 protein OS=Homo sapiens OX=9606 GN=INSIG2 PE=1 SV=2;tr|A0A0C4DGZ4|A0A0C4DGZ4_HUMAN Insulin-induced gene protein OS=Homo sapiens OX=9606 GN=INSIG2 PE=1 SV=1
3.14609	0.315207	Latent-transforming growth factor beta-binding protein 4	LTBP4	sp|Q8N2S1|LTBP4_HUMAN Latent-transforming growth factor beta-binding protein 4 OS=Homo sapiens OX=9606 GN=LTBP4 PE=1 SV=2;sp|Q8N2S1-2|LTBP4_HUMAN Isoform 2 of Latent-transforming growth factor beta-binding protein 4 OS=Homo sapiens OX=9606 GN=LTBP4;sp|Q8N2
1.29965	-0.11408	Constitutive coactivator of peroxisome proliferator-activated receptor gamma	FAM120B	sp|Q96EK7|F120B_HUMAN Constitutive coactivator of peroxisome proliferator-activated receptor gamma OS=Homo sapiens OX=9606 GN=FAM120B PE=1 SV=1;tr|A0A0D9SEJ5|A0A0D9SEJ5_HUMAN Constitutive coactivator of peroxisome proliferator-activated receptor gamma OS=H
0.0677796	0.0318018	Serine/arginine-rich splicing factor 4	SRSF4	sp|Q08170|SRSF4_HUMAN Serine/arginine-rich splicing factor 4 OS=Homo sapiens OX=9606 GN=SRSF4 PE=1 SV=2;tr|A0A0D9SEM4|A0A0D9SEM4_HUMAN Serine/arginine-rich-splicing factor 4 (Fragment) OS=Homo sapiens OX=9606 GN=SRSF4 PE=1 SV=1
0.702539	-0.0256322	Transducin-like enhancer protein 3	TLE3	sp|Q04726|TLE3_HUMAN Transducin-like enhancer protein 3 OS=Homo sapiens OX=9606 GN=TLE3 PE=1 SV=2;sp|Q04726-5|TLE3_HUMAN Isoform 5 of Transducin-like enhancer protein 3 OS=Homo sapiens OX=9606 GN=TLE3;tr|H0YKN8|H0YKN8_HUMAN Transducin-like enhancer protein
3.60465	-0.0944577		NCAM1	tr|A0A0D9SF30|A0A0D9SF30_HUMAN Neural cell adhesion molecule 1 (Fragment) OS=Homo sapiens OX=9606 GN=NCAM1 PE=1 SV=1
0.883851	-0.161595	ATP-dependent RNA helicase DDX3X;ATP-dependent RNA helicase DDX3Y	DDX3X;DDX3Y	sp|O00571|DDX3X_HUMAN ATP-dependent RNA helicase DDX3X OS=Homo sapiens OX=9606 GN=DDX3X PE=1 SV=3;tr|A0A0D9SG12|A0A0D9SG12_HUMAN RNA helicase OS=Homo sapiens OX=9606 GN=DDX3X PE=1 SV=1;tr|A0A2R8YFS5|A0A2R8YFS5_HUMAN RNA helicase OS=Homo sapiens OX=9606 GN=
0.625127	-0.0822929	Forkhead box protein M1	FOXM1	sp|Q08050|FOXM1_HUMAN Forkhead box protein M1 OS=Homo sapiens OX=9606 GN=FOXM1 PE=1 SV=3;sp|Q08050-2|FOXM1_HUMAN Isoform 2 of Forkhead box protein M1 OS=Homo sapiens OX=9606 GN=FOXM1;tr|H0YG99|H0YG99_HUMAN Forkhead box protein M1 (Fragment) OS=Homo sapiens
4.20406	0.34189	MAGUK p55 subfamily member 2	MPP2	sp|Q14168|MPP2_HUMAN MAGUK p55 subfamily member 2 OS=Homo sapiens OX=9606 GN=MPP2 PE=1 SV=3;tr|D3DX49|D3DX49_HUMAN MAGUK p55 subfamily member 2 OS=Homo sapiens OX=9606 GN=MPP2 PE=1 SV=1;sp|Q14168-2|MPP2_HUMAN Isoform 2 of MAGUK p55 subfamily member 2 OS=Ho
1.44287	-0.229801	Unconventional myosin-XVIIIa	MYO18A	sp|Q92614|MY18A_HUMAN Unconventional myosin-XVIIIa OS=Homo sapiens OX=9606 GN=MYO18A PE=1 SV=3;sp|Q92614-4|MY18A_HUMAN Isoform 4 of Unconventional myosin-XVIIIa OS=Homo sapiens OX=9606 GN=MYO18A;tr|A0A0D9SFK2|A0A0D9SFK2_HUMAN Unconventional myosin-XVIIIa O
1.03002	0.13885	Cordon-bleu protein-like 1	COBLL1	sp|Q53SF7|COBL1_HUMAN Cordon-bleu protein-like 1 OS=Homo sapiens OX=9606 GN=COBLL1 PE=1 SV=3;tr|A0A0X1KG75|A0A0X1KG75_HUMAN Cordon-bleu protein-like 1 (Fragment) OS=Homo sapiens OX=9606 GN=COBLL1 PE=1 SV=1;tr|A0A590PXD8|A0A590PXD8_HUMAN Cordon-bleu protein
2.59223	0.217039	Syntaxin-binding protein 1	STXBP1	sp|P61764|STXB1_HUMAN Syntaxin-binding protein 1 OS=Homo sapiens OX=9606 GN=STXBP1 PE=1 SV=1;tr|A0A1B0GWF2|A0A1B0GWF2_HUMAN Syntaxin-binding protein 1 OS=Homo sapiens OX=9606 GN=STXBP1 PE=1 SV=1;tr|A0A1B0GVQ5|A0A1B0GVQ5_HUMAN Syntaxin-binding protein 1 OS=
1.05545	0.071607	Ubiquitin-associated protein 1	UBAP1	sp|Q9NZ09|UBAP1_HUMAN Ubiquitin-associated protein 1 OS=Homo sapiens OX=9606 GN=UBAP1 PE=1 SV=1;tr|A0A0D9SG79|A0A0D9SG79_HUMAN Ubiquitin-associated protein 1 (Fragment) OS=Homo sapiens OX=9606 GN=UBAP1 PE=1 SV=1;sp|Q9NZ09-3|UBAP1_HUMAN Isoform 3 of Ubiquit
0.0800764	0.0215596	PHD finger protein 6	PHF6	sp|Q8IWS0|PHF6_HUMAN PHD finger protein 6 OS=Homo sapiens OX=9606 GN=PHF6 PE=1 SV=1;sp|Q8IWS0-2|PHF6_HUMAN Isoform 2 of PHD finger protein 6 OS=Homo sapiens OX=9606 GN=PHF6;tr|Q5JRC6|Q5JRC6_HUMAN PHD finger protein 6 OS=Homo sapiens OX=9606 GN=PHF6 PE=1 SV
1.7656	0.187005	Protein tyrosine phosphatase type IVA 1	PTP4A1	sp|Q93096|TP4A1_HUMAN Protein tyrosine phosphatase type IVA 1 OS=Homo sapiens OX=9606 GN=PTP4A1 PE=1 SV=2;tr|A0A0D9SGK2|A0A0D9SGK2_HUMAN Protein tyrosine phosphatase type IVA 1 OS=Homo sapiens OX=9606 GN=PTP4A1 PE=1 SV=1
1.32203	0.395547		HLA-Cw;HLA-C	tr|A0A0G2JH50|A0A0G2JH50_HUMAN HLA class I histocompatibility antigen, C alpha chain OS=Homo sapiens OX=9606 GN=HLA-C PE=1 SV=1;tr|A0A1W2PS56|A0A1W2PS56_HUMAN HLA class I histocompatibility antigen, C alpha chain OS=Homo sapiens OX=9606 GN=HLA-C PE=1 SV=1;
0.202758	-0.0126333	Protein diaphanous homolog 1	DIAPH1	sp|O60610|DIAP1_HUMAN Protein diaphanous homolog 1 OS=Homo sapiens OX=9606 GN=DIAPH1 PE=1 SV=2;tr|A0A0G2JH68|A0A0G2JH68_HUMAN Protein diaphanous homolog 1 OS=Homo sapiens OX=9606 GN=DIAPH1 PE=1 SV=1;sp|O60610-2|DIAP1_HUMAN Isoform 2 of Protein diaphanous h
0.58873	-0.0707116	Phostensin	PPP1R18	sp|Q6NYC8|PPR18_HUMAN Phostensin OS=Homo sapiens OX=9606 GN=PPP1R18 PE=1 SV=1;tr|A0A0G2JHC2|A0A0G2JHC2_HUMAN PPP1R18 OS=Homo sapiens OX=9606 GN=PPP1R18 PE=1 SV=1;sp|Q6NYC8-3|PPR18_HUMAN Isoform 3 of Phostensin OS=Homo sapiens OX=9606 GN=PPP1R18
0.361517	0.0603528	Histone-lysine N-methyltransferase EHMT2	EHMT2	sp|Q96KQ7|EHMT2_HUMAN Histone-lysine N-methyltransferase EHMT2 OS=Homo sapiens OX=9606 GN=EHMT2 PE=1 SV=3;sp|Q96KQ7-2|EHMT2_HUMAN Isoform 2 of Histone-lysine N-methyltransferase EHMT2 OS=Homo sapiens OX=9606 GN=EHMT2;tr|A0A0G2JIS2|A0A0G2JIS2_HUMAN Histone-
0.96512	-0.0578036	Heat shock 70 kDa protein 1A;Heat shock 70 kDa protein 1B	HSPA1A;HSPA1B	sp|P0DMV8|HS71A_HUMAN Heat shock 70 kDa protein 1A OS=Homo sapiens OX=9606 GN=HSPA1A PE=1 SV=1;tr|A0A0G2JIW1|A0A0G2JIW1_HUMAN Heat shock 70 kDa protein 1B OS=Homo sapiens OX=9606 GN=HSPA1B PE=1 SV=1;sp|P0DMV9|HS71B_HUMAN Heat shock 70 kDa protein 1B OS=Hom
0.787737	-0.0407781	Abhydrolase domain-containing protein 16A	ABHD16A	sp|O95870|ABHGA_HUMAN Phosphatidylserine lipase ABHD16A OS=Homo sapiens OX=9606 GN=ABHD16A PE=1 SV=3;tr|A0A0G2JJD3|A0A0G2JJD3_HUMAN Alpha/beta hydrolase domain-containing protein 16A OS=Homo sapiens OX=9606 GN=ABHD16A PE=1 SV=1;sp|O95870-2|ABHGA_HUMAN Isof
2.13671	0.27612	Bromodomain-containing protein 2	BRD2	sp|P25440|BRD2_HUMAN Bromodomain-containing protein 2 OS=Homo sapiens OX=9606 GN=BRD2 PE=1 SV=2;tr|H0Y6K2|H0Y6K2_HUMAN Bromodomain-containing protein 2 (Fragment) OS=Homo sapiens OX=9606 GN=BRD2 PE=1 SV=1;tr|A0A140T9E9|A0A140T9E9_HUMAN Bromodomain-containi
1.0535	-0.138999	Glucosylceramidase	GBA	sp|P04062|GLCM_HUMAN Lysosomal acid glucosylceramidase OS=Homo sapiens OX=9606 GN=GBA PE=1 SV=3;tr|A0A0G2JNZ5|A0A0G2JNZ5_HUMAN Glucosylceramidase OS=Homo sapiens OX=9606 GN=GBA PE=1 SV=1;tr|A0A0G2JLB3|A0A0G2JLB3_HUMAN Glucosylceramidase OS=Homo sapiens OX=
1.1238	0.133167	Microtubule-associated protein tau	MAPT	tr|A0A0G2JPD5|A0A0G2JPD5_HUMAN Microtubule-associated protein OS=Homo sapiens OX=9606 GN=MAPT PE=1 SV=1;tr|A0A0G2JMX7|A0A0G2JMX7_HUMAN Microtubule-associated protein OS=Homo sapiens OX=9606 GN=MAPT PE=1 SV=1;sp|P10636|TAU_HUMAN Microtubule-associated prote
0.0660726	-0.00406647	Occludin	OCLN	sp|Q16625|OCLN_HUMAN Occludin OS=Homo sapiens OX=9606 GN=OCLN PE=1 SV=1;tr|A0A0G2JMZ8|A0A0G2JMZ8_HUMAN Occludin OS=Homo sapiens OX=9606 GN=OCLN PE=1 SV=1;sp|Q16625-4|OCLN_HUMAN Isoform 4 of Occludin OS=Homo sapiens OX=9606 GN=OCLN;sp|Q16625-3|OCLN_HUMAN Is
1.20942	0.103376	KAT8 regulatory NSL complex subunit 1	KANSL1	sp|Q7Z3B3|KANL1_HUMAN KAT8 regulatory NSL complex subunit 1 OS=Homo sapiens OX=9606 GN=KANSL1 PE=1 SV=2;tr|A0A1W2PPV8|A0A1W2PPV8_HUMAN KAT8 regulatory NSL complex subunit 1 (Fragment) OS=Homo sapiens OX=9606 GN=KANSL1 PE=1 SV=1;tr|A0A1W2PRB5|A0A1W2PRB5_HUM
0.00711739	-0.00149091	Solute carrier family 12 member 7	SLC12A7	sp|Q9Y666|S12A7_HUMAN Solute carrier family 12 member 7 OS=Homo sapiens OX=9606 GN=SLC12A7 PE=1 SV=3;tr|A0A0G2JNW7|A0A0G2JNW7_HUMAN Solute carrier family 12 member 7 OS=Homo sapiens OX=9606 GN=SLC12A7 PE=1 SV=1;tr|A0A0U1RR18|A0A0U1RR18_HUMAN Solute carrier
0.106789	-0.00726509	Protein scribble homolog	SCRIB	sp|Q14160|SCRIB_HUMAN Protein scribble homolog OS=Homo sapiens OX=9606 GN=SCRIB PE=1 SV=4;sp|Q14160-3|SCRIB_HUMAN Isoform 3 of Protein scribble homolog OS=Homo sapiens OX=9606 GN=SCRIB;tr|A0A0G2JNZ2|A0A0G2JNZ2_HUMAN Protein scribble homolog OS=Homo sapiens
0.0560572	-0.00199509	Cell cycle checkpoint protein RAD17	RAD17	sp|O75943|RAD17_HUMAN Cell cycle checkpoint protein RAD17 OS=Homo sapiens OX=9606 GN=RAD17 PE=1 SV=2;tr|A0A0G2JP78|A0A0G2JP78_HUMAN Cell cycle checkpoint protein RAD17 OS=Homo sapiens OX=9606 GN=RAD17 PE=1 SV=1;tr|A0A0G2JPT5|A0A0G2JPT5_HUMAN Cell cycle che
0.469968	0.0471056		HLA-A	tr|A0A1W2PR61|A0A1W2PR61_HUMAN HLA class I histocompatibility antigen, A alpha chain OS=Homo sapiens OX=9606 GN=HLA-A PE=1 SV=1;tr|Q5SPM2|Q5SPM2_HUMAN HLA class I heavy chain OS=Homo sapiens OX=9606 GN=HLA-A PE=1 SV=1;tr|A0A140T8Y4|A0A140T8Y4_HUMAN HLA cla
2.61313	-0.120204	Poly(U)-binding-splicing factor PUF60	PUF60	tr|A0A0J9YVP6|A0A0J9YVP6_HUMAN 60 kDa poly(U)-binding-splicing factor (Fragment) OS=Homo sapiens OX=9606 GN=PUF60 PE=1 SV=1;sp|Q9UHX1-2|PUF60_HUMAN Isoform 2 of Poly(U)-binding-splicing factor PUF60 OS=Homo sapiens OX=9606 GN=PUF60;tr|A0A0J9YYL3|A0A0J9YYL3
6.07536	0.95607	BCL2/adenovirus E1B 19 kDa protein-interacting protein 3	BNIP3	sp|Q12983|BNIP3_HUMAN BCL2/adenovirus E1B 19 kDa protein-interacting protein 3 OS=Homo sapiens OX=9606 GN=BNIP3 PE=1 SV=3;tr|F6RP06|F6RP06_HUMAN BCL2/adenovirus E1B 19 kDa protein-interacting protein 3 (Fragment) OS=Homo sapiens OX=9606 GN=BNIP3 PE=1 SV=1;
2.04559	-0.192313	Syntaxin-3	STX3	sp|Q13277|STX3_HUMAN Syntaxin-3 OS=Homo sapiens OX=9606 GN=STX3 PE=1 SV=3;tr|A0A0J9YW33|A0A0J9YW33_HUMAN Syntaxin-3 OS=Homo sapiens OX=9606 GN=STX3 PE=1 SV=1;sp|Q13277-2|STX3_HUMAN Isoform B of Syntaxin-3 OS=Homo sapiens OX=9606 GN=STX3;sp|Q13277-3|STX3_HU
0.908031	-0.121602	NHS-like protein 2	NHSL2	sp|Q5HYW2|NHSL2_HUMAN NHS-like protein 2 OS=Homo sapiens OX=9606 GN=NHSL2 PE=1 SV=2;tr|A0A0J9YW69|A0A0J9YW69_HUMAN NHS-like protein 2 (Fragment) OS=Homo sapiens OX=9606 GN=NHSL2 PE=1 SV=1;tr|A0A0J9YY72|A0A0J9YY72_HUMAN NHS-like protein 2 OS=Homo sapiens OX
0.485112	0.072629	DnaJ homolog subfamily B member 6	DNAJB6	sp|O75190|DNJB6_HUMAN DnaJ homolog subfamily B member 6 OS=Homo sapiens OX=9606 GN=DNAJB6 PE=1 SV=2;sp|O75190-2|DNJB6_HUMAN Isoform B of DnaJ homolog subfamily B member 6 OS=Homo sapiens OX=9606 GN=DNAJB6;sp|O75190-3|DNJB6_HUMAN Isoform C of DnaJ homolog s
0.373606	0.0401332	Serum paraoxonase/arylesterase 2	PON2	tr|A0A0J9YXF2|A0A0J9YXF2_HUMAN Paraoxonase 2, isoform CRA_a OS=Homo sapiens OX=9606 GN=PON2 PE=1 SV=1;sp|Q15165|PON2_HUMAN Serum paraoxonase/arylesterase 2 OS=Homo sapiens OX=9606 GN=PON2 PE=1 SV=4;sp|Q15165-1|PON2_HUMAN Isoform 1 of Serum paraoxonase/aryl
0.39092	-0.0395478	WD repeat-containing protein 81	WDR81	sp|Q562E7|WDR81_HUMAN WD repeat-containing protein 81 OS=Homo sapiens OX=9606 GN=WDR81 PE=1 SV=2;tr|A0A0J9YXM6|A0A0J9YXM6_HUMAN WD repeat-containing protein 81 OS=Homo sapiens OX=9606 GN=WDR81 PE=1 SV=1;sp|Q562E7-4|WDR81_HUMAN Isoform 4 of WD repeat-contai
0.0955291	-0.0212185	Claudin domain-containing protein 1	CLDND1	sp|Q9NY35|CLDN1_HUMAN Claudin domain-containing protein 1 OS=Homo sapiens OX=9606 GN=CLDND1 PE=1 SV=1;tr|D6RDY1|D6RDY1_HUMAN Claudin domain-containing protein 1 (Fragment) OS=Homo sapiens OX=9606 GN=CLDND1 PE=1 SV=1;tr|D6RCR8|D6RCR8_HUMAN Claudin domain-co
1.6967	0.337206	Ceroid-lipofuscinosis neuronal protein 6	CLN6	sp|Q9NWW5|CLN6_HUMAN Ceroid-lipofuscinosis neuronal protein 6 OS=Homo sapiens OX=9606 GN=CLN6 PE=1 SV=1;tr|A0A1B0GW73|A0A1B0GW73_HUMAN Uncharacterized protein OS=Homo sapiens OX=9606 PE=4 SV=1;tr|H3BNF1|H3BNF1_HUMAN Ceroid-lipofuscinosis neuronal protein 6
1.38338	-0.0512865	SH3 domain-containing protein 19	SH3D19	sp|Q5HYK7|SH319_HUMAN SH3 domain-containing protein 19 OS=Homo sapiens OX=9606 GN=SH3D19 PE=1 SV=2;tr|A0A494C1M0|A0A494C1M0_HUMAN SH3 domain-containing protein 19 OS=Homo sapiens OX=9606 GN=SH3D19 PE=1 SV=1;tr|A0A0U1RQE4|A0A0U1RQE4_HUMAN SH3 domain-contain
1.24816	-0.234544	Endothelial protein C receptor	PROCR	sp|Q9UNN8|EPCR_HUMAN Endothelial protein C receptor OS=Homo sapiens OX=9606 GN=PROCR PE=1 SV=1;tr|A0A0U1RQQ4|A0A0U1RQQ4_HUMAN Endothelial protein C receptor (Fragment) OS=Homo sapiens OX=9606 GN=PROCR PE=1 SV=1;tr|A0A0U1RRC4|A0A0U1RRC4_HUMAN Endothelial pr
0.581099	-0.0425657	WD repeat domain phosphoinositide-interacting protein 4	WDR45	sp|Q9Y484|WIPI4_HUMAN WD repeat domain phosphoinositide-interacting protein 4 OS=Homo sapiens OX=9606 GN=WDR45 PE=1 SV=1;tr|A0A0U1RR06|A0A0U1RR06_HUMAN WD repeat domain phosphoinositide-interacting protein 4 OS=Homo sapiens OX=9606 GN=WDR45 PE=1 SV=1;tr|H0
4.11265	-0.300122	Casein kinase I isoform gamma-1;Casein kinase I isoform gamma-2;Casein kinase I isoform gamma-3	CSNK1G1;hCG_2004507;CSNK1G2;CSNK1G3	sp|Q9HCP0|KC1G1_HUMAN Casein kinase I isoform gamma-1 OS=Homo sapiens OX=9606 GN=CSNK1G1 PE=1 SV=1;tr|A0A0U1RQY7|A0A0U1RQY7_HUMAN Non-specific serine/threonine protein kinase OS=Homo sapiens OX=9606 GN=CSNK1G1 PE=1 SV=1;tr|Q8IXA3|Q8IXA3_HUMAN Non-specific
0.0568731	0.0485038	CD99 antigen-like protein 2	CD99L2	sp|Q8TCZ2|C99L2_HUMAN CD99 antigen-like protein 2 OS=Homo sapiens OX=9606 GN=CD99L2 PE=1 SV=1;tr|A0A0U1RQT8|A0A0U1RQT8_HUMAN CD99 antigen-like protein 2 (Fragment) OS=Homo sapiens OX=9606 GN=CD99L2 PE=1 SV=1;sp|Q8TCZ2-3|C99L2_HUMAN Isoform 3 of CD99 antige
0.768189	0.0782665	C-myc promoter-binding protein	DENND4A	sp|Q7Z401|MYCPP_HUMAN C-myc promoter-binding protein OS=Homo sapiens OX=9606 GN=DENND4A PE=1 SV=2;sp|Q7Z401-2|MYCPP_HUMAN Isoform 2 of C-myc promoter-binding protein OS=Homo sapiens OX=9606 GN=DENND4A;tr|A0A0U1RR27|A0A0U1RR27_HUMAN C-myc promoter-binding p
0.576382	-0.084568	Histone H2A type 1;Histone H2A type 1-C;Histone H2A type 1-B/E;Histone H2A type 3;Histone H2A type 1-H;Histone H2A type 1-D;Histone H2A type 1-J;Histone H2A.J;Histone H2A	HIST1H2AG;HIST1H2AC;HIST1H2AB;HIST3H2A;HIST1H2AH;HIST1H2AD;HIST1H2AJ;H2AFJ	sp|P0C0S8|H2A1_HUMAN Histone H2A type 1 OS=Homo sapiens OX=9606 GN=H2AC11 PE=1 SV=2;tr|A0A0U1RRH7|A0A0U1RRH7_HUMAN Histone H2A OS=Homo sapiens OX=9606 PE=3 SV=1;sp|Q93077|H2A1C_HUMAN Histone H2A type 1-C OS=Homo sapiens OX=9606 GN=H2AC6 PE=1 SV=3;sp|P04908
0.128023	-0.0128276	Exocyst complex component 6B	EXOC6B	sp|Q9Y2D4|EXC6B_HUMAN Exocyst complex component 6B OS=Homo sapiens OX=9606 GN=EXOC6B PE=1 SV=3;tr|A0A0U1RRB6|A0A0U1RRB6_HUMAN Exocyst complex component OS=Homo sapiens OX=9606 GN=EXOC6B PE=1 SV=1;tr|J3QT38|J3QT38_HUMAN Exocyst complex component OS=Homo sap
3.32124	-0.379747	Calcium uptake protein 1, mitochondrial	MICU1	sp|Q9BPX6|MICU1_HUMAN Calcium uptake protein 1, mitochondrial OS=Homo sapiens OX=9606 GN=MICU1 PE=1 SV=1;tr|F6XEV2|F6XEV2_HUMAN Calcium uptake protein 1, mitochondrial OS=Homo sapiens OX=9606 GN=MICU1 PE=1 SV=2;tr|A0A0U1RRK1|A0A0U1RRK1_HUMAN Calcium uptake
1.54118	0.0935745	ETS-related transcription factor Elf-1	ELF1	sp|P32519|ELF1_HUMAN ETS-related transcription factor Elf-1 OS=Homo sapiens OX=9606 GN=ELF1 PE=1 SV=2;tr|A0A0U1RRL5|A0A0U1RRL5_HUMAN ETS-related transcription factor Elf-1 (Fragment) OS=Homo sapiens OX=9606 GN=ELF1 PE=1 SV=1;sp|P32519-2|ELF1_HUMAN Isoform
3.38064	-0.127522	Spermatogenesis-associated protein 20	SPATA20	sp|Q8TB22|SPT20_HUMAN Spermatogenesis-associated protein 20 OS=Homo sapiens OX=9606 GN=SPATA20 PE=2 SV=3;tr|A0A0U1RRL8|A0A0U1RRL8_HUMAN Spermatogenesis-associated protein 20 OS=Homo sapiens OX=9606 GN=SPATA20 PE=1 SV=1;sp|Q8TB22-3|SPT20_HUMAN Isoform 3 of
1.0885	0.115109	Transcriptional repressor p66-beta	GATAD2B	sp|Q8WXI9|P66B_HUMAN Transcriptional repressor p66-beta OS=Homo sapiens OX=9606 GN=GATAD2B PE=1 SV=1;tr|A0A0U1RRM1|A0A0U1RRM1_HUMAN Transcriptional repressor p66-beta OS=Homo sapiens OX=9606 GN=GATAD2B PE=1 SV=1
0.0253697	0.00655619	Polypyrimidine tract-binding protein 1	PTBP1	sp|P26599|PTBP1_HUMAN Polypyrimidine tract-binding protein 1 OS=Homo sapiens OX=9606 GN=PTBP1 PE=1 SV=1;tr|A0A0U1RRM4|A0A0U1RRM4_HUMAN Polypyrimidine tract-binding protein 1 OS=Homo sapiens OX=9606 GN=PTBP1 PE=1 SV=1;sp|P26599-2|PTBP1_HUMAN Isoform 2 of Po
0.215944	0.037158		HLA-C	tr|O78179|O78179_HUMAN HLA class I histocompatibility antigen, C alpha chain OS=Homo sapiens OX=9606 GN=HLA-C PE=1 SV=1;tr|A0A140T912|A0A140T912_HUMAN HLA class I histocompatibility antigen, C alpha chain OS=Homo sapiens OX=9606 GN=HLA-C PE=1 SV=1;tr|A0A1W
0.627237	0.119917		HLA-A	tr|Q53Z42|Q53Z42_HUMAN HLA class I antigen OS=Homo sapiens OX=9606 GN=HLA-A PE=1 SV=1;tr|A0A140T9I0|A0A140T9I0_HUMAN HLA class I histocompatibility antigen, A alpha chain (Fragment) OS=Homo sapiens OX=9606 GN=HLA-A PE=1 SV=1;tr|A0A140T9X5|A0A140T9X5_HUMAN
0.069053	0.00634599	Putative HLA class I histocompatibility antigen, alpha chain H	HLA-C;HLA-H	tr|Q5QT33|Q5QT33_HUMAN HLA class I antigen OS=Homo sapiens OX=9606 GN=HLA-C PE=1 SV=1;tr|A0A140T9J9|A0A140T9J9_HUMAN HLA class I histocompatibility antigen, C alpha chain OS=Homo sapiens OX=9606 GN=HLA-C PE=1 SV=1;tr|A0A1W2PR11|A0A1W2PR11_HUMAN HLA class I
0.848063	-0.336377	Flotillin-1	FLOT1	sp|O75955|FLOT1_HUMAN Flotillin-1 OS=Homo sapiens OX=9606 GN=FLOT1 PE=1 SV=3;tr|A0A140T9R1|A0A140T9R1_HUMAN Flotillin (Fragment) OS=Homo sapiens OX=9606 GN=FLOT1 PE=1 SV=1;sp|O75955-2|FLOT1_HUMAN Isoform 2 of Flotillin-1 OS=Homo sapiens OX=9606 GN=FLOT1;tr
0.436232	0.0903738	Antigen peptide transporter 1	TAP1	sp|Q03518|TAP1_HUMAN Antigen peptide transporter 1 OS=Homo sapiens OX=9606 GN=TAP1 PE=1 SV=2;tr|A0A140T9T7|A0A140T9T7_HUMAN Antigen peptide transporter 1 OS=Homo sapiens OX=9606 GN=TAP1 PE=1 SV=1
0.258467	-0.0358607		LSM14A	tr|A0A140TA76|A0A140TA76_HUMAN Protein LSM14 homolog A (Fragment) OS=Homo sapiens OX=9606 GN=LSM14A PE=1 SV=1;tr|K7EMZ9|K7EMZ9_HUMAN Protein LSM14 homolog A (Fragment) OS=Homo sapiens OX=9606 GN=LSM14A PE=1 SV=2
1.04064	0.119047	Protein QIL1	QIL1;C19orf70	sp|Q5XKP0|MIC13_HUMAN MICOS complex subunit MIC13 OS=Homo sapiens OX=9606 GN=MICOS13 PE=1 SV=1;tr|K7EIR2|K7EIR2_HUMAN MICOS complex subunit MIC13 OS=Homo sapiens OX=9606 GN=MICOS13 PE=1 SV=1;tr|A0A140TA84|A0A140TA84_HUMAN MICOS complex subunit MIC13 OS=Hom
2.59219	-0.135907	Thioredoxin reductase 2, mitochondrial	TXNRD2	sp|Q9NNW7|TRXR2_HUMAN Thioredoxin reductase 2, mitochondrial OS=Homo sapiens OX=9606 GN=TXNRD2 PE=1 SV=3;tr|A0A182DWF2|A0A182DWF2_HUMAN Thioredoxin-disulfide reductase OS=Homo sapiens OX=9606 GN=TXNRD2 PE=1 SV=1;tr|A0A182DWF3|A0A182DWF3_HUMAN Thioredoxin-d
0.527082	0.198668	Selenoprotein S	VIMP	sp|Q9BQE4|SELS_HUMAN Selenoprotein S OS=Homo sapiens OX=9606 GN=SELENOS PE=1 SV=3;tr|A0A182DWI4|A0A182DWI4_HUMAN Selenoprotein S OS=Homo sapiens OX=9606 GN=SELENOS PE=1 SV=1;tr|E9PN30|E9PN30_HUMAN Selenoprotein S (Fragment) OS=Homo sapiens OX=9606 GN=SELEN
0.832096	0.0691247	Heat shock 70 kDa protein 12A	HSPA12A	sp|O43301|HS12A_HUMAN Heat shock 70 kDa protein 12A OS=Homo sapiens OX=9606 GN=HSPA12A PE=1 SV=2;tr|A0A6I8PIT5|A0A6I8PIT5_HUMAN Heat shock 70 kDa protein 12A OS=Homo sapiens OX=9606 GN=HSPA12A PE=1 SV=1;tr|A0A6I8PLB1|A0A6I8PLB1_HUMAN Heat shock 70 kDa prot
0.652353	0.159427	Ras association domain-containing protein 5	RASSF5;FLJ00186	sp|Q8WWW0|RASF5_HUMAN Ras association domain-containing protein 5 OS=Homo sapiens OX=9606 GN=RASSF5 PE=1 SV=1;sp|Q8WWW0-2|RASF5_HUMAN Isoform 2 of Ras association domain-containing protein 5 OS=Homo sapiens OX=9606 GN=RASSF5;tr|Q8TEK8|Q8TEK8_HUMAN FLJ00186
2.0735	-0.100671	Adenylosuccinate lyase	ADSL	sp|P30566|PUR8_HUMAN Adenylosuccinate lyase OS=Homo sapiens OX=9606 GN=ADSL PE=1 SV=2;tr|A0A1B0GTJ7|A0A1B0GTJ7_HUMAN Adenylosuccinate lyase OS=Homo sapiens OX=9606 GN=ADSL PE=1 SV=1;tr|A0A1B0GWJ0|A0A1B0GWJ0_HUMAN Adenylosuccinate lyase OS=Homo sapiens OX=9
2.90725	0.214717	Rab11 family-interacting protein 5	RAB11FIP5	tr|A0A1B0GTL5|A0A1B0GTL5_HUMAN Rab11 family-interacting protein 5 OS=Homo sapiens OX=9606 GN=RAB11FIP5 PE=1 SV=1;sp|Q9BXF6|RFIP5_HUMAN Rab11 family-interacting protein 5 OS=Homo sapiens OX=9606 GN=RAB11FIP5 PE=1 SV=1
0.497407	-0.0382466	Acid ceramidase;Acid ceramidase subunit alpha;Acid ceramidase subunit beta	ASAH1	sp|Q13510|ASAH1_HUMAN Acid ceramidase OS=Homo sapiens OX=9606 GN=ASAH1 PE=1 SV=5;tr|A0A1B0GW68|A0A1B0GW68_HUMAN Acid ceramidase OS=Homo sapiens OX=9606 GN=ASAH1 PE=1 SV=1;tr|A0A1B0GTM3|A0A1B0GTM3_HUMAN Acid ceramidase OS=Homo sapiens OX=9606 GN=ASAH1 PE=1
2.43509	0.243066	Paxillin	PXN	sp|P49023|PAXI_HUMAN Paxillin OS=Homo sapiens OX=9606 GN=PXN PE=1 SV=3;tr|A0A1B0GTU4|A0A1B0GTU4_HUMAN Paxillin OS=Homo sapiens OX=9606 GN=PXN PE=1 SV=1;sp|P49023-2|PAXI_HUMAN Isoform Alpha of Paxillin OS=Homo sapiens OX=9606 GN=PXN;sp|P49023-3|PAXI_HUMAN I
1.06934	-0.119863	Renin receptor	ATP6AP2	sp|O75787|RENR_HUMAN Renin receptor OS=Homo sapiens OX=9606 GN=ATP6AP2 PE=1 SV=2;sp|O75787-2|RENR_HUMAN Isoform 2 of Renin receptor OS=Homo sapiens OX=9606 GN=ATP6AP2;tr|A0A1B0GTU8|A0A1B0GTU8_HUMAN ATPase H(+)-transporting lysosomal accessory protein 2 OS=
0.0113785	0.00187031	Propionyl-CoA carboxylase alpha chain, mitochondrial	PCCA	sp|P05165|PCCA_HUMAN Propionyl-CoA carboxylase alpha chain, mitochondrial OS=Homo sapiens OX=9606 GN=PCCA PE=1 SV=4;tr|A0A1B0GU58|A0A1B0GU58_HUMAN Propanoyl-CoA:carbon dioxide ligase subunit alpha (Fragment) OS=Homo sapiens OX=9606 GN=PCCA PE=1 SV=1;sp|P05
0.752578	0.0285818	Aminoacylase-1	ACY1;ABHD14A-ACY1	sp|Q03154|ACY1_HUMAN Aminoacylase-1 OS=Homo sapiens OX=9606 GN=ACY1 PE=1 SV=1;tr|A0A1B0GU86|A0A1B0GU86_HUMAN N-acyl-L-amino-acid amidohydrolase OS=Homo sapiens OX=9606 GN=ACY1 PE=1 SV=1;tr|A0A1B0GW23|A0A1B0GW23_HUMAN N-acyl-L-amino-acid amidohydrolase (Fra
3.15367	-0.225811	KIF1-binding protein	KIAA1279	sp|Q96EK5|KBP_HUMAN KIF-binding protein OS=Homo sapiens OX=9606 GN=KIFBP PE=1 SV=1;tr|A0A6Q8PH45|A0A6Q8PH45_HUMAN KIF-binding protein OS=Homo sapiens OX=9606 GN=KIFBP PE=4 SV=1;tr|A0A1B0GUA3|A0A1B0GUA3_HUMAN KIF-binding protein OS=Homo sapiens OX=9606 GN=K
1.17942	0.0630953	Kinesin-like protein KIF13A	KIF13A	sp|Q9H1H9|KI13A_HUMAN Kinesin-like protein KIF13A OS=Homo sapiens OX=9606 GN=KIF13A PE=1 SV=2;sp|Q9H1H9-2|KI13A_HUMAN Isoform 2 of Kinesin-like protein KIF13A OS=Homo sapiens OX=9606 GN=KIF13A;tr|A0A1B0GUA8|A0A1B0GUA8_HUMAN Kinesin-like protein KIF13A OS=H
2.03201	0.132772	Ral GTPase-activating protein subunit alpha-1	RALGAPA1	tr|A0A1B0GUI1|A0A1B0GUI1_HUMAN Ral GTPase-activating protein subunit alpha-1 OS=Homo sapiens OX=9606 GN=RALGAPA1 PE=1 SV=1;sp|Q6GYQ0|RGPA1_HUMAN Ral GTPase-activating protein subunit alpha-1 OS=Homo sapiens OX=9606 GN=RALGAPA1 PE=1 SV=1;sp|Q6GYQ0-2|RGPA1_H
1.29	0.123973	Protein unc-13 homolog B	UNC13B	sp|O14795|UN13B_HUMAN Protein unc-13 homolog B OS=Homo sapiens OX=9606 GN=UNC13B PE=1 SV=2;tr|B1AM27|B1AM27_HUMAN Protein unc-13 homolog B OS=Homo sapiens OX=9606 GN=UNC13B PE=1 SV=1;tr|A0A1B0GUS7|A0A1B0GUS7_HUMAN Protein unc-13 homolog B OS=Homo sapiens O
2.17082	-0.331704	Protein EFR3 homolog A	EFR3A	sp|Q14156|EFR3A_HUMAN Protein EFR3 homolog A OS=Homo sapiens OX=9606 GN=EFR3A PE=1 SV=2;tr|A0A1B0GUZ7|A0A1B0GUZ7_HUMAN Protein EFR3 homolog A OS=Homo sapiens OX=9606 GN=EFR3A PE=1 SV=1;sp|Q14156-3|EFR3A_HUMAN Isoform 3 of Protein EFR3 homolog A OS=Homo sap
1.35927	0.10945	Rap1 GTPase-activating protein 2	RAP1GAP2	sp|Q684P5|RPGP2_HUMAN Rap1 GTPase-activating protein 2 OS=Homo sapiens OX=9606 GN=RAP1GAP2 PE=1 SV=2;tr|A0A1B0GV05|A0A1B0GV05_HUMAN Rap1 GTPase-activating protein 2 OS=Homo sapiens OX=9606 GN=RAP1GAP2 PE=1 SV=1;sp|Q684P5-3|RPGP2_HUMAN Isoform 3 of Rap1 GTP
0.170406	-0.0471988	Histone-lysine N-methyltransferase EHMT1	EHMT1	sp|Q9H9B1|EHMT1_HUMAN Histone-lysine N-methyltransferase EHMT1 OS=Homo sapiens OX=9606 GN=EHMT1 PE=1 SV=4;tr|A0A1B0GV09|A0A1B0GV09_HUMAN Histone-lysine N-methyltransferase EHMT1 OS=Homo sapiens OX=9606 GN=EHMT1 PE=1 SV=1;sp|Q9H9B1-3|EHMT1_HUMAN Isoform 3 o
1.49545	0.0598811	Kinesin-like protein KIF21A	KIF21A	sp|Q7Z4S6|KI21A_HUMAN Kinesin-like protein KIF21A OS=Homo sapiens OX=9606 GN=KIF21A PE=1 SV=2;sp|Q7Z4S6-5|KI21A_HUMAN Isoform 5 of Kinesin-like protein KIF21A OS=Homo sapiens OX=9606 GN=KIF21A;tr|A0A1B0GV47|A0A1B0GV47_HUMAN Kinesin-like protein KIF21A (Fra
0.347731	-0.0327348	AP-4 complex accessory subunit tepsin	ENTHD2	sp|Q96N21|AP4AT_HUMAN AP-4 complex accessory subunit Tepsin OS=Homo sapiens OX=9606 GN=TEPSIN PE=1 SV=1;tr|A0A1B0GV70|A0A1B0GV70_HUMAN AP-4 complex accessory subunit Tepsin OS=Homo sapiens OX=9606 GN=TEPSIN PE=1 SV=1;sp|Q96N21-2|AP4AT_HUMAN Isoform 2 of AP
0.199947	0.0163641	Cathepsin D;Cathepsin D light chain;Cathepsin D heavy chain	CTSD	sp|P07339|CATD_HUMAN Cathepsin D OS=Homo sapiens OX=9606 GN=CTSD PE=1 SV=1;tr|A0A1B0GW44|A0A1B0GW44_HUMAN Cathepsin D OS=Homo sapiens OX=9606 GN=CTSD PE=1 SV=1;tr|A0A1B0GVD5|A0A1B0GVD5_HUMAN Cathepsin D OS=Homo sapiens OX=9606 GN=CTSD PE=1 SV=1;tr|A0A1B0GW
0.539099	-0.029909	Carnitine O-palmitoyltransferase 2, mitochondrial	CPT2	sp|P23786|CPT2_HUMAN Carnitine O-palmitoyltransferase 2, mitochondrial OS=Homo sapiens OX=9606 GN=CPT2 PE=1 SV=2;tr|A0A1B0GVF3|A0A1B0GVF3_HUMAN Carnitine O-palmitoyltransferase 2, mitochondrial OS=Homo sapiens OX=9606 GN=CPT2 PE=1 SV=1;tr|A0A1B0GV75|A0A1B0
0.485265	0.0227725	Ubiquitin-protein ligase E3A	UBE3A	sp|Q05086|UBE3A_HUMAN Ubiquitin-protein ligase E3A OS=Homo sapiens OX=9606 GN=UBE3A PE=1 SV=4;sp|Q05086-2|UBE3A_HUMAN Isoform I of Ubiquitin-protein ligase E3A OS=Homo sapiens OX=9606 GN=UBE3A;sp|Q05086-3|UBE3A_HUMAN Isoform III of Ubiquitin-protein ligase
0.779654	0.0705632	RILP-like protein 1	RILPL1	sp|Q5EBL4|RIPL1_HUMAN RILP-like protein 1 OS=Homo sapiens OX=9606 GN=RILPL1 PE=1 SV=1;tr|A0A1B0GVV3|A0A1B0GVV3_HUMAN RILP-like protein 1 OS=Homo sapiens OX=9606 GN=RILPL1 PE=1 SV=1;sp|Q5EBL4-2|RIPL1_HUMAN Isoform 2 of RILP-like protein 1 OS=Homo sapiens OX
0.0522633	0.0215021	Probable C-mannosyltransferase DPY19L1	DPY19L1	tr|A0A1B0GW05|A0A1B0GW05_HUMAN Probable C-mannosyltransferase DPY19L1 OS=Homo sapiens OX=9606 GN=DPY19L1 PE=1 SV=1;sp|Q2PZI1|D19L1_HUMAN Probable C-mannosyltransferase DPY19L1 OS=Homo sapiens OX=9606 GN=DPY19L1 PE=2 SV=1
1.09352	0.255596	Zinc finger protein 654	ZNF654	tr|A0A1B0GWA0|A0A1B0GWA0_HUMAN Zinc finger protein 654 OS=Homo sapiens OX=9606 GN=ZNF654 PE=1 SV=1;sp|Q8IZM8|ZN654_HUMAN Zinc finger protein 654 OS=Homo sapiens OX=9606 GN=ZNF654 PE=2 SV=3
1.38972	0.108995	Ceroid-lipofuscinosis neuronal protein 5	CLN5	sp|O75503|CLN5_HUMAN Ceroid-lipofuscinosis neuronal protein 5 OS=Homo sapiens OX=9606 GN=CLN5 PE=1 SV=2;tr|A0A1B0GWI2|A0A1B0GWI2_HUMAN Ceroid-lipofuscinosis neuronal protein 5 (Fragment) OS=Homo sapiens OX=9606 GN=CLN5 PE=1 SV=1;tr|A0A087WZY0|A0A087WZY0_HU
1.89569	0.229337	ELM2 and SANT domain-containing protein 1	ELMSAN1	tr|A0A1C7CYX1|A0A1C7CYX1_HUMAN Mitotic deacetylase-associated SANT domain protein OS=Homo sapiens OX=9606 GN=MIDEAS PE=1 SV=1;sp|Q6PJG2|MDEAS_HUMAN Mitotic deacetylase-associated SANT domain protein OS=Homo sapiens OX=9606 GN=MIDEAS PE=1 SV=2;tr|A0A0A0MSU2
1.99687	0.0936542	Dihydropyrimidinase-related protein 2	DPYSL2	tr|A0A1C7CYX9|A0A1C7CYX9_HUMAN Dihydropyrimidinase-related protein 2 OS=Homo sapiens OX=9606 GN=DPYSL2 PE=1 SV=1;sp|Q16555|DPYL2_HUMAN Dihydropyrimidinase-related protein 2 OS=Homo sapiens OX=9606 GN=DPYSL2 PE=1 SV=1;sp|Q16555-2|DPYL2_HUMAN Isoform 2 of Di
0.496027	0.158064	Sideroflexin-3	SFXN3	sp|Q9BWM7|SFXN3_HUMAN Sideroflexin-3 OS=Homo sapiens OX=9606 GN=SFXN3 PE=1 SV=3;tr|A0A1P0AYU5|A0A1P0AYU5_HUMAN Sidoreflexin OS=Homo sapiens OX=9606 GN=SFXN3 PE=1 SV=1;tr|S4R3N9|S4R3N9_HUMAN Sideroflexin-3 OS=Homo sapiens OX=9606 GN=SFXN3 PE=1 SV=1
0.0415035	0.0115658	GPI transamidase component PIG-T	PIGT	sp|Q969N2|PIGT_HUMAN GPI transamidase component PIG-T OS=Homo sapiens OX=9606 GN=PIGT PE=1 SV=1;sp|Q969N2-5|PIGT_HUMAN Isoform 5 of GPI transamidase component PIG-T OS=Homo sapiens OX=9606 GN=PIGT;tr|A0A1W2PNP0|A0A1W2PNP0_HUMAN GPI transamidase component P
0.204293	0.0124211			tr|A0A1W2PNV4|A0A1W2PNV4_HUMAN Uncharacterized protein OS=Homo sapiens OX=9606 PE=3 SV=1
0.908237	0.129841	STE20-related kinase adapter protein alpha	STRADA	sp|Q7RTN6|STRAA_HUMAN STE20-related kinase adapter protein alpha OS=Homo sapiens OX=9606 GN=STRADA PE=1 SV=1;tr|A0A1W2PS04|A0A1W2PS04_HUMAN STE20-related kinase adapter protein alpha OS=Homo sapiens OX=9606 GN=STRADA PE=1 SV=1;tr|J3QS66|J3QS66_HUMAN STE20-
2.90289	-0.209162	Elongator complex protein 4	ELP4	sp|Q96EB1|ELP4_HUMAN Elongator complex protein 4 OS=Homo sapiens OX=9606 GN=ELP4 PE=1 SV=2;tr|A0A1W2PQZ6|A0A1W2PQZ6_HUMAN Elongator complex protein 4 OS=Homo sapiens OX=9606 GN=ELP4 PE=1 SV=1;tr|A0A1W2PRF5|A0A1W2PRF5_HUMAN Elongator complex protein 4 OS=Ho
2.18139	0.0826928	Probable JmjC domain-containing histone demethylation protein 2C	JMJD1C	sp|Q15652|JHD2C_HUMAN Probable JmjC domain-containing histone demethylation protein 2C OS=Homo sapiens OX=9606 GN=JMJD1C PE=1 SV=2;tr|A0A1W2PNZ9|A0A1W2PNZ9_HUMAN Probable JmjC domain-containing histone demethylation protein 2C OS=Homo sapiens OX=9606 GN=JM
0.0152967	-0.00774757	Presenilins-associated rhomboid-like protein, mitochondrial;P-beta	PARL	sp|Q9H300|PARL_HUMAN Presenilins-associated rhomboid-like protein, mitochondrial OS=Homo sapiens OX=9606 GN=PARL PE=1 SV=2;tr|F8WCQ4|F8WCQ4_HUMAN Presenilins-associated rhomboid-like protein, mitochondrial OS=Homo sapiens OX=9606 GN=PARL PE=1 SV=1;tr|A0A1W
1.10229	0.0486965	Golgi SNAP receptor complex member 2	GOSR2	sp|O14653|GOSR2_HUMAN Golgi SNAP receptor complex member 2 OS=Homo sapiens OX=9606 GN=GOSR2 PE=1 SV=2;sp|O14653-2|GOSR2_HUMAN Isoform B of Golgi SNAP receptor complex member 2 OS=Homo sapiens OX=9606 GN=GOSR2;tr|E7EQ34|E7EQ34_HUMAN Uncharacterized protein
3.16948	0.199516	Protein cereblon	CRBN	sp|Q96SW2|CRBN_HUMAN Protein cereblon OS=Homo sapiens OX=9606 GN=CRBN PE=1 SV=1;sp|Q96SW2-2|CRBN_HUMAN Isoform 2 of Protein cereblon OS=Homo sapiens OX=9606 GN=CRBN;tr|J3QT87|J3QT87_HUMAN Protein cereblon (Fragment) OS=Homo sapiens OX=9606 GN=CRBN PE=1 SV=
0.00537436	-0.00159279	Lysosome membrane protein 2	SCARB2	sp|Q14108|SCRB2_HUMAN Lysosome membrane protein 2 OS=Homo sapiens OX=9606 GN=SCARB2 PE=1 SV=2;tr|A0A1W2PPX5|A0A1W2PPX5_HUMAN Lysosome membrane protein 2 OS=Homo sapiens OX=9606 GN=SCARB2 PE=1 SV=1;tr|A0A1W2PQR6|A0A1W2PQR6_HUMAN Lysosome membrane protein 2
0.151835	-0.0141436	Transcription elongation factor A protein 1	TCEA1	sp|P23193|TCEA1_HUMAN Transcription elongation factor A protein 1 OS=Homo sapiens OX=9606 GN=TCEA1 PE=1 SV=2;tr|A0A1W2PPZ5|A0A1W2PPZ5_HUMAN Transcription elongation factor A protein 1 OS=Homo sapiens OX=9606 GN=TCEA1 PE=1 SV=1;sp|P23193-2|TCEA1_HUMAN Isofo
0.285888	-0.0825321		RPS10;RPS10-NUDT3	tr|A0A1W2PQS6|A0A1W2PQS6_HUMAN RPS10-NUDT3 readthrough OS=Homo sapiens OX=9606 GN=RPS10-NUDT3 PE=3 SV=1;tr|F6U211|F6U211_HUMAN 40S ribosomal protein S10 OS=Homo sapiens OX=9606 GN=RPS10 PE=3 SV=1;tr|A0A2R8Y7H1|A0A2R8Y7H1_HUMAN 40S ribosomal protein S10 OS=
2.65399	-0.188771	Glycine cleavage system H protein, mitochondrial	GCSH	sp|P23434|GCSH_HUMAN Glycine cleavage system H protein, mitochondrial OS=Homo sapiens OX=9606 GN=GCSH PE=1 SV=2;tr|A0A1W2PQV2|A0A1W2PQV2_HUMAN Glycine cleavage system H protein, mitochondrial (Fragment) OS=Homo sapiens OX=9606 GN=GCSH PE=1 SV=1;tr|H3BUH9|H
0.427956	-0.0465473	Adaptin ear-binding coat-associated protein 1	NECAP1	sp|Q8NC96|NECP1_HUMAN Adaptin ear-binding coat-associated protein 1 OS=Homo sapiens OX=9606 GN=NECAP1 PE=1 SV=2;tr|F5GYH1|F5GYH1_HUMAN Adaptin ear-binding coat-associated protein 1 (Fragment) OS=Homo sapiens OX=9606 GN=NECAP1 PE=1 SV=2;tr|A0A1W2PRM0|A0A1W2
1.55569	0.0815595	6-phosphofructo-2-kinase/fructose-2,6-bisphosphatase 3;6-phosphofructo-2-kinase;Fructose-2,6-bisphosphatase	PFKFB3	sp|Q16875|F263_HUMAN 6-phosphofructo-2-kinase/fructose-2,6-bisphosphatase 3 OS=Homo sapiens OX=9606 GN=PFKFB3 PE=1 SV=1;tr|F2Z2I2|F2Z2I2_HUMAN 6-phosphofructo-2-kinase OS=Homo sapiens OX=9606 GN=PFKFB3 PE=1 SV=1;tr|Q5W015|Q5W015_HUMAN 6-phosphofructo-2-kin
0.145298	-0.00975068	Mediator of RNA polymerase II transcription subunit 17	MED17	tr|A0A1W2PRB8|A0A1W2PRB8_HUMAN Cofactor required for Sp1 transcriptional activation subunit 6 OS=Homo sapiens OX=9606 PE=3 SV=1;sp|Q9NVC6|MED17_HUMAN Mediator of RNA polymerase II transcription subunit 17 OS=Homo sapiens OX=9606 GN=MED17 PE=1 SV=2;tr|A0A1W
2.049	0.159454	Survival motor neuron protein	SMN1;SMN2	sp|Q16637|SMN_HUMAN Survival motor neuron protein OS=Homo sapiens OX=9606 GN=SMN1 PE=1 SV=1;tr|A0A1W2PRV5|A0A1W2PRV5_HUMAN Survival motor neuron protein OS=Homo sapiens OX=9606 GN=SMN2 PE=1 SV=1;tr|E7EQZ4|E7EQZ4_HUMAN Survival motor neuron protein OS=Homo
0.237078	0.0578809	Phosphatidylinositol 3-kinase catalytic subunit type 3;Phosphatidylinositol 3-kinase	PIK3C3	sp|Q8NEB9|PK3C3_HUMAN Phosphatidylinositol 3-kinase catalytic subunit type 3 OS=Homo sapiens OX=9606 GN=PIK3C3 PE=1 SV=1;tr|A0A1W2PS05|A0A1W2PS05_HUMAN Phosphatidylinositol 3-kinase catalytic subunit type 3 OS=Homo sapiens OX=9606 GN=PIK3C3 PE=1 SV=1;tr|A8
0.685122	0.124899	Bridging integrator 3	BIN3	sp|Q9NQY0|BIN3_HUMAN Bridging integrator 3 OS=Homo sapiens OX=9606 GN=BIN3 PE=1 SV=1;tr|E5RHU4|E5RHU4_HUMAN Bridging integrator 3 OS=Homo sapiens OX=9606 GN=BIN3 PE=1 SV=1;tr|A0A1W2PS11|A0A1W2PS11_HUMAN Bridging integrator 3 OS=Homo sapiens OX=9606 GN=BIN3
0.221123	0.0548399	Stromal interaction molecule 2	STIM2	sp|Q9P246|STIM2_HUMAN Stromal interaction molecule 2 OS=Homo sapiens OX=9606 GN=STIM2 PE=1 SV=2;sp|Q9P246-2|STIM2_HUMAN Isoform 2 of Stromal interaction molecule 2 OS=Homo sapiens OX=9606 GN=STIM2;tr|A0A1X7SBY3|A0A1X7SBY3_HUMAN Stromal interaction molecule
0.0460619	0.00732915	Methylenetetrahydrofolate reductase	MTHFR	sp|P42898|MTHR_HUMAN Methylenetetrahydrofolate reductase OS=Homo sapiens OX=9606 GN=MTHFR PE=1 SV=3;tr|A0A286YF17|A0A286YF17_HUMAN Methylenetetrahydrofolate reductase OS=Homo sapiens OX=9606 GN=MTHFR PE=1 SV=1;tr|A0A286YFD0|A0A286YFD0_HUMAN Methylenetetrah
0.482889	0.0295585	D-3-phosphoglycerate dehydrogenase	PHGDH	sp|O43175|SERA_HUMAN D-3-phosphoglycerate dehydrogenase OS=Homo sapiens OX=9606 GN=PHGDH PE=1 SV=4;tr|A0A286YF22|A0A286YF22_HUMAN D-3-phosphoglycerate dehydrogenase OS=Homo sapiens OX=9606 GN=PHGDH PE=1 SV=1;tr|A0A2C9F2M7|A0A2C9F2M7_HUMAN D-3-phosphoglycer
0.601402	-0.0398901	Palmitoyl-protein thioesterase 1	PPT1	sp|P50897|PPT1_HUMAN Palmitoyl-protein thioesterase 1 OS=Homo sapiens OX=9606 GN=PPT1 PE=1 SV=1;tr|A0A2C9F2P4|A0A2C9F2P4_HUMAN Palmitoyl-protein hydrolase 1 OS=Homo sapiens OX=9606 GN=PPT1 PE=1 SV=1;tr|A0A286YFF7|A0A286YFF7_HUMAN Palmitoyl-protein hydrolas
1.73586	-0.053302	Calcium/calmodulin-dependent protein kinase type II subunit gamma	CAMK2G	sp|Q13555-7|KCC2G_HUMAN Isoform 7 of Calcium/calmodulin-dependent protein kinase type II subunit gamma OS=Homo sapiens OX=9606 GN=CAMK2G;sp|Q13555-2|KCC2G_HUMAN Isoform 2 of Calcium/calmodulin-dependent protein kinase type II subunit gamma OS=Homo sapiens
0.0794274	0.0196733	AP-3 complex subunit beta-2	AP3B2	sp|Q13367|AP3B2_HUMAN AP-3 complex subunit beta-2 OS=Homo sapiens OX=9606 GN=AP3B2 PE=1 SV=2;tr|A0A590UJ60|A0A590UJ60_HUMAN AP-3 complex subunit beta OS=Homo sapiens OX=9606 GN=AP3B2 PE=1 SV=1;tr|A0A5F9UJV3|A0A5F9UJV3_HUMAN AP-3 complex subunit beta OS=Hom
0.605602	0.0483154	Phosphatidylinositol 4,5-bisphosphate 3-kinase catalytic subunit alpha isoform	PIK3CA	sp|P42336|PK3CA_HUMAN Phosphatidylinositol 4,5-bisphosphate 3-kinase catalytic subunit alpha isoform OS=Homo sapiens OX=9606 GN=PIK3CA PE=1 SV=2;tr|A0A2R8Y2F6|A0A2R8Y2F6_HUMAN Phosphatidylinositol-4,5-bisphosphate 3-kinase OS=Homo sapiens OX=9606 GN=PIK3CA
0.0110309	-0.00171916	Centrosomal protein of 78 kDa	CEP78	sp|Q5JTW2|CEP78_HUMAN Centrosomal protein of 78 kDa OS=Homo sapiens OX=9606 GN=CEP78 PE=1 SV=1;sp|Q5JTW2-2|CEP78_HUMAN Isoform 2 of Centrosomal protein of 78 kDa OS=Homo sapiens OX=9606 GN=CEP78;tr|A0A2R8Y589|A0A2R8Y589_HUMAN Centrosomal protein of 78 kDa
3.01284	-0.128569	COMM domain-containing protein 7	COMMD7	sp|Q86VX2|COMD7_HUMAN COMM domain-containing protein 7 OS=Homo sapiens OX=9606 GN=COMMD7 PE=1 SV=2;tr|A0A2R8Y620|A0A2R8Y620_HUMAN COMM domain-containing protein 7 OS=Homo sapiens OX=9606 GN=COMMD7 PE=4 SV=1;tr|A0A2R8Y7U2|A0A2R8Y7U2_HUMAN COMM domain-contai
0.462331	-0.129324	CD9 antigen;Tetraspanin	CD9	sp|P21926|CD9_HUMAN CD9 antigen OS=Homo sapiens OX=9606 GN=CD9 PE=1 SV=4;tr|A6NNI4|A6NNI4_HUMAN Tetraspanin OS=Homo sapiens OX=9606 GN=CD9 PE=1 SV=1;tr|A0A2R8Y478|A0A2R8Y478_HUMAN Tetraspanin OS=Homo sapiens OX=9606 GN=CD9 PE=1 SV=1;tr|G8JLH6|G8JLH6_HUMAN
1.06028	-0.252527	Leukocyte surface antigen CD47	CD47	sp|Q08722|CD47_HUMAN Leukocyte surface antigen CD47 OS=Homo sapiens OX=9606 GN=CD47 PE=1 SV=1;sp|Q08722-3|CD47_HUMAN Isoform OA3-305 of Leukocyte surface antigen CD47 OS=Homo sapiens OX=9606 GN=CD47;tr|A0A2R8Y484|A0A2R8Y484_HUMAN Integrin-associated protei
0.416259	-0.0263511	Neuronal-specific septin-3	2023-09-03	sp|Q9UH03|SEPT3_HUMAN Neuronal-specific septin-3 OS=Homo sapiens OX=9606 GN=SEPTIN3 PE=1 SV=3;tr|B1AHR1|B1AHR1_HUMAN Neuronal-specific septin-3 OS=Homo sapiens OX=9606 GN=SEPTIN3 PE=1 SV=1;tr|A0A2R8Y4H2|A0A2R8Y4H2_HUMAN Neuronal-specific septin-3 OS=Homo s
0.278583	-0.0221279	Spastin	SPAST	sp|Q9UBP0|SPAST_HUMAN Spastin OS=Homo sapiens OX=9606 GN=SPAST PE=1 SV=1;tr|A0A2R8Y4I8|A0A2R8Y4I8_HUMAN Spastin OS=Homo sapiens OX=9606 GN=SPAST PE=1 SV=1;tr|A0A2U3TZR0|A0A2U3TZR0_HUMAN Spastin OS=Homo sapiens OX=9606 GN=SPAST PE=1 SV=1;sp|Q9UBP0-4|SPAST_H
0.536601	0.0953573	Coiled-coil domain-containing protein 82	CCDC82	sp|Q8N4S0|CCD82_HUMAN Coiled-coil domain-containing protein 82 OS=Homo sapiens OX=9606 GN=CCDC82 PE=1 SV=2;tr|A0A2R8Y4L3|A0A2R8Y4L3_HUMAN Coiled-coil domain-containing protein 82 OS=Homo sapiens OX=9606 GN=CCDC82 PE=1 SV=1;tr|A0A2R8YE98|A0A2R8YE98_HUMAN Co
1.77921	-0.220097	Chloride intracellular channel protein 5;Chloride intracellular channel protein 6	CLIC5;CLIC6	sp|Q9NZA1|CLIC5_HUMAN Chloride intracellular channel protein 5 OS=Homo sapiens OX=9606 GN=CLIC5 PE=1 SV=3;sp|Q96NY7|CLIC6_HUMAN Chloride intracellular channel protein 6 OS=Homo sapiens OX=9606 GN=CLIC6 PE=2 SV=3;tr|A0A2R8Y4M1|A0A2R8Y4M1_HUMAN Chloride intr
2.84554	0.157814	Transcription activator BRG1	SMARCA4	sp|P51532-4|SMCA4_HUMAN Isoform 4 of Transcription activator BRG1 OS=Homo sapiens OX=9606 GN=SMARCA4;sp|P51532-3|SMCA4_HUMAN Isoform 3 of Transcription activator BRG1 OS=Homo sapiens OX=9606 GN=SMARCA4;sp|P51532-2|SMCA4_HUMAN Isoform 2 of Transcription act
0.179047	-0.0097456	Tensin-1	TNS1	sp|Q9HBL0|TENS1_HUMAN Tensin-1 OS=Homo sapiens OX=9606 GN=TNS1 PE=1 SV=2;tr|E9PGF5|E9PGF5_HUMAN Tensin-1 OS=Homo sapiens OX=9606 GN=TNS1 PE=1 SV=1;tr|E9PF55|E9PF55_HUMAN Tensin-1 OS=Homo sapiens OX=9606 GN=TNS1 PE=1 SV=1;tr|A0A494C067|A0A494C067_HUMAN Tens
0.268418	-0.0407449	Paraplegin	SPG7	sp|Q9UQ90|SPG7_HUMAN Paraplegin OS=Homo sapiens OX=9606 GN=SPG7 PE=1 SV=2;tr|A0A2R8YDQ1|A0A2R8YDQ1_HUMAN Paraplegin OS=Homo sapiens OX=9606 GN=SPG7 PE=1 SV=1;tr|A0A2R8Y7B8|A0A2R8Y7B8_HUMAN Paraplegin (Fragment) OS=Homo sapiens OX=9606 GN=SPG7 PE=1 SV=1;tr|
0.796312	-0.0899847	Coiled-coil domain-containing protein 9	CCDC9	sp|Q9Y3X0|CCDC9_HUMAN Coiled-coil domain-containing protein 9 OS=Homo sapiens OX=9606 GN=CCDC9 PE=1 SV=1;tr|A0A2R8Y4Z8|A0A2R8Y4Z8_HUMAN Coiled-coil domain-containing protein 9 OS=Homo sapiens OX=9606 GN=CCDC9 PE=1 SV=1
1.75582	0.191909	Beta-mannosidase	MANBA	sp|O00462|MANBA_HUMAN Beta-mannosidase OS=Homo sapiens OX=9606 GN=MANBA PE=1 SV=3;tr|A0A2R8Y524|A0A2R8Y524_HUMAN Beta-mannosidase OS=Homo sapiens OX=9606 GN=MANBA PE=1 SV=1;tr|A0A2R8YEC9|A0A2R8YEC9_HUMAN Beta-mannosidase OS=Homo sapiens OX=9606 GN=MANBA PE
0.394266	0.0462372	Catenin beta-1	CTNNB1	sp|P35222|CTNB1_HUMAN Catenin beta-1 OS=Homo sapiens OX=9606 GN=CTNNB1 PE=1 SV=1;tr|A0A2R8Y543|A0A2R8Y543_HUMAN Catenin beta-1 OS=Homo sapiens OX=9606 GN=CTNNB1 PE=1 SV=1;tr|A0A2R8YCH5|A0A2R8YCH5_HUMAN Catenin beta-1 (Fragment) OS=Homo sapiens OX=9606 GN=C
1.37762	0.127694	InaD-like protein	INADL	sp|Q8NI35|INADL_HUMAN InaD-like protein OS=Homo sapiens OX=9606 GN=PATJ PE=1 SV=3;tr|A0A2R8Y549|A0A2R8Y549_HUMAN InaD-like protein OS=Homo sapiens OX=9606 GN=PATJ PE=1 SV=1;sp|Q8NI35-4|INADL_HUMAN Isoform 4 of InaD-like protein OS=Homo sapiens OX=9606 GN=P
1.25112	0.0692954	LisH domain and HEAT repeat-containing protein KIAA1468	KIAA1468	tr|A0A2R8Y566|A0A2R8Y566_HUMAN RAB11-binding protein RELCH OS=Homo sapiens OX=9606 GN=RELCH PE=1 SV=1;sp|Q9P260-2|RELCH_HUMAN Isoform 2 of RAB11-binding protein RELCH OS=Homo sapiens OX=9606 GN=RELCH;sp|Q9P260|RELCH_HUMAN RAB11-binding protein RELCH OS=Hom
0.0337179	0.00558853	Pleckstrin homology domain-containing family M member 2	PLEKHM2	sp|Q8IWE5|PKHM2_HUMAN Pleckstrin homology domain-containing family M member 2 OS=Homo sapiens OX=9606 GN=PLEKHM2 PE=1 SV=2;tr|A0A2R8Y575|A0A2R8Y575_HUMAN Pleckstrin homology domain-containing family M member 2 OS=Homo sapiens OX=9606 GN=PLEKHM2 PE=1 SV=1;t
0.95406	0.202872	Transcriptional repressor CTCF	CTCF	sp|P49711|CTCF_HUMAN Transcriptional repressor CTCF OS=Homo sapiens OX=9606 GN=CTCF PE=1 SV=1;tr|A0A2R8Y595|A0A2R8Y595_HUMAN Transcriptional repressor CTCF OS=Homo sapiens OX=9606 GN=CTCF PE=1 SV=1;tr|A0A2R8YFL0|A0A2R8YFL0_HUMAN Transcriptional repressor C
1.23729	0.045239	Tuberin	TSC2	sp|P49815|TSC2_HUMAN Tuberin OS=Homo sapiens OX=9606 GN=TSC2 PE=1 SV=2;sp|P49815-5|TSC2_HUMAN Isoform 5 of Tuberin OS=Homo sapiens OX=9606 GN=TSC2;tr|A0A2R8Y5F1|A0A2R8Y5F1_HUMAN Tuberin OS=Homo sapiens OX=9606 GN=TSC2 PE=1 SV=1;tr|A0A2R8YDR3|A0A2R8YDR3_HUM
0.609299	0.0341516	Hamartin	TSC1	sp|Q92574|TSC1_HUMAN Hamartin OS=Homo sapiens OX=9606 GN=TSC1 PE=1 SV=2;tr|A0A2R8Y5S3|A0A2R8Y5S3_HUMAN Hamartin OS=Homo sapiens OX=9606 GN=TSC1 PE=1 SV=1;tr|A0A2R8Y5N2|A0A2R8Y5N2_HUMAN Hamartin OS=Homo sapiens OX=9606 GN=TSC1 PE=1 SV=1;tr|A0A2R8YFV7|A0A2R8
1.84849	-0.166177	Probable histidine--tRNA ligase, mitochondrial	HARS2	sp|P49590|SYHM_HUMAN Histidine--tRNA ligase, mitochondrial OS=Homo sapiens OX=9606 GN=HARS2 PE=1 SV=1;tr|A0A2R8Y5P7|A0A2R8Y5P7_HUMAN Histidine--tRNA ligase OS=Homo sapiens OX=9606 GN=HARS2 PE=1 SV=1;tr|A0A2R8Y6I1|A0A2R8Y6I1_HUMAN Histidine--tRNA ligase OS=
0.72226	-0.0678876	Radixin	RDX	sp|P35241|RADI_HUMAN Radixin OS=Homo sapiens OX=9606 GN=RDX PE=1 SV=1;tr|A0A2R8Y5S7|A0A2R8Y5S7_HUMAN Radixin OS=Homo sapiens OX=9606 GN=RDX PE=1 SV=1;sp|P35241-5|RADI_HUMAN Isoform 5 of Radixin OS=Homo sapiens OX=9606 GN=RDX;tr|A0A2R8Y7M3|A0A2R8Y7M3_HUMAN
0.941095	0.135482	Probable cation-transporting ATPase 13A3	ATP13A3	sp|Q9H7F0|AT133_HUMAN Probable cation-transporting ATPase 13A3 OS=Homo sapiens OX=9606 GN=ATP13A3 PE=1 SV=4;tr|A0A2R8YDN7|A0A2R8YDN7_HUMAN Cation-transporting ATPase OS=Homo sapiens OX=9606 GN=ATP13A3 PE=1 SV=1;tr|A0A2R8Y635|A0A2R8Y635_HUMAN Cation-transpo
0.684596	-0.0417295	Uridine-cytidine kinase 2	UCK2	sp|Q9BZX2|UCK2_HUMAN Uridine-cytidine kinase 2 OS=Homo sapiens OX=9606 GN=UCK2 PE=1 SV=1;tr|A0A2R8Y653|A0A2R8Y653_HUMAN Uridine/cytidine kinase OS=Homo sapiens OX=9606 GN=UCK2 PE=1 SV=1
0.206373	0.0336925	Rap guanine nucleotide exchange factor 2	RAPGEF2	sp|Q9Y4G8|RPGF2_HUMAN Rap guanine nucleotide exchange factor 2 OS=Homo sapiens OX=9606 GN=RAPGEF2 PE=1 SV=1;tr|A0A2R8YGD3|A0A2R8YGD3_HUMAN Cyclic nucleotide ras GEF OS=Homo sapiens OX=9606 GN=RAPGEF2 PE=1 SV=1;tr|A0A2R8Y661|A0A2R8Y661_HUMAN Cyclic nucleoti
0.326748	0.111524	60S ribosomal protein L5	RPL5	sp|P46777|RL5_HUMAN 60S ribosomal protein L5 OS=Homo sapiens OX=9606 GN=RPL5 PE=1 SV=3;tr|A0A2R8Y6J3|A0A2R8Y6J3_HUMAN 60S ribosomal protein L5 (Fragment) OS=Homo sapiens OX=9606 GN=RPL5 PE=1 SV=1
1.41951	0.0627438	D-tyrosyl-tRNA(Tyr) deacylase 1;D-tyrosyl-tRNA(Tyr) deacylase	DTD1	sp|Q8TEA8|DTD1_HUMAN D-aminoacyl-tRNA deacylase 1 OS=Homo sapiens OX=9606 GN=DTD1 PE=1 SV=2;tr|A0A2R8YCT7|A0A2R8YCT7_HUMAN D-aminoacyl-tRNA deacylase OS=Homo sapiens OX=9606 GN=DTD1 PE=1 SV=1;tr|A0A2R8Y6X2|A0A2R8Y6X2_HUMAN D-aminoacyl-tRNA deacylase OS=Hom
0.495769	-0.121156	Ataxin-2	ATXN2	sp|Q99700|ATX2_HUMAN Ataxin-2 OS=Homo sapiens OX=9606 GN=ATXN2 PE=1 SV=2;tr|A0A2R8Y7P6|A0A2R8Y7P6_HUMAN Ataxin-2 OS=Homo sapiens OX=9606 GN=ATXN2 PE=1 SV=1;tr|A0A5F9ZHW5|A0A5F9ZHW5_HUMAN Ataxin-2 OS=Homo sapiens OX=9606 GN=ATXN2 PE=1 SV=1;tr|V9GY86|V9GY86_
1.90045	0.11358	Nucleosome-remodeling factor subunit BPTF	BPTF	sp|Q12830|BPTF_HUMAN Nucleosome-remodeling factor subunit BPTF OS=Homo sapiens OX=9606 GN=BPTF PE=1 SV=3;sp|Q12830-4|BPTF_HUMAN Isoform 4 of Nucleosome-remodeling factor subunit BPTF OS=Homo sapiens OX=9606 GN=BPTF;tr|E7ETD6|E7ETD6_HUMAN Nucleosome-remodel
0.502658	-0.0306349	Collagen type IV alpha-3-binding protein	COL4A3BP	sp|Q9Y5P4|CERT_HUMAN Ceramide transfer protein OS=Homo sapiens OX=9606 GN=CERT1 PE=1 SV=1;tr|A0A2R8Y7Q9|A0A2R8Y7Q9_HUMAN Ceramide transfer protein OS=Homo sapiens OX=9606 GN=CERT1 PE=1 SV=1;sp|Q9Y5P4-2|CERT_HUMAN Isoform 2 of Ceramide transfer protein OS=H
0.643362	0.0635395	Protein 4.1	EPB41	sp|P11171|EPB41_HUMAN Protein 4.1 OS=Homo sapiens OX=9606 GN=EPB41 PE=1 SV=4;sp|P11171-3|EPB41_HUMAN Isoform 3 of Protein 4.1 OS=Homo sapiens OX=9606 GN=EPB41;tr|A0A2R8YD30|A0A2R8YD30_HUMAN Band 4.1 OS=Homo sapiens OX=9606 GN=EPB41 PE=1 SV=1;sp|P11171-4|EP
1.50441	0.202137	40S ribosomal protein S14	RPS14	sp|P62263|RS14_HUMAN 40S ribosomal protein S14 OS=Homo sapiens OX=9606 GN=RPS14 PE=1 SV=3;tr|A0A2R8Y811|A0A2R8Y811_HUMAN 40S ribosomal protein S14 (Fragment) OS=Homo sapiens OX=9606 GN=RPS14 PE=1 SV=1;tr|E5RH77|E5RH77_HUMAN 40S ribosomal protein S14 OS=Hom
0.321344	0.0908694	40S ribosomal protein S24	RPS24	sp|P62847|RS24_HUMAN 40S ribosomal protein S24 OS=Homo sapiens OX=9606 GN=RPS24 PE=1 SV=1;tr|E7ETK0|E7ETK0_HUMAN 40S ribosomal protein S24 OS=Homo sapiens OX=9606 GN=RPS24 PE=1 SV=1;tr|A0A2R8Y849|A0A2R8Y849_HUMAN 40S ribosomal protein S24 OS=Homo sapiens O
0.973114	0.0857371	SWI/SNF-related matrix-associated actin-dependent regulator of chromatin subfamily E member 1	SMARCE1	sp|Q969G3|SMCE1_HUMAN SWI/SNF-related matrix-associated actin-dependent regulator of chromatin subfamily E member 1 OS=Homo sapiens OX=9606 GN=SMARCE1 PE=1 SV=2;sp|Q969G3-2|SMCE1_HUMAN Isoform 2 of SWI/SNF-related matrix-associated actin-dependent regulato
0.823431	0.174405	E3 ubiquitin-protein ligase RBBP6	RBBP6	tr|A0A2R8Y880|A0A2R8Y880_HUMAN E3 ubiquitin-protein ligase RBBP6 (Fragment) OS=Homo sapiens OX=9606 GN=RBBP6 PE=1 SV=1;sp|Q7Z6E9|RBBP6_HUMAN E3 ubiquitin-protein ligase RBBP6 OS=Homo sapiens OX=9606 GN=RBBP6 PE=1 SV=1;sp|Q7Z6E9-2|RBBP6_HUMAN Isoform 2 of E
1.12668	-0.0679083	Serine/threonine-protein kinase B-raf	BRAF	sp|P15056|BRAF_HUMAN Serine/threonine-protein kinase B-raf OS=Homo sapiens OX=9606 GN=BRAF PE=1 SV=4;tr|H7C560|H7C560_HUMAN Non-specific serine/threonine protein kinase OS=Homo sapiens OX=9606 GN=BRAF PE=1 SV=2;tr|A0A2U3TZI2|A0A2U3TZI2_HUMAN Non-specific s
1.20524	0.0427477	Casein kinase II subunit alpha;Casein kinase II subunit alpha 3	CSNK2A1;CSNK2A3	sp|P68400|CSK21_HUMAN Casein kinase II subunit alpha OS=Homo sapiens OX=9606 GN=CSNK2A1 PE=1 SV=1;tr|E7EU96|E7EU96_HUMAN Casein kinase II subunit alpha OS=Homo sapiens OX=9606 GN=CSNK2A1 PE=1 SV=1;tr|A0A2R8YD58|A0A2R8YD58_HUMAN Casein kinase II subunit alp
1.38276	0.105301	DNA topoisomerase 2-binding protein 1	TOPBP1	sp|Q92547|TOPB1_HUMAN DNA topoisomerase 2-binding protein 1 OS=Homo sapiens OX=9606 GN=TOPBP1 PE=1 SV=3;tr|A0A2R8YD63|A0A2R8YD63_HUMAN DNA topoisomerase 2-binding protein 1 OS=Homo sapiens OX=9606 GN=TOPBP1 PE=1 SV=1
2.03641	-0.0742601	Dedicator of cytokinesis protein 10	DOCK10	sp|Q96BY6|DOC10_HUMAN Dedicator of cytokinesis protein 10 OS=Homo sapiens OX=9606 GN=DOCK10 PE=1 SV=3;sp|Q96BY6-3|DOC10_HUMAN Isoform 3 of Dedicator of cytokinesis protein 10 OS=Homo sapiens OX=9606 GN=DOCK10;tr|A0A2R8YD85|A0A2R8YD85_HUMAN Dedicator of cyt
2.20365	0.118621	Histone deacetylase complex subunit SAP130	SAP130	sp|Q9H0E3|SP130_HUMAN Histone deacetylase complex subunit SAP130 OS=Homo sapiens OX=9606 GN=SAP130 PE=1 SV=1;tr|H7BXF5|H7BXF5_HUMAN Histone deacetylase complex subunit SAP130 OS=Homo sapiens OX=9606 GN=SAP130 PE=1 SV=1;tr|A0A2R8YDB8|A0A2R8YDB8_HUMAN Histon
1.6403	-0.0717856	ATP synthase subunit s, mitochondrial	ATP5S	sp|Q99766|ATP5S_HUMAN ATP synthase subunit s, mitochondrial OS=Homo sapiens OX=9606 GN=DMAC2L PE=1 SV=3;tr|A0A2R8YDJ1|A0A2R8YDJ1_HUMAN ATP synthase subunit s, mitochondrial (Fragment) OS=Homo sapiens OX=9606 GN=DMAC2L PE=1 SV=1;tr|A0A5K1VW60|A0A5K1VW60_HUM
3.45003	-0.118977	Epidermal growth factor receptor kinase substrate 8	EPS8	sp|Q12929|EPS8_HUMAN Epidermal growth factor receptor kinase substrate 8 OS=Homo sapiens OX=9606 GN=EPS8 PE=1 SV=1;tr|A0A2R8YE63|A0A2R8YE63_HUMAN Epidermal growth factor receptor kinase substrate 8 OS=Homo sapiens OX=9606 GN=EPS8 PE=1 SV=1;tr|A0A2R8Y4W2|A0
0.891511	0.0687687	Peripheral plasma membrane protein CASK	CASK	sp|O14936|CSKP_HUMAN Peripheral plasma membrane protein CASK OS=Homo sapiens OX=9606 GN=CASK PE=1 SV=3;tr|A0A2R8YE77|A0A2R8YE77_HUMAN Calcium/calmodulin-dependent serine protein kinase (MAGUK family), isoform CRA_c OS=Homo sapiens OX=9606 GN=CASK PE=1 SV=1
2.9645	-0.116458	Cyclin-H	CCNH	sp|P51946|CCNH_HUMAN Cyclin-H OS=Homo sapiens OX=9606 GN=CCNH PE=1 SV=1;tr|A0A2R8YEM2|A0A2R8YEM2_HUMAN Cyclin-H OS=Homo sapiens OX=9606 GN=CCNH PE=1 SV=1;tr|D6RHI7|D6RHI7_HUMAN Cyclin-H OS=Homo sapiens OX=9606 GN=CCNH PE=1 SV=1;tr|D6RG18|D6RG18_HUMAN Cycli
0.219143	0.0248432	Protein-methionine sulfoxide oxidase MICAL2	MICAL2	sp|O94851|MICA2_HUMAN [F-actin]-monooxygenase MICAL2 OS=Homo sapiens OX=9606 GN=MICAL2 PE=1 SV=1;tr|A0A2R8YFA9|A0A2R8YFA9_HUMAN F-actin monooxygenase OS=Homo sapiens OX=9606 GN=MICAL2 PE=1 SV=1;sp|O94851-5|MICA2_HUMAN Isoform 5 of [F-actin]-monooxygenase M
0.86631	-0.0880623	Ras-related protein Rab-15	RAB15	sp|P59190|RAB15_HUMAN Ras-related protein Rab-15 OS=Homo sapiens OX=9606 GN=RAB15 PE=1 SV=1;tr|G3V196|G3V196_HUMAN Ras-related protein Rab-15 OS=Homo sapiens OX=9606 GN=RAB15 PE=1 SV=2;tr|A0A2R8YFB8|A0A2R8YFB8_HUMAN Ras-related protein Rab-15 OS=Homo sapie
2.10931	0.0816879	Rho guanine nucleotide exchange factor 7	ARHGEF7	sp|Q14155-1|ARHG7_HUMAN Isoform 1 of Rho guanine nucleotide exchange factor 7 OS=Homo sapiens OX=9606 GN=ARHGEF7;tr|B1ALK7|B1ALK7_HUMAN Rho guanine nucleotide exchange factor 7 OS=Homo sapiens OX=9606 GN=ARHGEF7 PE=1 SV=1;tr|A0A2R8YG42|A0A2R8YG42_HUMAN Rho
1.78379	-0.208713	AP-1 complex subunit sigma-1A	AP1S1	sp|P61966|AP1S1_HUMAN AP-1 complex subunit sigma-1A OS=Homo sapiens OX=9606 GN=AP1S1 PE=1 SV=1;tr|A0A2R8YGH5|A0A2R8YGH5_HUMAN AP complex subunit sigma OS=Homo sapiens OX=9606 GN=AP1S1 PE=1 SV=1;tr|H7C1E4|H7C1E4_HUMAN AP-1 complex subunit sigma-1A (Fragment
4.14839	0.460338	Collagen alpha-1(XIII) chain	COL13A1	sp|Q5TAT6|CODA1_HUMAN Collagen alpha-1(XIII) chain OS=Homo sapiens OX=9606 GN=COL13A1 PE=1 SV=1;sp|Q5TAT6-9|CODA1_HUMAN Isoform 9 of Collagen alpha-1(XIII) chain OS=Homo sapiens OX=9606 GN=COL13A1;tr|A0A6E1W314|A0A6E1W314_HUMAN Collagen alpha-1(XIII) chain
0.0272786	-0.00983938	Protein FAM208B	FAM208B	sp|Q5VWN6|TASO2_HUMAN Protein TASOR 2 OS=Homo sapiens OX=9606 GN=TASOR2 PE=1 SV=1;tr|A0A2R8YH03|A0A2R8YH03_HUMAN Protein TASOR 2 OS=Homo sapiens OX=9606 GN=TASOR2 PE=1 SV=1;sp|Q5VWN6-2|TASO2_HUMAN Isoform 2 of Protein TASOR 2 OS=Homo sapiens OX=9606 GN=TAS
1.97768	0.0914687	Elongation factor 1-alpha 2	EEF1A2	sp|Q05639|EF1A2_HUMAN Elongation factor 1-alpha 2 OS=Homo sapiens OX=9606 GN=EEF1A2 PE=1 SV=1;tr|A0A2U3TZH3|A0A2U3TZH3_HUMAN Elongation factor 1-alpha OS=Homo sapiens OX=9606 GN=EEF1A2 PE=1 SV=1
0.0602583	-0.0520978	CD59 glycoprotein	CD59	sp|P13987|CD59_HUMAN CD59 glycoprotein OS=Homo sapiens OX=9606 GN=CD59 PE=1 SV=1;tr|E9PNW4|E9PNW4_HUMAN CD59 glycoprotein OS=Homo sapiens OX=9606 PE=1 SV=1;tr|A0A2U3TZL5|A0A2U3TZL5_HUMAN CD59 glycoprotein (Fragment) OS=Homo sapiens OX=9606 GN=CD59 PE=1 SV=
3.80901	0.393071	Glucose-6-phosphate isomerase	GPI	sp|P06744|G6PI_HUMAN Glucose-6-phosphate isomerase OS=Homo sapiens OX=9606 GN=GPI PE=1 SV=4;tr|A0A2U3TZU2|A0A2U3TZU2_HUMAN Glucose-6-phosphate isomerase OS=Homo sapiens OX=9606 GN=GPI PE=1 SV=1;sp|P06744-2|G6PI_HUMAN Isoform 2 of Glucose-6-phosphate isomer
1.5189	-0.0572691	Girdin	CCDC88A	sp|Q3V6T2|GRDN_HUMAN Girdin OS=Homo sapiens OX=9606 GN=CCDC88A PE=1 SV=2;tr|A0A2U3TZV9|A0A2U3TZV9_HUMAN Girdin OS=Homo sapiens OX=9606 GN=CCDC88A PE=1 SV=1;sp|Q3V6T2-3|GRDN_HUMAN Isoform 3 of Girdin OS=Homo sapiens OX=9606 GN=CCDC88A;sp|Q3V6T2-2|GRDN_HUMAN
0.372434	-0.0661305	Arylsulfatase B	ARSB	sp|P15848|ARSB_HUMAN Arylsulfatase B OS=Homo sapiens OX=9606 GN=ARSB PE=1 SV=1;tr|A0A2U3U034|A0A2U3U034_HUMAN Arylsulfatase B OS=Homo sapiens OX=9606 GN=ARSB PE=1 SV=1;sp|P15848-2|ARSB_HUMAN Isoform 2 of Arylsulfatase B OS=Homo sapiens OX=9606 GN=ARSB
0.256753	-0.060546	NADH dehydrogenase [ubiquinone] 1 alpha subcomplex subunit 6	NDUFA6	sp|P56556|NDUA6_HUMAN NADH dehydrogenase [ubiquinone] 1 alpha subcomplex subunit 6 OS=Homo sapiens OX=9606 GN=NDUFA6 PE=1 SV=4;tr|R4GN43|R4GN43_HUMAN Complex I-B14 OS=Homo sapiens OX=9606 GN=NDUFA6 PE=1 SV=1;tr|A0A2Y9D025|A0A2Y9D025_HUMAN Complex I-B14 OS=
0.547924	0.0534131	Coiled-coil domain-containing protein R3HCC1L	R3HCC1L	sp|Q7Z5L2|R3HCL_HUMAN Coiled-coil domain-containing protein R3HCC1L OS=Homo sapiens OX=9606 GN=R3HCC1L PE=1 SV=3;sp|Q7Z5L2-2|R3HCL_HUMAN Isoform 2 of Coiled-coil domain-containing protein R3HCC1L OS=Homo sapiens OX=9606 GN=R3HCC1L;tr|A0A384DVK4|A0A384DVK4_
0.955979	0.114231	Neuropathy target esterase	PNPLA6	sp|Q8IY17|PLPL6_HUMAN Patatin-like phospholipase domain-containing protein 6 OS=Homo sapiens OX=9606 GN=PNPLA6 PE=1 SV=3;sp|Q8IY17-2|PLPL6_HUMAN Isoform 2 of Patatin-like phospholipase domain-containing protein 6 OS=Homo sapiens OX=9606 GN=PNPLA6;tr|A0A384
0.687432	0.0292524	Histone deacetylase 8	HDAC8	sp|Q9BY41|HDAC8_HUMAN Histone deacetylase 8 OS=Homo sapiens OX=9606 GN=HDAC8 PE=1 SV=2;tr|A0A3B3IRI9|A0A3B3IRI9_HUMAN Histone deacetylase OS=Homo sapiens OX=9606 GN=HDAC8 PE=3 SV=1;tr|A0A3B3ISS7|A0A3B3ISS7_HUMAN Histone deacetylase OS=Homo sapiens OX=9606
2.01223	0.136916	DBF4-type zinc finger-containing protein 2	ZDBF2	sp|Q9HCK1|ZDBF2_HUMAN DBF4-type zinc finger-containing protein 2 OS=Homo sapiens OX=9606 GN=ZDBF2 PE=1 SV=3;tr|A0A3B3ISF7|A0A3B3ISF7_HUMAN DBF4-type zinc finger-containing protein 2 OS=Homo sapiens OX=9606 GN=ZDBF2 PE=1 SV=1;tr|A0A3B3ISJ7|A0A3B3ISJ7_HUMAN
0.127391	-0.06096	Double-stranded RNA-specific adenosine deaminase	ADAR	sp|P55265|DSRAD_HUMAN Double-stranded RNA-specific adenosine deaminase OS=Homo sapiens OX=9606 GN=ADAR PE=1 SV=4;tr|A0A3B3IRQ9|A0A3B3IRQ9_HUMAN Double-stranded RNA-specific adenosine deaminase (Fragment) OS=Homo sapiens OX=9606 GN=ADAR PE=1 SV=1;sp|P55265-
0.539425	0.115831	Translocon-associated protein subunit alpha	SSR1	sp|P43307|SSRA_HUMAN Translocon-associated protein subunit alpha OS=Homo sapiens OX=9606 GN=SSR1 PE=1 SV=3;tr|A0A3B3IRT8|A0A3B3IRT8_HUMAN Signal sequence receptor subunit alpha OS=Homo sapiens OX=9606 GN=SSR1 PE=1 SV=1;tr|C9J3L8|C9J3L8_HUMAN Signal sequenc
0.105879	0.01758			tr|A0A3B3IRV3|A0A3B3IRV3_HUMAN Malignant T-cell-amplified sequence OS=Homo sapiens OX=9606 GN=MCTS2P PE=1 SV=1
0.993988	-0.0664137	Glutamine and serine-rich protein 1	QSER1	sp|Q2KHR3|QSER1_HUMAN Glutamine and serine-rich protein 1 OS=Homo sapiens OX=9606 GN=QSER1 PE=1 SV=3;tr|A0A3B3IRW6|A0A3B3IRW6_HUMAN Glutamine and serine-rich protein 1 OS=Homo sapiens OX=9606 GN=QSER1 PE=1 SV=1;sp|Q2KHR3-2|QSER1_HUMAN Isoform 2 of Glutamin
0.103614	0.0189185	Fibroblast growth factor receptor 1;Fibroblast growth factor receptor	FGFR1	sp|P11362|FGFR1_HUMAN Fibroblast growth factor receptor 1 OS=Homo sapiens OX=9606 GN=FGFR1 PE=1 SV=3;sp|P11362-14|FGFR1_HUMAN Isoform 15 of Fibroblast growth factor receptor 1 OS=Homo sapiens OX=9606 GN=FGFR1;sp|P11362-13|FGFR1_HUMAN Isoform 13 of Fibrobla
1.88113	-0.189183	Endothelin-converting enzyme 1	ECE1	sp|P42892|ECE1_HUMAN Endothelin-converting enzyme 1 OS=Homo sapiens OX=9606 GN=ECE1 PE=1 SV=2;sp|P42892-3|ECE1_HUMAN Isoform C of Endothelin-converting enzyme 1 OS=Homo sapiens OX=9606 GN=ECE1;tr|B4DKB2|B4DKB2_HUMAN Endothelin-converting enzyme 1 OS=Homo s
0.962235	-0.0533856	Insulin-degrading enzyme	IDE	sp|P14735|IDE_HUMAN Insulin-degrading enzyme OS=Homo sapiens OX=9606 GN=IDE PE=1 SV=4;tr|A0A3B3ISG5|A0A3B3ISG5_HUMAN Insulin-degrading enzyme OS=Homo sapiens OX=9606 GN=IDE PE=1 SV=1
0.582246	-0.0647507	Nucleolar protein 9	NOP9	sp|Q86U38|NOP9_HUMAN Nucleolar protein 9 OS=Homo sapiens OX=9606 GN=NOP9 PE=1 SV=1;tr|A0A3B3ISH6|A0A3B3ISH6_HUMAN Nucleolar protein 9 (Fragment) OS=Homo sapiens OX=9606 GN=NOP9 PE=1 SV=1;sp|Q86U38-2|NOP9_HUMAN Isoform 2 of Nucleolar protein 9 OS=Homo sapie
0.0401459	0.00387899	Apoptosis-stimulating of p53 protein 1	PPP1R13B	sp|Q96KQ4|ASPP1_HUMAN Apoptosis-stimulating of p53 protein 1 OS=Homo sapiens OX=9606 GN=PPP1R13B PE=1 SV=3;tr|A0A3B3ISJ2|A0A3B3ISJ2_HUMAN Apoptosis-stimulating of p53 protein 1 (Fragment) OS=Homo sapiens OX=9606 GN=PPP1R13B PE=1 SV=1
1.15729	0.12215	Uroporphyrinogen-III synthase	UROS	sp|P10746|HEM4_HUMAN Uroporphyrinogen-III synthase OS=Homo sapiens OX=9606 GN=UROS PE=1 SV=1;tr|A0A3B3ITJ2|A0A3B3ITJ2_HUMAN Hydroxymethylbilane hydrolyase [cyclizing] OS=Homo sapiens OX=9606 GN=UROS PE=1 SV=1;tr|A0A3B3ISM6|A0A3B3ISM6_HUMAN Hydroxymethylbil
1.81232	0.216686	Transmembrane glycoprotein NMB	GPNMB	sp|Q14956|GPNMB_HUMAN Transmembrane glycoprotein NMB OS=Homo sapiens OX=9606 GN=GPNMB PE=1 SV=2;tr|A0A3B3ISS6|A0A3B3ISS6_HUMAN Transmembrane glycoprotein NMB OS=Homo sapiens OX=9606 GN=GPNMB PE=1 SV=1;sp|Q14956-2|GPNMB_HUMAN Isoform 2 of Transmembrane glyc
0.131793	-0.0497526	Vitamin K epoxide reductase complex subunit 1-like protein 1	VKORC1L1	sp|Q8N0U8|VKORL_HUMAN Vitamin K epoxide reductase complex subunit 1-like protein 1 OS=Homo sapiens OX=9606 GN=VKORC1L1 PE=1 SV=2;tr|A0A3B3ISV4|A0A3B3ISV4_HUMAN Vitamin-K-epoxide reductase (warfarin-sensitive) OS=Homo sapiens OX=9606 GN=VKORC1L1 PE=1 SV=1
0.506691	-0.0551618	Leucine-rich repeat-containing protein 57	LRRC57	sp|Q8N9N7|LRC57_HUMAN Leucine-rich repeat-containing protein 57 OS=Homo sapiens OX=9606 GN=LRRC57 PE=1 SV=1;tr|A0A3B3ISV5|A0A3B3ISV5_HUMAN Uncharacterized protein OS=Homo sapiens OX=9606 PE=4 SV=1;tr|H3BSW0|H3BSW0_HUMAN Leucine-rich repeat-containing prote
0.650583	-0.0981463	Acylglycerol kinase, mitochondrial	AGK	sp|Q53H12|AGK_HUMAN Acylglycerol kinase, mitochondrial OS=Homo sapiens OX=9606 GN=AGK PE=1 SV=2;tr|A0A3B3ISY9|A0A3B3ISY9_HUMAN Acylglycerol kinase, mitochondrial OS=Homo sapiens OX=9606 GN=AGK PE=1 SV=1;tr|A0A3B3ISZ0|A0A3B3ISZ0_HUMAN Acylglycerol kinase, m
0.922619	0.203276	NADH dehydrogenase [ubiquinone] 1 beta subcomplex subunit 9	NDUFB9	sp|Q9Y6M9|NDUB9_HUMAN NADH dehydrogenase [ubiquinone] 1 beta subcomplex subunit 9 OS=Homo sapiens OX=9606 GN=NDUFB9 PE=1 SV=3;tr|A0A3B3IT57|A0A3B3IT57_HUMAN Complex I-B22 OS=Homo sapiens OX=9606 GN=NDUFB9 PE=1 SV=1;tr|E9PH64|E9PH64_HUMAN NADH dehydrogenase
0.064657	0.0111591	Bloom syndrome protein	BLM	sp|P54132|BLM_HUMAN Bloom syndrome protein OS=Homo sapiens OX=9606 GN=BLM PE=1 SV=1;tr|H0YNU5|H0YNU5_HUMAN DNA helicase OS=Homo sapiens OX=9606 GN=BLM PE=1 SV=1;tr|A0A3B3IT82|A0A3B3IT82_HUMAN DNA helicase OS=Homo sapiens OX=9606 GN=BLM PE=1 SV=1
1.7871	-0.204995	Protein N-terminal glutamine amidohydrolase	WDYHV1	sp|Q96HA8|NTAQ1_HUMAN Protein N-terminal glutamine amidohydrolase OS=Homo sapiens OX=9606 GN=NTAQ1 PE=1 SV=2;tr|A0A3B3ITI2|A0A3B3ITI2_HUMAN Protein N-terminal glutamine amidohydrolase OS=Homo sapiens OX=9606 GN=NTAQ1 PE=1 SV=1;tr|A0A3B3ITD7|A0A3B3ITD7_HUMA
1.43798	0.093236	Tight junction protein ZO-2	TJP2	sp|Q9UDY2|ZO2_HUMAN Tight junction protein ZO-2 OS=Homo sapiens OX=9606 GN=TJP2 PE=1 SV=2;tr|A0A3B3ITE1|A0A3B3ITE1_HUMAN Tight junction protein ZO-2 (Fragment) OS=Homo sapiens OX=9606 GN=TJP2 PE=1 SV=1;tr|A0A1B0GTW1|A0A1B0GTW1_HUMAN Tight junction protein
0.434514	0.0338611	Disabled homolog 2-interacting protein	DAB2IP	sp|Q5VWQ8|DAB2P_HUMAN Disabled homolog 2-interacting protein OS=Homo sapiens OX=9606 GN=DAB2IP PE=1 SV=2;tr|H0Y3A3|H0Y3A3_HUMAN Disabled homolog 2-interacting protein (Fragment) OS=Homo sapiens OX=9606 GN=DAB2IP PE=1 SV=1;tr|A0A3B3ITG3|A0A3B3ITG3_HUMAN Dis
0.82326	-0.046278	Protein IMPACT	IMPACT	sp|Q9P2X3|IMPCT_HUMAN Protein IMPACT OS=Homo sapiens OX=9606 GN=IMPACT PE=1 SV=2;tr|A0A3B3ITH3|A0A3B3ITH3_HUMAN Protein IMPACT OS=Homo sapiens OX=9606 GN=IMPACT PE=1 SV=1;sp|Q9P2X3-2|IMPCT_HUMAN Isoform 2 of Protein IMPACT OS=Homo sapiens OX=9606 GN=IMPACT
0.042779	0.00360553	Protein arginine N-methyltransferase 6	PRMT6	sp|Q96LA8|ANM6_HUMAN Protein arginine N-methyltransferase 6 OS=Homo sapiens OX=9606 GN=PRMT6 PE=1 SV=1;tr|A0A3B3ITK4|A0A3B3ITK4_HUMAN Protein arginine N-methyltransferase 6 (Fragment) OS=Homo sapiens OX=9606 GN=PRMT6 PE=1 SV=1;sp|Q96LA8-2|ANM6_HUMAN Isofor
0.115288	-0.0174541	Krev interaction trapped protein 1	KRIT1	tr|A0A3B3ITR4|A0A3B3ITR4_HUMAN Uncharacterized protein (Fragment) OS=Homo sapiens OX=9606 PE=4 SV=1;sp|O00522|KRIT1_HUMAN Krev interaction trapped protein 1 OS=Homo sapiens OX=9606 GN=KRIT1 PE=1 SV=2;sp|O00522-2|KRIT1_HUMAN Isoform 2 of Krev interaction tr
1.08397	-0.185103	Phenylalanine--tRNA ligase, mitochondrial	FARS2	sp|O95363|SYFM_HUMAN Phenylalanine--tRNA ligase, mitochondrial OS=Homo sapiens OX=9606 GN=FARS2 PE=1 SV=1;tr|A0A3B3ITR6|A0A3B3ITR6_HUMAN Phenylalanyl-tRNA synthetase OS=Homo sapiens OX=9606 GN=FARS2 PE=1 SV=1
2.13629	-0.133447	Ras-related protein Rab-12	RAB12	sp|Q6IQ22|RAB12_HUMAN Ras-related protein Rab-12 OS=Homo sapiens OX=9606 GN=RAB12 PE=1 SV=3;tr|A0A3B3ITT1|A0A3B3ITT1_HUMAN Ras-related protein Rab-12 OS=Homo sapiens OX=9606 GN=RAB12 PE=1 SV=1
2.14569	0.477721	60S ribosomal protein L29	RPL29	sp|P47914|RL29_HUMAN 60S ribosomal protein L29 OS=Homo sapiens OX=9606 GN=RPL29 PE=1 SV=2;tr|A0A3B3ITT5|A0A3B3ITT5_HUMAN 60S ribosomal protein L29 OS=Homo sapiens OX=9606 GN=RPL29 PE=1 SV=1
0.223315	-0.107756	ATP-binding cassette sub-family D member 3	ABCD3	sp|P28288|ABCD3_HUMAN ATP-binding cassette sub-family D member 3 OS=Homo sapiens OX=9606 GN=ABCD3 PE=1 SV=1;tr|A0A3B3ITW3|A0A3B3ITW3_HUMAN ATP-binding cassette sub-family D member 3 OS=Homo sapiens OX=9606 GN=ABCD3 PE=1 SV=2;sp|P28288-2|ABCD3_HUMAN Isoform
0.204714	0.11108	Thyroid hormone receptor-associated protein 3	THRAP3	sp|Q9Y2W1|TR150_HUMAN Thyroid hormone receptor-associated protein 3 OS=Homo sapiens OX=9606 GN=THRAP3 PE=1 SV=2;tr|A0A3B3ITZ9|A0A3B3ITZ9_HUMAN Thyroid hormone receptor-associated protein 3 OS=Homo sapiens OX=9606 GN=THRAP3 PE=1 SV=1
1.76772	0.186507	Gem-associated protein 2	GEMIN2	tr|A0A3B3IU42|A0A3B3IU42_HUMAN Gem-associated protein 2 OS=Homo sapiens OX=9606 GN=GEMIN2 PE=1 SV=1;sp|O14893|GEMI2_HUMAN Gem-associated protein 2 OS=Homo sapiens OX=9606 GN=GEMIN2 PE=1 SV=1;tr|H0YDP6|H0YDP6_HUMAN Gem-associated protein 2 (Fragment) OS=Hom
2.9493	0.175811		NHP2L1	tr|A0A3B3IUA2|A0A3B3IUA2_HUMAN Ribonucloprotein OS=Homo sapiens OX=9606 GN=SNU13 PE=1 SV=1;tr|B1AHD1|B1AHD1_HUMAN Ribonucloprotein OS=Homo sapiens OX=9606 GN=SNU13 PE=1 SV=1
1.47622	0.0455298	Translation initiation factor eIF-2B subunit epsilon	EIF2B5	sp|Q13144|EI2BE_HUMAN Translation initiation factor eIF-2B subunit epsilon OS=Homo sapiens OX=9606 GN=EIF2B5 PE=1 SV=3;tr|A0A3B3IUB1|A0A3B3IUB1_HUMAN eIF-2B GDP-GTP exchange factor subunit epsilon OS=Homo sapiens OX=9606 GN=EIF2B5 PE=1 SV=1;tr|A0A3B3ITG6|A
0.00867453	-0.00618076	Minor histocompatibility antigen H13	HM13	sp|Q8TCT9|HM13_HUMAN Minor histocompatibility antigen H13 OS=Homo sapiens OX=9606 GN=HM13 PE=1 SV=1;tr|A0A3B3IUB5|A0A3B3IUB5_HUMAN Minor histocompatibility antigen H13 OS=Homo sapiens OX=9606 GN=HM13 PE=1 SV=1;sp|Q8TCT9-5|HM13_HUMAN Isoform 5 of Minor hist
0.496098	-0.0897149	Integral membrane protein 2B;BRI2, membrane form;BRI2 intracellular domain;BRI2C, soluble form;Bri23 peptide	ITM2B	sp|Q9Y287|ITM2B_HUMAN Integral membrane protein 2B OS=Homo sapiens OX=9606 GN=ITM2B PE=1 SV=1;tr|A0A3B3IUC0|A0A3B3IUC0_HUMAN Integral membrane protein 2 OS=Homo sapiens OX=9606 GN=ITM2B PE=1 SV=1
0.437241	0.154302	Protein RRP5 homolog	PDCD11	sp|Q14690|RRP5_HUMAN Protein RRP5 homolog OS=Homo sapiens OX=9606 GN=PDCD11 PE=1 SV=3;tr|A0A3B3IUD7|A0A3B3IUD7_HUMAN Programmed cell death 11, isoform CRA_a OS=Homo sapiens OX=9606 GN=PDCD11 PE=1 SV=1
0.0855063	0.00984128	AT-rich interactive domain-containing protein 1B	ARID1B	sp|Q8NFD5|ARI1B_HUMAN AT-rich interactive domain-containing protein 1B OS=Homo sapiens OX=9606 GN=ARID1B PE=1 SV=2;sp|Q8NFD5-3|ARI1B_HUMAN Isoform 3 of AT-rich interactive domain-containing protein 1B OS=Homo sapiens OX=9606 GN=ARID1B;tr|A0A3F2YNW7|A0A3F2Y
0.025611	0.00896041	Kinesin-like protein KIF18B	KIF18B	sp|Q86Y91|KI18B_HUMAN Kinesin-like protein KIF18B OS=Homo sapiens OX=9606 GN=KIF18B PE=1 SV=4;tr|A0A494BYR6|A0A494BYR6_HUMAN Kinesin-like protein OS=Homo sapiens OX=9606 GN=KIF18B PE=1 SV=1;sp|Q86Y91-6|KI18B_HUMAN Isoform 2 of Kinesin-like protein KIF18B O
0.713818	0.0817884	Myosin phosphatase Rho-interacting protein	MPRIP	tr|A0A494BZV2|A0A494BZV2_HUMAN Myosin phosphatase Rho-interacting protein OS=Homo sapiens OX=9606 GN=MPRIP PE=1 SV=1;sp|Q6WCQ1|MPRIP_HUMAN Myosin phosphatase Rho-interacting protein OS=Homo sapiens OX=9606 GN=MPRIP PE=1 SV=3;sp|Q6WCQ1-3|MPRIP_HUMAN Isoform
1.50981	0.0621028	Serine/threonine-protein kinase TBK1	TBK1	sp|Q9UHD2|TBK1_HUMAN Serine/threonine-protein kinase TBK1 OS=Homo sapiens OX=9606 GN=TBK1 PE=1 SV=1;tr|A0A494C0X2|A0A494C0X2_HUMAN Serine/threonine-protein kinase TBK1 OS=Homo sapiens OX=9606 GN=TBK1 PE=1 SV=1;tr|A0A494C167|A0A494C167_HUMAN Serine/threonin
1.02568	-0.0790132	Kynurenine--oxoglutarate transaminase 1	CCBL1	sp|Q16773|KAT1_HUMAN Kynurenine--oxoglutarate transaminase 1 OS=Homo sapiens OX=9606 GN=KYAT1 PE=1 SV=1;tr|A0A494C066|A0A494C066_HUMAN Kynurenine--oxoglutarate transaminase 1 OS=Homo sapiens OX=9606 GN=KYAT1 PE=4 SV=1;tr|B7Z4W5|B7Z4W5_HUMAN Cysteine conjug
2.37142	-0.304039	Transcription factor Sp3	SP3	sp|Q02447|SP3_HUMAN Transcription factor Sp3 OS=Homo sapiens OX=9606 GN=SP3 PE=1 SV=3;sp|Q02447-5|SP3_HUMAN Isoform 5 of Transcription factor Sp3 OS=Homo sapiens OX=9606 GN=SP3;tr|A0A494C0Z6|A0A494C0Z6_HUMAN Transcription factor Sp3 (Fragment) OS=Homo sapi
0.124269	0.0350874			tr|A0A494C071|A0A494C071_HUMAN Uncharacterized protein OS=Homo sapiens OX=9606 PE=3 SV=1
0.285804	0.0612281	Probable dimethyladenosine transferase	DIMT1	sp|Q9UNQ2|DIM1_HUMAN Probable dimethyladenosine transferase OS=Homo sapiens OX=9606 GN=DIMT1 PE=1 SV=1;tr|A0A494C0G7|A0A494C0G7_HUMAN rRNA adenine N(6)-methyltransferase OS=Homo sapiens OX=9606 GN=DIMT1 PE=1 SV=1;tr|A0A0C4DGB1|A0A0C4DGB1_HUMAN rRNA adenine
0.960406	-0.129407	Cip1-interacting zinc finger protein	CIZ1	sp|Q9ULV3|CIZ1_HUMAN Cip1-interacting zinc finger protein OS=Homo sapiens OX=9606 GN=CIZ1 PE=1 SV=2;tr|H0Y5D5|H0Y5D5_HUMAN Cip1-interacting zinc finger protein (Fragment) OS=Homo sapiens OX=9606 GN=CIZ1 PE=1 SV=1;tr|A0A494C0L7|A0A494C0L7_HUMAN Cip1-interac
1.63045	0.161505	Tetratricopeptide repeat protein 21B	TTC21B	sp|Q7Z4L5|TT21B_HUMAN Tetratricopeptide repeat protein 21B OS=Homo sapiens OX=9606 GN=TTC21B PE=1 SV=2;tr|A0A494C0N4|A0A494C0N4_HUMAN Tetratricopeptide repeat protein 21B OS=Homo sapiens OX=9606 GN=TTC21B PE=1 SV=1
2.81595	-0.227278		CLUH	tr|A0A494C0R8|A0A494C0R8_HUMAN Clustered mitochondria protein homolog OS=Homo sapiens OX=9606 GN=CLUH PE=1 SV=1;tr|K7EIG1|K7EIG1_HUMAN Clustered mitochondria protein homolog (Fragment) OS=Homo sapiens OX=9606 GN=CLUH PE=1 SV=2;tr|I3L2B0|I3L2B0_HUMAN Cluste
0.321011	0.0279932	Lipopolysaccharide-responsive and beige-like anchor protein	LRBA	sp|P50851|LRBA_HUMAN Lipopolysaccharide-responsive and beige-like anchor protein OS=Homo sapiens OX=9606 GN=LRBA PE=1 SV=4;tr|A0A494C0R9|A0A494C0R9_HUMAN Lipopolysaccharide-responsive and beige-like anchor protein OS=Homo sapiens OX=9606 GN=LRBA PE=1 SV=1;
0.0069535	0.00110253	DNA repair protein complementing XP-G cells	ERCC5;BIVM-ERCC5;ERCC5-201	sp|P28715|ERCC5_HUMAN DNA repair protein complementing XP-G cells OS=Homo sapiens OX=9606 GN=ERCC5 PE=1 SV=3;tr|A0A494C0S2|A0A494C0S2_HUMAN DNA repair protein-complementing XP-G cells OS=Homo sapiens OX=9606 GN=ERCC5 PE=1 SV=1;tr|A0A1W2PS85|A0A1W2PS85_HUMA
0.407242	0.0114288	Poly(A)-specific ribonuclease PARN	PARN	sp|O95453|PARN_HUMAN Poly(A)-specific ribonuclease PARN OS=Homo sapiens OX=9606 GN=PARN PE=1 SV=1;sp|O95453-3|PARN_HUMAN Isoform 3 of Poly(A)-specific ribonuclease PARN OS=Homo sapiens OX=9606 GN=PARN;sp|O95453-2|PARN_HUMAN Isoform 2 of Poly(A)-specific ri
1.92131	0.245651	Protein KRI1 homolog	KRI1	sp|Q8N9T8|KRI1_HUMAN Protein KRI1 homolog OS=Homo sapiens OX=9606 GN=KRI1 PE=1 SV=3;tr|H0YFD2|H0YFD2_HUMAN Protein KRI1 homolog (Fragment) OS=Homo sapiens OX=9606 GN=KRI1 PE=1 SV=4;tr|F8WFC1|F8WFC1_HUMAN Protein KRI1 homolog (Fragment) OS=Homo sapiens OX=9
0.292605	0.100912	Nucleolar protein 56	NOP56	sp|O00567|NOP56_HUMAN Nucleolar protein 56 OS=Homo sapiens OX=9606 GN=NOP56 PE=1 SV=4;tr|A0A494C128|A0A494C128_HUMAN Nucleolar protein 56 OS=Homo sapiens OX=9606 GN=NOP56 PE=1 SV=1;tr|Q5JXT2|Q5JXT2_HUMAN Nucleolar protein 56 (Fragment) OS=Homo sapiens OX=9
0.608207	0.0523922	Disco-interacting protein 2 homolog A	DIP2A	sp|Q14689|DIP2A_HUMAN Disco-interacting protein 2 homolog A OS=Homo sapiens OX=9606 GN=DIP2A PE=1 SV=2;tr|A0A494C143|A0A494C143_HUMAN Disco-interacting protein 2 homolog A OS=Homo sapiens OX=9606 GN=DIP2A PE=1 SV=1;sp|Q14689-3|DIP2A_HUMAN Isoform 3 of Disc
3.19366	-0.150289	Signal transducer and activator of transcription 2	STAT2	sp|P52630|STAT2_HUMAN Signal transducer and activator of transcription 2 OS=Homo sapiens OX=9606 GN=STAT2 PE=1 SV=1;tr|A0A494C164|A0A494C164_HUMAN Signal transducer and activator of transcription OS=Homo sapiens OX=9606 GN=STAT2 PE=1 SV=1;sp|P52630-4|STAT2
0.978312	-0.0582863	Nuclear pore complex protein Nup214	NUP214	sp|P35658|NU214_HUMAN Nuclear pore complex protein Nup214 OS=Homo sapiens OX=9606 GN=NUP214 PE=1 SV=2;sp|P35658-3|NU214_HUMAN Isoform 3 of Nuclear pore complex protein Nup214 OS=Homo sapiens OX=9606 GN=NUP214;sp|P35658-4|NU214_HUMAN Isoform 4 of Nuclear po
1.26358	-0.0697454	General transcription factor II-I	GTF2I	sp|P78347|GTF2I_HUMAN General transcription factor II-I OS=Homo sapiens OX=9606 GN=GTF2I PE=1 SV=2;sp|P78347-2|GTF2I_HUMAN Isoform 2 of General transcription factor II-I OS=Homo sapiens OX=9606 GN=GTF2I;tr|A0A494C1K3|A0A494C1K3_HUMAN General transcription
0.573874	-0.0927285	Mitochondrial 10-formyltetrahydrofolate dehydrogenase	ALDH1L2	sp|Q3SY69|AL1L2_HUMAN Mitochondrial 10-formyltetrahydrofolate dehydrogenase OS=Homo sapiens OX=9606 GN=ALDH1L2 PE=1 SV=2;tr|A0A494C1M4|A0A494C1M4_HUMAN 10-formyltetrahydrofolate dehydrogenase OS=Homo sapiens OX=9606 GN=ALDH1L2 PE=1 SV=1
0.878854	0.0532295	Peptidyl-prolyl cis-trans isomerase FKBP2;Peptidyl-prolyl cis-trans isomerase	FKBP2	sp|P26885|FKBP2_HUMAN Peptidyl-prolyl cis-trans isomerase FKBP2 OS=Homo sapiens OX=9606 GN=FKBP2 PE=1 SV=2;tr|A0A494C1N0|A0A494C1N0_HUMAN Peptidylprolyl isomerase OS=Homo sapiens OX=9606 GN=FKBP2 PE=1 SV=1;tr|F5H0N4|F5H0N4_HUMAN Peptidyl-prolyl cis-trans i
0.189413	0.0198223	Neurobeachin-like protein 2	NBEAL2	sp|Q6ZNJ1|NBEL2_HUMAN Neurobeachin-like protein 2 OS=Homo sapiens OX=9606 GN=NBEAL2 PE=1 SV=2;tr|A0A494C1V1|A0A494C1V1_HUMAN Neurobeachin-like protein 2 OS=Homo sapiens OX=9606 GN=NBEAL2 PE=1 SV=1;sp|Q6ZNJ1-2|NBEL2_HUMAN Isoform 2 of Neurobeachin-like prot
2.23441	0.0723634	Squamous cell carcinoma antigen recognized by T-cells 3	SART3	sp|Q15020|SART3_HUMAN Squamous cell carcinoma antigen recognized by T-cells 3 OS=Homo sapiens OX=9606 GN=SART3 PE=1 SV=1;tr|A0A499FI31|A0A499FI31_HUMAN Squamous cell carcinoma antigen recognized by T-cells 3 OS=Homo sapiens OX=9606 GN=SART3 PE=1 SV=1;sp|Q1
0.629409	0.0528348	Extended synaptotagmin-2	ESYT2	sp|A0FGR8-2|ESYT2_HUMAN Isoform 2 of Extended synaptotagmin-2 OS=Homo sapiens OX=9606 GN=ESYT2;tr|A0A499FIX8|A0A499FIX8_HUMAN Extended synaptotagmin-2 OS=Homo sapiens OX=9606 GN=ESYT2 PE=1 SV=1;tr|H7BXI1|H7BXI1_HUMAN Extended synaptotagmin-2 OS=Homo sapien
2.0449	0.106913	WD repeat-containing protein 26	WDR26	tr|A0A499FIZ0|A0A499FIZ0_HUMAN WD repeat-containing protein 26 OS=Homo sapiens OX=9606 GN=WDR26 PE=1 SV=1;sp|Q9H7D7|WDR26_HUMAN WD repeat-containing protein 26 OS=Homo sapiens OX=9606 GN=WDR26 PE=1 SV=3;sp|Q9H7D7-2|WDR26_HUMAN Isoform 2 of WD repeat-contai
0.698355	-0.0533365	Transforming growth factor beta-1;Latency-associated peptide	TGFB1	sp|P01137|TGFB1_HUMAN Transforming growth factor beta-1 proprotein OS=Homo sapiens OX=9606 GN=TGFB1 PE=1 SV=2;tr|A0A499FJK2|A0A499FJK2_HUMAN Transforming growth factor beta OS=Homo sapiens OX=9606 GN=TGFB1 PE=1 SV=1
0.640971	-0.131426	Pericentriolar material 1 protein	PCM1	tr|A0A4W8VX11|A0A4W8VX11_HUMAN Pericentriolar material 1 protein OS=Homo sapiens OX=9606 GN=PCM1 PE=4 SV=1;tr|A0A5H1ZRS1|A0A5H1ZRS1_HUMAN Pericentriolar material 1 protein OS=Homo sapiens OX=9606 GN=PCM1 PE=1 SV=1;sp|Q15154|PCM1_HUMAN Pericentriolar materi
0.0716426	0.0115779	Adrenocortical dysplasia protein homolog	ACD	sp|Q96AP0|ACD_HUMAN Adrenocortical dysplasia protein homolog OS=Homo sapiens OX=9606 GN=ACD PE=1 SV=4;tr|A0A590TQL1|A0A590TQL1_HUMAN Adrenocortical dysplasia homolog (Mouse), isoform CRA_a OS=Homo sapiens OX=9606 GN=ACD PE=1 SV=1;tr|R4GNJ5|R4GNJ5_HUMAN Adr
1.51987	-0.232488	Janus kinase and microtubule-interacting protein 3	JAKMIP3	sp|Q5VZ66|JKIP3_HUMAN Janus kinase and microtubule-interacting protein 3 OS=Homo sapiens OX=9606 GN=JAKMIP3 PE=2 SV=2;tr|A0A590UK42|A0A590UK42_HUMAN Janus kinase and microtubule-interacting protein 3 (Fragment) OS=Homo sapiens OX=9606 GN=JAKMIP3 PE=1 SV=1;
0.777404	-0.1156	Paralemmin-3	PALM3	sp|A6NDB9|PALM3_HUMAN Paralemmin-3 OS=Homo sapiens OX=9606 GN=PALM3 PE=1 SV=2;tr|K7EKN5|K7EKN5_HUMAN Paralemmin-3 OS=Homo sapiens OX=9606 GN=PALM3 PE=1 SV=2;tr|A0A590UJ23|A0A590UJ23_HUMAN Paralemmin-3 OS=Homo sapiens OX=9606 GN=PALM3 PE=1 SV=1;tr|A0A590UJ3
0.449167	-0.0283326	Casein kinase I isoform alpha	CSNK1A1	sp|P48729|KC1A_HUMAN Casein kinase I isoform alpha OS=Homo sapiens OX=9606 GN=CSNK1A1 PE=1 SV=2;tr|U3KPX3|U3KPX3_HUMAN Casein kinase I isoform alpha OS=Homo sapiens OX=9606 GN=CSNK1A1 PE=1 SV=2;tr|A0A590UJ43|A0A590UJ43_HUMAN Casein kinase I isoform alpha O
0.194759	0.0469504	KAT8 regulatory NSL complex subunit 3	KANSL3	sp|Q9P2N6|KANL3_HUMAN KAT8 regulatory NSL complex subunit 3 OS=Homo sapiens OX=9606 GN=KANSL3 PE=1 SV=2;sp|Q9P2N6-3|KANL3_HUMAN Isoform 3 of KAT8 regulatory NSL complex subunit 3 OS=Homo sapiens OX=9606 GN=KANSL3;tr|A0A590UJ53|A0A590UJ53_HUMAN KAT8 regulat
0.777607	0.0442273	Voltage-gated potassium channel subunit beta-2	KCNAB2	sp|Q13303|KCAB2_HUMAN Voltage-gated potassium channel subunit beta-2 OS=Homo sapiens OX=9606 GN=KCNAB2 PE=1 SV=2;sp|Q13303-4|KCAB2_HUMAN Isoform 4 of Voltage-gated potassium channel subunit beta-2 OS=Homo sapiens OX=9606 GN=KCNAB2;sp|Q13303-2|KCAB2_HUMAN I
0.0883163	0.0354737	Serine/arginine-rich splicing factor 6	SRSF6	sp|Q13247|SRSF6_HUMAN Serine/arginine-rich splicing factor 6 OS=Homo sapiens OX=9606 GN=SRSF6 PE=1 SV=2;tr|A0A590UJK4|A0A590UJK4_HUMAN Serine/arginine-rich-splicing factor 6 OS=Homo sapiens OX=9606 GN=SRSF6 PE=1 SV=1;tr|A0A590UK01|A0A590UK01_HUMAN Serine/a
1.062	-0.089235	E3 ubiquitin-protein ligase Itchy homolog	ITCH	sp|Q96J02|ITCH_HUMAN E3 ubiquitin-protein ligase Itchy homolog OS=Homo sapiens OX=9606 GN=ITCH PE=1 SV=2;sp|Q96J02-2|ITCH_HUMAN Isoform 2 of E3 ubiquitin-protein ligase Itchy homolog OS=Homo sapiens OX=9606 GN=ITCH;tr|A0A590UJW8|A0A590UJW8_HUMAN E3 ubiquit
0.946959	0.0362172	DNA mismatch repair protein Msh3	MSH3	sp|P20585|MSH3_HUMAN DNA mismatch repair protein Msh3 OS=Homo sapiens OX=9606 GN=MSH3 PE=1 SV=4;tr|A0A590UJW0|A0A590UJW0_HUMAN DNA mismatch repair protein Msh3 OS=Homo sapiens OX=9606 GN=MSH3 PE=1 SV=1;tr|A0A590UKC9|A0A590UKC9_HUMAN DNA mismatch repair pro
1.51791	0.0658669	AMP deaminase 2	AMPD2	sp|Q01433|AMPD2_HUMAN AMP deaminase 2 OS=Homo sapiens OX=9606 GN=AMPD2 PE=1 SV=2;sp|Q01433-2|AMPD2_HUMAN Isoform Ex1A-2-3 of AMP deaminase 2 OS=Homo sapiens OX=9606 GN=AMPD2;tr|A0A5F9UK94|A0A5F9UK94_HUMAN AMP deaminase OS=Homo sapiens OX=9606 GN=AMPD2 PE=1
0.330899	-0.0461295	45 kDa calcium-binding protein	SDF4	sp|Q9BRK5|CAB45_HUMAN 45 kDa calcium-binding protein OS=Homo sapiens OX=9606 GN=SDF4 PE=1 SV=1;tr|A0A5F9UP49|A0A5F9UP49_HUMAN 45 kDa calcium-binding protein OS=Homo sapiens OX=9606 GN=SDF4 PE=1 SV=1;tr|A0A5F9UJX7|A0A5F9UJX7_HUMAN 45 kDa calcium-binding pro
3.1619	-0.255962	Trans-Golgi network integral membrane protein 2	TGOLN2	sp|O43493|TGON2_HUMAN Trans-Golgi network integral membrane protein 2 OS=Homo sapiens OX=9606 GN=TGOLN2 PE=1 SV=4;tr|A0A5F9UY30|A0A5F9UY30_HUMAN Trans-Golgi network integral membrane protein 2 OS=Homo sapiens OX=9606 GN=TGOLN2 PE=1 SV=1;tr|A0A5H1ZRP2|A0A5H
0.522595	0.291537	Signal peptidase complex subunit 1	SPCS1	tr|A0A5F9YFS9|A0A5F9YFS9_HUMAN Microsomal signal peptidase 12 kDa subunit OS=Homo sapiens OX=9606 GN=SPCS1 PE=1 SV=1;sp|Q9Y6A9|SPCS1_HUMAN Signal peptidase complex subunit 1 OS=Homo sapiens OX=9606 GN=SPCS1 PE=1 SV=5;tr|C9JBL1|C9JBL1_HUMAN Microsomal signa
2.08618	-0.267871	ATP-binding cassette sub-family B member 7, mitochondrial	ABCB7	sp|O75027|ABCB7_HUMAN ATP-binding cassette sub-family B member 7, mitochondrial OS=Homo sapiens OX=9606 GN=ABCB7 PE=1 SV=2;tr|A0A5F9ZA98|A0A5F9ZA98_HUMAN ATP-binding cassette sub-family B member 7, mitochondrial OS=Homo sapiens OX=9606 GN=ABCB7 PE=1 SV=1;s
0.407339	0.102949	cGMP-dependent protein kinase 1	PRKG1	sp|Q13976|KGP1_HUMAN cGMP-dependent protein kinase 1 OS=Homo sapiens OX=9606 GN=PRKG1 PE=1 SV=3;sp|Q13976-2|KGP1_HUMAN Isoform Beta of cGMP-dependent protein kinase 1 OS=Homo sapiens OX=9606 GN=PRKG1;tr|A0A5F9ZGW0|A0A5F9ZGW0_HUMAN cGMP-dependent protein ki
4.24589	0.264174	Ankyrin-2	ANK2	sp|Q01484|ANK2_HUMAN Ankyrin-2 OS=Homo sapiens OX=9606 GN=ANK2 PE=1 SV=4;tr|I6L894|I6L894_HUMAN Ankyrin-2 OS=Homo sapiens OX=9606 GN=ANK2 PE=1 SV=1;tr|A0A5F9ZI30|A0A5F9ZI30_HUMAN Ankyrin-2 OS=Homo sapiens OX=9606 GN=ANK2 PE=1 SV=1;tr|A0A5F9ZGZ5|A0A5F9ZGZ5_
0.730254	-0.246449	Protein PTHB1	BBS9	sp|Q3SYG4|PTHB1_HUMAN Protein PTHB1 OS=Homo sapiens OX=9606 GN=BBS9 PE=1 SV=1;sp|Q3SYG4-4|PTHB1_HUMAN Isoform 4 of Protein PTHB1 OS=Homo sapiens OX=9606 GN=BBS9;tr|H7BZ69|H7BZ69_HUMAN Protein PTHB1 (Fragment) OS=Homo sapiens OX=9606 GN=BBS9 PE=1 SV=1;tr|A0
0.443267	-0.0934447	Intraflagellar transport protein 46 homolog	IFT46	sp|Q9NQC8|IFT46_HUMAN Intraflagellar transport protein 46 homolog OS=Homo sapiens OX=9606 GN=IFT46 PE=1 SV=1;sp|Q9NQC8-2|IFT46_HUMAN Isoform 2 of Intraflagellar transport protein 46 homolog OS=Homo sapiens OX=9606 GN=IFT46;tr|E9PRT0|E9PRT0_HUMAN Intraflage
0.0284635	-0.00486573	Activating signal cointegrator 1 complex subunit 1	ASCC1	sp|Q8N9N2-2|ASCC1_HUMAN Isoform 2 of Activating signal cointegrator 1 complex subunit 1 OS=Homo sapiens OX=9606 GN=ASCC1;tr|A0A5F9ZH79|A0A5F9ZH79_HUMAN Activating signal cointegrator 1 complex subunit 1 OS=Homo sapiens OX=9606 GN=ASCC1 PE=1 SV=1;tr|A0A5F9Z
3.48816	-0.253283	DNA primase small subunit;DNA primase	PRIM1	sp|P49642|PRI1_HUMAN DNA primase small subunit OS=Homo sapiens OX=9606 GN=PRIM1 PE=1 SV=1;tr|A0A5F9ZHB6|A0A5F9ZHB6_HUMAN DNA primase OS=Homo sapiens OX=9606 GN=PRIM1 PE=1 SV=1;tr|F8VNY2|F8VNY2_HUMAN DNA primase (Fragment) OS=Homo sapiens OX=9606 GN=PRIM1 P
1.66891	0.0548725	Rap guanine nucleotide exchange factor 6	RAPGEF6	sp|Q8TEU7|RPGF6_HUMAN Rap guanine nucleotide exchange factor 6 OS=Homo sapiens OX=9606 GN=RAPGEF6 PE=1 SV=2;tr|A0A5F9ZHG7|A0A5F9ZHG7_HUMAN Rap guanine nucleotide exchange factor 6 OS=Homo sapiens OX=9606 GN=RAPGEF6 PE=4 SV=1;tr|E9PCH4|E9PCH4_HUMAN Uncharac
0.122434	-0.0148524	Retinoic acid receptor RXR-alpha	RXRA	sp|P19793|RXRA_HUMAN Retinoic acid receptor RXR-alpha OS=Homo sapiens OX=9606 GN=RXRA PE=1 SV=1;tr|A0A5F9ZHH6|A0A5F9ZHH6_HUMAN Retinoic acid receptor RXR-alpha OS=Homo sapiens OX=9606 GN=RXRA PE=1 SV=1;sp|P19793-2|RXRA_HUMAN Isoform 2 of Retinoic acid rece
2.49621	-0.131393	Acetyl-CoA acetyltransferase, mitochondrial	ACAT1	sp|P24752|THIL_HUMAN Acetyl-CoA acetyltransferase, mitochondrial OS=Homo sapiens OX=9606 GN=ACAT1 PE=1 SV=1;tr|A0A5F9ZHL1|A0A5F9ZHL1_HUMAN Acetyl-CoA acetyltransferase, mitochondrial OS=Homo sapiens OX=9606 GN=ACAT1 PE=1 SV=1;tr|A0A5F9ZHJ7|A0A5F9ZHJ7_HUMAN
1.36777	-0.126525	Phosphatidylinositide phosphatase SAC1	SACM1L	sp|Q9NTJ5|SAC1_HUMAN Phosphatidylinositol-3-phosphatase SAC1 OS=Homo sapiens OX=9606 GN=SACM1L PE=1 SV=2;tr|A0A5F9ZHN7|A0A5F9ZHN7_HUMAN Phosphatidylinositol-3-phosphatase SAC1 OS=Homo sapiens OX=9606 GN=SACM1L PE=1 SV=1;tr|E9PGZ4|E9PGZ4_HUMAN Phosphatidyli
1.63388	-0.118018	Fatty aldehyde dehydrogenase	ALDH3A2	sp|P51648|AL3A2_HUMAN Aldehyde dehydrogenase family 3 member A2 OS=Homo sapiens OX=9606 GN=ALDH3A2 PE=1 SV=1;sp|P51648-2|AL3A2_HUMAN Isoform 2 of Aldehyde dehydrogenase family 3 member A2 OS=Homo sapiens OX=9606 GN=ALDH3A2;tr|A0A5F9ZHN9|A0A5F9ZHN9_HUMAN Al
0.398292	0.0355529	EF-hand calcium-binding domain-containing protein 14	EFCAB14	sp|O75071|EFC14_HUMAN EF-hand calcium-binding domain-containing protein 14 OS=Homo sapiens OX=9606 GN=EFCAB14 PE=1 SV=1;tr|A0A6I8PIP2|A0A6I8PIP2_HUMAN EF-hand calcium-binding domain-containing protein 14 OS=Homo sapiens OX=9606 GN=EFCAB14 PE=1 SV=1;tr|A0A6
0.677495	-0.0556472	Lysosomal acid phosphatase	ACP2	sp|P11117|PPAL_HUMAN Lysosomal acid phosphatase OS=Homo sapiens OX=9606 GN=ACP2 PE=1 SV=3;tr|E9PQY3|E9PQY3_HUMAN Lysosomal acid phosphatase OS=Homo sapiens OX=9606 GN=ACP2 PE=1 SV=1;tr|A0A5F9ZHR7|A0A5F9ZHR7_HUMAN Lysosomal acid phosphatase OS=Homo sapiens
0.875736	-0.149845	Menin	MEN1	sp|O00255|MEN1_HUMAN Menin OS=Homo sapiens OX=9606 GN=MEN1 PE=1 SV=4;sp|O00255-2|MEN1_HUMAN Isoform 2 of Menin OS=Homo sapiens OX=9606 GN=MEN1;tr|E7EN32|E7EN32_HUMAN Menin OS=Homo sapiens OX=9606 GN=MEN1 PE=1 SV=1;tr|A0A5F9ZHS3|A0A5F9ZHS3_HUMAN Menin OS=Ho
1.41781	-0.124991	Centrosomal protein of 290 kDa	CEP290	sp|O15078|CE290_HUMAN Centrosomal protein of 290 kDa OS=Homo sapiens OX=9606 GN=CEP290 PE=1 SV=2;tr|A0A6Q8PH78|A0A6Q8PH78_HUMAN Centrosomal protein of 290 kDa OS=Homo sapiens OX=9606 GN=CEP290 PE=4 SV=1;tr|A0A6Q8PGB1|A0A6Q8PGB1_HUMAN Centrosomal protein of
4.68235	-0.404697	DNA primase large subunit	PRIM2	sp|P49643|PRI2_HUMAN DNA primase large subunit OS=Homo sapiens OX=9606 GN=PRIM2 PE=1 SV=2;tr|A0A5F9ZHU7|A0A5F9ZHU7_HUMAN DNA primase large subunit OS=Homo sapiens OX=9606 GN=PRIM2 PE=1 SV=1
0.952449	-0.143147	AP-1 complex subunit sigma-2	AP1S2	sp|P56377|AP1S2_HUMAN AP-1 complex subunit sigma-2 OS=Homo sapiens OX=9606 GN=AP1S2 PE=1 SV=1;tr|A0A5F9ZI43|A0A5F9ZI43_HUMAN AP complex subunit sigma OS=Homo sapiens OX=9606 GN=AP1S2 PE=1 SV=1;tr|H7BZG6|H7BZG6_HUMAN AP complex subunit sigma OS=Homo sapiens
0.786625	0.0957511	BRI3-binding protein	BRI3BP	sp|Q8WY22|BRI3B_HUMAN BRI3-binding protein OS=Homo sapiens OX=9606 GN=BRI3BP PE=1 SV=1;tr|A0A5F9ZHY7|A0A5F9ZHY7_HUMAN BRI3-binding protein OS=Homo sapiens OX=9606 GN=BRI3BP PE=1 SV=1
0.122596	-0.0184007	Rho guanine nucleotide exchange factor 2	ARHGEF2	sp|Q92974|ARHG2_HUMAN Rho guanine nucleotide exchange factor 2 OS=Homo sapiens OX=9606 GN=ARHGEF2 PE=1 SV=4;tr|V9GYM8|V9GYM8_HUMAN Guanine nucleotide exchange factor H1 OS=Homo sapiens OX=9606 GN=ARHGEF2 PE=1 SV=1;tr|A0A5F9ZI21|A0A5F9ZI21_HUMAN Guanine nuc
0.651938	-0.065172	Tyrosine-protein kinase JAK1	JAK1	sp|P23458|JAK1_HUMAN Tyrosine-protein kinase JAK1 OS=Homo sapiens OX=9606 GN=JAK1 PE=1 SV=2;tr|A0A5F9ZI39|A0A5F9ZI39_HUMAN Tyrosine-protein kinase OS=Homo sapiens OX=9606 GN=JAK1 PE=1 SV=1;tr|A0A5F9ZH07|A0A5F9ZH07_HUMAN Tyrosine-protein kinase (Fragment) O
0.168672	-0.0137601	Polycomb protein EED	EED	sp|O75530|EED_HUMAN Polycomb protein EED OS=Homo sapiens OX=9606 GN=EED PE=1 SV=2;sp|O75530-2|EED_HUMAN Isoform 2 of Polycomb protein EED OS=Homo sapiens OX=9606 GN=EED;tr|A0A5F9ZI63|A0A5F9ZI63_HUMAN Polycomb protein EED OS=Homo sapiens OX=9606 GN=EED PE=1
0.812335	0.0325314	Negative elongation factor B	NELFB	sp|Q8WX92-2|NELFB_HUMAN Isoform 2 of Negative elongation factor B OS=Homo sapiens OX=9606 GN=NELFB;tr|A0A5H1ZRP4|A0A5H1ZRP4_HUMAN Negative elongation factor B OS=Homo sapiens OX=9606 GN=NELFB PE=1 SV=1;sp|Q8WX92|NELFB_HUMAN Negative elongation factor B OS=
0.335631	-0.0849385	Probable ATP-dependent RNA helicase DDX17	DDX17	tr|A0A5H1ZRQ2|A0A5H1ZRQ2_HUMAN RNA helicase OS=Homo sapiens OX=9606 GN=DDX17 PE=1 SV=1;sp|Q92841|DDX17_HUMAN Probable ATP-dependent RNA helicase DDX17 OS=Homo sapiens OX=9606 GN=DDX17 PE=1 SV=2;tr|A0A1X7SBZ2|A0A1X7SBZ2_HUMAN RNA helicase OS=Homo sapiens OX
1.90579	-0.102925	Ethanolamine kinase 1	ETNK1	sp|Q9HBU6|EKI1_HUMAN Ethanolamine kinase 1 OS=Homo sapiens OX=9606 GN=ETNK1 PE=1 SV=1;tr|H0YH69|H0YH69_HUMAN Ethanolamine kinase 1 OS=Homo sapiens OX=9606 GN=ETNK1 PE=1 SV=2;tr|A0A5K1VW28|A0A5K1VW28_HUMAN Ethanolamine kinase 1 OS=Homo sapiens OX=9606 GN=ET
0.220995	-0.0160789	RAC-gamma serine/threonine-protein kinase	AKT3	sp|Q9Y243|AKT3_HUMAN RAC-gamma serine/threonine-protein kinase OS=Homo sapiens OX=9606 GN=AKT3 PE=1 SV=1;tr|A0A5K1VW74|A0A5K1VW74_HUMAN Non-specific serine/threonine protein kinase OS=Homo sapiens OX=9606 GN=AKT3 PE=1 SV=1;sp|Q9Y243-2|AKT3_HUMAN Isoform 2
0.136073	-0.0378817	THO complex subunit 7 homolog	THOC7	sp|Q6I9Y2|THOC7_HUMAN THO complex subunit 7 homolog OS=Homo sapiens OX=9606 GN=THOC7 PE=1 SV=3;tr|A0A5S6STF9|A0A5S6STF9_HUMAN THO complex subunit 7 homolog OS=Homo sapiens OX=9606 GN=THOC7 PE=1 SV=1;tr|F8WF22|F8WF22_HUMAN THO complex subunit 7 homolog (Fra
0.0976022	0.0390251	Protein Wiz	WIZ	tr|M0QXA7|M0QXA7_HUMAN Protein Wiz OS=Homo sapiens OX=9606 GN=WIZ PE=1 SV=1;tr|A0A669KBH9|A0A669KBH9_HUMAN Protein Wiz OS=Homo sapiens OX=9606 GN=WIZ PE=1 SV=1;tr|A0A669KAV7|A0A669KAV7_HUMAN Protein Wiz OS=Homo sapiens OX=9606 GN=WIZ PE=1 SV=1;sp|O95785-3|
0.193317	0.0476716	Alpha-(1,6)-fucosyltransferase	FUT8	sp|Q9BYC5|FUT8_HUMAN Alpha-(1,6)-fucosyltransferase OS=Homo sapiens OX=9606 GN=FUT8 PE=1 SV=2;tr|A0A669KAW1|A0A669KAW1_HUMAN Alpha-(1,6)-fucosyltransferase OS=Homo sapiens OX=9606 GN=FUT8 PE=1 SV=1;tr|G3XAD2|G3XAD2_HUMAN Alpha-(1,6)-fucosyltransferase OS=H
0.861054	-0.0302321	Cullin-4B	CUL4B	sp|Q13620-1|CUL4B_HUMAN Isoform 2 of Cullin-4B OS=Homo sapiens OX=9606 GN=CUL4B;sp|Q13620|CUL4B_HUMAN Cullin-4B OS=Homo sapiens OX=9606 GN=CUL4B PE=1 SV=4;tr|A0A669KAX4|A0A669KAX4_HUMAN Cullin-4B OS=Homo sapiens OX=9606 GN=CUL4B PE=1 SV=1;tr|K4DI93|K4DI93_
0.474023	0.0652994	B-cell receptor-associated protein 29	BCAP29	sp|Q9UHQ4|BAP29_HUMAN B-cell receptor-associated protein 29 OS=Homo sapiens OX=9606 GN=BCAP29 PE=1 SV=2;sp|Q9UHQ4-2|BAP29_HUMAN Isoform 2 of B-cell receptor-associated protein 29 OS=Homo sapiens OX=9606 GN=BCAP29;tr|C9IYK6|C9IYK6_HUMAN B-cell receptor-asso
0.167894	-0.0174379	Golgi-specific brefeldin A-resistance guanine nucleotide exchange factor 1	GBF1	sp|Q92538|GBF1_HUMAN Golgi-specific brefeldin A-resistance guanine nucleotide exchange factor 1 OS=Homo sapiens OX=9606 GN=GBF1 PE=1 SV=2;sp|Q92538-2|GBF1_HUMAN Isoform 2 of Golgi-specific brefeldin A-resistance guanine nucleotide exchange factor 1 OS=Homo
0.288248	0.0332438	Histone acetyltransferase p300	EP300	sp|Q09472|EP300_HUMAN Histone acetyltransferase p300 OS=Homo sapiens OX=9606 GN=EP300 PE=1 SV=2;tr|A0A669KB12|A0A669KB12_HUMAN Histone acetyltransferase OS=Homo sapiens OX=9606 GN=EP300 PE=1 SV=1
1.15874	0.0899882	CXXC-type zinc finger protein 1	CXXC1	sp|Q9P0U4|CXXC1_HUMAN CXXC-type zinc finger protein 1 OS=Homo sapiens OX=9606 GN=CXXC1 PE=1 SV=2;tr|A0A669KB29|A0A669KB29_HUMAN CXXC-type zinc finger protein 1 OS=Homo sapiens OX=9606 GN=CXXC1 PE=1 SV=1;sp|Q9P0U4-2|CXXC1_HUMAN Isoform 2 of CXXC-type zinc f
0.131083	-0.0200769	Alpha-synuclein	SNCA	sp|P37840|SYUA_HUMAN Alpha-synuclein OS=Homo sapiens OX=9606 GN=SNCA PE=1 SV=1;tr|E7EPV7|E7EPV7_HUMAN Alpha-synuclein OS=Homo sapiens OX=9606 GN=SNCA PE=1 SV=1;tr|A0A669KB41|A0A669KB41_HUMAN Alpha-synuclein OS=Homo sapiens OX=9606 GN=SNCA PE=1 SV=1;tr|A0A6
2.6515	0.642921	Sodium-dependent phosphate transport protein 2C	SLC34A3	sp|Q8N130|NPT2C_HUMAN Sodium-dependent phosphate transport protein 2C OS=Homo sapiens OX=9606 GN=SLC34A3 PE=1 SV=2;tr|A0A669KB63|A0A669KB63_HUMAN Sodium-dependent phosphate transport protein 2C (Fragment) OS=Homo sapiens OX=9606 GN=SLC34A3 PE=1 SV=1;tr|A0A
2.27464	-0.140439	Signal transducer and activator of transcription 1-alpha/beta	STAT1	sp|P42224|STAT1_HUMAN Signal transducer and activator of transcription 1-alpha/beta OS=Homo sapiens OX=9606 GN=STAT1 PE=1 SV=2;tr|A0A669KB68|A0A669KB68_HUMAN Signal transducer and activator of transcription OS=Homo sapiens OX=9606 GN=STAT1 PE=1 SV=1;tr|A0A
0.0848753	0.00908613	Microtubule-associated protein 2	MAP2	sp|P11137|MTAP2_HUMAN Microtubule-associated protein 2 OS=Homo sapiens OX=9606 GN=MAP2 PE=1 SV=4;sp|P11137-3|MTAP2_HUMAN Isoform 3 of Microtubule-associated protein 2 OS=Homo sapiens OX=9606 GN=MAP2;tr|A0A669KB77|A0A669KB77_HUMAN Microtubule-associated pro
0.112405	0.0221899	Cell cycle control protein 50A	TMEM30A	sp|Q9NV96|CC50A_HUMAN Cell cycle control protein 50A OS=Homo sapiens OX=9606 GN=TMEM30A PE=1 SV=1;tr|A0A669KBE6|A0A669KBE6_HUMAN Cell cycle control protein OS=Homo sapiens OX=9606 GN=TMEM30A PE=1 SV=1;sp|Q9NV96-2|CC50A_HUMAN Isoform 2 of Cell cycle control
2.28367	0.110581	Cullin-7	CUL7	sp|Q14999|CUL7_HUMAN Cullin-7 OS=Homo sapiens OX=9606 GN=CUL7 PE=1 SV=2;sp|Q14999-2|CUL7_HUMAN Isoform 2 of Cullin-7 OS=Homo sapiens OX=9606 GN=CUL7;tr|A0A669KBH4|A0A669KBH4_HUMAN Cullin-7 OS=Homo sapiens OX=9606 GN=CUL7 PE=1 SV=1;tr|A0A669KB95|A0A669KB95_
0.033358	0.00769408	AF4/FMR2 family member 1	AFF1	sp|P51825|AFF1_HUMAN AF4/FMR2 family member 1 OS=Homo sapiens OX=9606 GN=AFF1 PE=1 SV=1;sp|P51825-2|AFF1_HUMAN Isoform 2 of AF4/FMR2 family member 1 OS=Homo sapiens OX=9606 GN=AFF1;tr|A0A669KBI3|A0A669KBI3_HUMAN AF4/FMR2 family member 1 (Fragment) OS=Homo
2.0698	0.142125	Histone-lysine N-methyltransferase 2B	KMT2B	sp|Q9UMN6|KMT2B_HUMAN Histone-lysine N-methyltransferase 2B OS=Homo sapiens OX=9606 GN=KMT2B PE=1 SV=1;tr|A0A669KBI7|A0A669KBI7_HUMAN [Histone H3]-lysine(4) N-trimethyltransferase OS=Homo sapiens OX=9606 GN=KMT2B PE=1 SV=1
0.532805	0.133931	Activity-dependent neuroprotector homeobox protein	ADNP	sp|Q9H2P0|ADNP_HUMAN Activity-dependent neuroprotector homeobox protein OS=Homo sapiens OX=9606 GN=ADNP PE=1 SV=1;tr|A0A669KBJ7|A0A669KBJ7_HUMAN Activity-dependent neuroprotector homeobox protein OS=Homo sapiens OX=9606 GN=ADNP PE=1 SV=1;tr|A0A2R8Y6X0|A0A2
0.465406	-0.0959689	DNA-binding protein RFX7	RFX7	sp|Q2KHR2|RFX7_HUMAN DNA-binding protein RFX7 OS=Homo sapiens OX=9606 GN=RFX7 PE=1 SV=1;tr|H0YLX2|H0YLX2_HUMAN DNA-binding protein RFX7 OS=Homo sapiens OX=9606 GN=RFX7 PE=1 SV=2;tr|A0A669KBM4|A0A669KBM4_HUMAN DNA-binding protein RFX7 OS=Homo sapiens OX=960
0.0443967	0.00492621	LIM domain-binding protein 1	LDB1	sp|Q86U70|LDB1_HUMAN LIM domain-binding protein 1 OS=Homo sapiens OX=9606 GN=LDB1 PE=1 SV=2;tr|A0A6E1WJ75|A0A6E1WJ75_HUMAN LIM domain binding 1, isoform CRA_c OS=Homo sapiens OX=9606 GN=LDB1 PE=1 SV=1;sp|Q86U70-3|LDB1_HUMAN Isoform 2 of LIM domain-binding
1.59511	0.0582453	Leucine--tRNA ligase, cytoplasmic	LARS	sp|Q9P2J5|SYLC_HUMAN Leucine--tRNA ligase, cytoplasmic OS=Homo sapiens OX=9606 GN=LARS1 PE=1 SV=2;tr|A0A6I8PIV1|A0A6I8PIV1_HUMAN Leucyl-tRNA synthetase OS=Homo sapiens OX=9606 GN=LARS1 PE=1 SV=1;tr|B4DER1|B4DER1_HUMAN Leucyl-tRNA synthetase OS=Homo sapiens
0.183775	-0.0435535	Supervillin	SVIL	sp|O95425|SVIL_HUMAN Supervillin OS=Homo sapiens OX=9606 GN=SVIL PE=1 SV=2;sp|O95425-2|SVIL_HUMAN Isoform 2 of Supervillin OS=Homo sapiens OX=9606 GN=SVIL;tr|A0A6I8PIX7|A0A6I8PIX7_HUMAN Supervillin OS=Homo sapiens OX=9606 GN=SVIL PE=1 SV=1;sp|O95425-4|SVIL
1.84155	-0.189569	Latrophilin-2	LPHN2;ADGRL2	sp|O95490|AGRL2_HUMAN Adhesion G protein-coupled receptor L2 OS=Homo sapiens OX=9606 GN=ADGRL2 PE=1 SV=2;sp|O95490-7|AGRL2_HUMAN Isoform 7 of Adhesion G protein-coupled receptor L2 OS=Homo sapiens OX=9606 GN=ADGRL2;tr|A0A6I8PRJ0|A0A6I8PRJ0_HUMAN Adhesion G
4.32319	-0.452285	Diphthamide biosynthesis protein 1	DPH1	sp|Q9BZG8|DPH1_HUMAN 2-(3-amino-3-carboxypropyl)histidine synthase subunit 1 OS=Homo sapiens OX=9606 GN=DPH1 PE=1 SV=2;tr|I3L1H5|I3L1H5_HUMAN 2-(3-amino-3-carboxypropyl)histidine synthase OS=Homo sapiens OX=9606 GN=DPH1 PE=1 SV=2;tr|A0A6Q8JGF9|A0A6Q8JGF9_H
1.53459	-0.115737	Golgin subfamily A member 2	GOLGA2	sp|Q08379|GOGA2_HUMAN Golgin subfamily A member 2 OS=Homo sapiens OX=9606 GN=GOLGA2 PE=1 SV=3;tr|A0A6Q8KRG2|A0A6Q8KRG2_HUMAN Golgin subfamily A member 2 OS=Homo sapiens OX=9606 GN=GOLGA2 PE=4 SV=1;sp|Q08379-2|GOGA2_HUMAN Isoform 2 of Golgin subfamily A mem
3.25456	-0.172022	Centrosomal protein of 41 kDa	CEP41	sp|Q9BYV8|CEP41_HUMAN Centrosomal protein of 41 kDa OS=Homo sapiens OX=9606 GN=CEP41 PE=1 SV=1;tr|A0A6Q8PEV5|A0A6Q8PEV5_HUMAN Centrosomal protein of 41 kDa OS=Homo sapiens OX=9606 GN=CEP41 PE=4 SV=1;tr|A0A6Q8PH03|A0A6Q8PH03_HUMAN Centrosomal protein of 41
5.90664	-0.38696	Elongator complex protein 1	IKBKAP	sp|O95163|ELP1_HUMAN Elongator complex protein 1 OS=Homo sapiens OX=9606 GN=ELP1 PE=1 SV=3;tr|A0A6Q8PHF4|A0A6Q8PHF4_HUMAN Elongator complex protein 1 OS=Homo sapiens OX=9606 GN=ELP1 PE=4 SV=1;tr|A0A6Q8PG86|A0A6Q8PG86_HUMAN Elongator complex protein 1 OS=Ho
0.977592	-0.118926	Ganglioside-induced differentiation-associated protein 1	GDAP1	sp|Q8TB36|GDAP1_HUMAN Ganglioside-induced differentiation-associated protein 1 OS=Homo sapiens OX=9606 GN=GDAP1 PE=1 SV=3;tr|A0A6Q8PHC1|A0A6Q8PHC1_HUMAN Ganglioside-induced differentiation-associated protein 1 OS=Homo sapiens OX=9606 GN=GDAP1 PE=4 SV=1;tr|
0.163497	0.0223056	Chloride channel CLIC-like protein 1	CLCC1	sp|Q96S66|CLCC1_HUMAN Chloride channel CLIC-like protein 1 OS=Homo sapiens OX=9606 GN=CLCC1 PE=1 SV=1;tr|A0A6Q8PEZ7|A0A6Q8PEZ7_HUMAN Chloride channel CLIC-like protein 1 OS=Homo sapiens OX=9606 GN=CLCC1 PE=4 SV=1;tr|A0A6Q8PHQ1|A0A6Q8PHQ1_HUMAN Chloride cha
0.621786	0.0850387	RNA-binding protein Musashi homolog 2	MSI2	sp|Q96DH6|MSI2H_HUMAN RNA-binding protein Musashi homolog 2 OS=Homo sapiens OX=9606 GN=MSI2 PE=1 SV=1;sp|Q96DH6-2|MSI2H_HUMAN Isoform 2 of RNA-binding protein Musashi homolog 2 OS=Homo sapiens OX=9606 GN=MSI2;tr|B4DHE8|B4DHE8_HUMAN RNA-binding protein Musa
1.74252	0.178474	Peptide-N(4)-(N-acetyl-beta-glucosaminyl)asparagine amidase	NGLY1	sp|Q96IV0|NGLY1_HUMAN Peptide-N(4)-(N-acetyl-beta-glucosaminyl)asparagine amidase OS=Homo sapiens OX=9606 GN=NGLY1 PE=1 SV=1;tr|A0A6Q8PF23|A0A6Q8PF23_HUMAN Peptide-N(4)-(N-acetyl-beta-glucosaminyl)asparagine amidase OS=Homo sapiens OX=9606 GN=NGLY1 PE=4 SV
0.944132	0.0689297	Polyphosphoinositide phosphatase	FIG4	sp|Q92562|FIG4_HUMAN Polyphosphoinositide phosphatase OS=Homo sapiens OX=9606 GN=FIG4 PE=1 SV=1;tr|A0A6Q8PGP4|A0A6Q8PGP4_HUMAN Polyphosphoinositide phosphatase OS=Homo sapiens OX=9606 GN=FIG4 PE=4 SV=1;tr|A0A6Q8PF62|A0A6Q8PF62_HUMAN Polyphosphoinositide ph
0.898656	0.0481518	Protein TFG	TFG	sp|Q92734|TFG_HUMAN Protein TFG OS=Homo sapiens OX=9606 GN=TFG PE=1 SV=2;tr|A0A6Q8PFC4|A0A6Q8PFC4_HUMAN Protein TFG OS=Homo sapiens OX=9606 GN=TFG PE=4 SV=1;tr|A0A6Q8PH89|A0A6Q8PH89_HUMAN Protein TFG OS=Homo sapiens OX=9606 GN=TFG PE=4 SV=1;tr|A0A6Q8PH27|A
0.11169	0.00893331	Dymeclin	DYM	sp|Q7RTS9|DYM_HUMAN Dymeclin OS=Homo sapiens OX=9606 GN=DYM PE=1 SV=1;tr|A0A6Q8PF81|A0A6Q8PF81_HUMAN Dymeclin OS=Homo sapiens OX=9606 GN=DYM PE=4 SV=1;sp|Q7RTS9-2|DYM_HUMAN Isoform 2 of Dymeclin OS=Homo sapiens OX=9606 GN=DYM
0.091822	-0.00795428	Kinesin-like protein KIF2A	KIF2A	tr|A0A6Q8PFA6|A0A6Q8PFA6_HUMAN Kinesin-like protein KIF2A OS=Homo sapiens OX=9606 GN=KIF2A PE=4 SV=1;tr|A0A6Q8PH57|A0A6Q8PH57_HUMAN Kinesin-like protein KIF2A OS=Homo sapiens OX=9606 GN=KIF2A PE=4 SV=1;sp|O00139-2|KIF2A_HUMAN Isoform 2 of Kinesin-like prot
0.43305	-0.0519267	Polypyrimidine tract-binding protein 2	PTBP2	sp|Q9UKA9|PTBP2_HUMAN Polypyrimidine tract-binding protein 2 OS=Homo sapiens OX=9606 GN=PTBP2 PE=1 SV=1;tr|A0A6Q8PFC0|A0A6Q8PFC0_HUMAN Polypyrimidine tract-binding protein 2 OS=Homo sapiens OX=9606 GN=PTBP2 PE=4 SV=1;tr|A0A6Q8PFE6|A0A6Q8PFE6_HUMAN Polypyri
0.7341	-0.02715	RNA-binding protein Nova-2	NOVA2	sp|Q9UNW9|NOVA2_HUMAN RNA-binding protein Nova-2 OS=Homo sapiens OX=9606 GN=NOVA2 PE=1 SV=1;tr|A0A6Q8PFC2|A0A6Q8PFC2_HUMAN Neuro-oncological ventral antigen 2 OS=Homo sapiens OX=9606 GN=NOVA2 PE=4 SV=1
0.329468	0.0583008	E3 ubiquitin-protein ligase NEDD4-like	NEDD4L	sp|Q96PU5|NED4L_HUMAN E3 ubiquitin-protein ligase NEDD4-like OS=Homo sapiens OX=9606 GN=NEDD4L PE=1 SV=2;sp|Q96PU5-5|NED4L_HUMAN Isoform 5 of E3 ubiquitin-protein ligase NEDD4-like OS=Homo sapiens OX=9606 GN=NEDD4L;tr|A0A6Q8PG51|A0A6Q8PG51_HUMAN E3 ubiquit
2.02288	-0.253366	Prelamin-A/C;Lamin-A/C	LMNA	sp|P02545|LMNA_HUMAN Prelamin-A/C OS=Homo sapiens OX=9606 GN=LMNA PE=1 SV=1;tr|A0A6Q8PFJ0|A0A6Q8PFJ0_HUMAN Prelamin-A/C OS=Homo sapiens OX=9606 GN=LMNA PE=4 SV=1;sp|P02545-6|LMNA_HUMAN Isoform 6 of Prelamin-A/C OS=Homo sapiens OX=9606 GN=LMNA;sp|P02545-3|L
1.9436	0.0783604	E3 ubiquitin-protein ligase LRSAM1	LRSAM1	sp|Q6UWE0|LRSM1_HUMAN E3 ubiquitin-protein ligase LRSAM1 OS=Homo sapiens OX=9606 GN=LRSAM1 PE=1 SV=1;tr|A0A6Q8PGB2|A0A6Q8PGB2_HUMAN E3 ubiquitin-protein ligase LRSAM1 OS=Homo sapiens OX=9606 GN=LRSAM1 PE=4 SV=1;tr|A0A6Q8PGF7|A0A6Q8PGF7_HUMAN E3 ubiquitin-p
0.373475	-0.0264684	Protein arginine N-methyltransferase 7	PRMT7	sp|Q9NVM4|ANM7_HUMAN Protein arginine N-methyltransferase 7 OS=Homo sapiens OX=9606 GN=PRMT7 PE=1 SV=1;tr|H3BNC0|H3BNC0_HUMAN Protein arginine N-methyltransferase 7 OS=Homo sapiens OX=9606 GN=PRMT7 PE=1 SV=1;tr|A0A6Q8PFP4|A0A6Q8PFP4_HUMAN Protein arginine
2.6266	0.111226	Platelet-activating factor acetylhydrolase IB subunit alpha	PAFAH1B1	sp|P43034|LIS1_HUMAN Platelet-activating factor acetylhydrolase IB subunit beta OS=Homo sapiens OX=9606 GN=PAFAH1B1 PE=1 SV=2;tr|A0A6Q8PFU3|A0A6Q8PFU3_HUMAN Platelet-activating factor acetylhydrolase IB subunit alpha OS=Homo sapiens OX=9606 GN=PAFAH1B1 PE=
1.22944	-0.0988445	Fanconi anemia group I protein	FANCI	sp|Q9NVI1|FANCI_HUMAN Fanconi anemia group I protein OS=Homo sapiens OX=9606 GN=FANCI PE=1 SV=4;tr|A0A6Q8PGF4|A0A6Q8PGF4_HUMAN Fanconi anemia group I protein OS=Homo sapiens OX=9606 GN=FANCI PE=4 SV=1;tr|A0A6Q8PH09|A0A6Q8PH09_HUMAN Fanconi anemia group I p
0.0184684	0.00135239	Intraflagellar transport protein 172 homolog	IFT172	sp|Q9UG01|IF172_HUMAN Intraflagellar transport protein 172 homolog OS=Homo sapiens OX=9606 GN=IFT172 PE=1 SV=2;tr|A0A6Q8PGJ2|A0A6Q8PGJ2_HUMAN Intraflagellar transport protein 172 homolog OS=Homo sapiens OX=9606 GN=IFT172 PE=4 SV=1;tr|H7C161|H7C161_HUMAN In
0.965726	-0.0805687	Kinesin heavy chain isoform 5A;Kinesin-like protein	KIF5A	sp|Q12840|KIF5A_HUMAN Kinesin heavy chain isoform 5A OS=Homo sapiens OX=9606 GN=KIF5A PE=1 SV=2;tr|A0A6Q8PGJ3|A0A6Q8PGJ3_HUMAN Kinesin heavy chain isoform 5A OS=Homo sapiens OX=9606 GN=KIF5A PE=4 SV=1;tr|J3KNA1|J3KNA1_HUMAN Kinesin-like protein OS=Homo sap
0.401002	0.0660238			tr|A0A6Q8PGN6|A0A6Q8PGN6_HUMAN Calpastatin OS=Homo sapiens OX=9606 GN=CAST PE=4 SV=1;tr|A0A6Q8PFF6|A0A6Q8PFF6_HUMAN Calpastatin OS=Homo sapiens OX=9606 GN=CAST PE=4 SV=1
0.809853	-0.031302	Myotubularin-related protein 2	MTMR2	sp|Q13614|MTMR2_HUMAN Myotubularin-related protein 2 OS=Homo sapiens OX=9606 GN=MTMR2 PE=1 SV=4;tr|A0A6Q8PHS7|A0A6Q8PHS7_HUMAN Myotubularin-related protein 2 OS=Homo sapiens OX=9606 GN=MTMR2 PE=4 SV=1;tr|A0A6Q8PGS5|A0A6Q8PGS5_HUMAN Myotubularin-related pro
0.136892	-0.080439	DNA-binding protein SMUBP-2	IGHMBP2	sp|P38935|SMBP2_HUMAN DNA-binding protein SMUBP-2 OS=Homo sapiens OX=9606 GN=IGHMBP2 PE=1 SV=3;tr|A0A6Q8PGT6|A0A6Q8PGT6_HUMAN DNA-binding protein SMUBP-2 OS=Homo sapiens OX=9606 GN=IGHMBP2 PE=4 SV=1;tr|A0A6Q8PHR8|A0A6Q8PHR8_HUMAN DNA-binding protein SMUBP-
1.03614	-0.0711981	Spermatogenesis-associated protein 5	SPATA5	sp|Q8NB90|AFG2H_HUMAN ATPase family protein 2 homolog OS=Homo sapiens OX=9606 GN=SPATA5 PE=1 SV=3;tr|A0A6Q8PGU6|A0A6Q8PGU6_HUMAN ATPase family protein 2 homolog OS=Homo sapiens OX=9606 GN=SPATA5 PE=4 SV=1;sp|Q8NB90-2|AFG2H_HUMAN Isoform 2 of ATPase family
2.06106	-0.220982	Mitofusin-2	MFN2	sp|O95140|MFN2_HUMAN Mitofusin-2 OS=Homo sapiens OX=9606 GN=MFN2 PE=1 SV=3;tr|A0A6Q8PGV8|A0A6Q8PGV8_HUMAN Mitofusin-2 OS=Homo sapiens OX=9606 GN=MFN2 PE=4 SV=1;tr|A0A6Q8PFJ4|A0A6Q8PFJ4_HUMAN Mitofusin-2 OS=Homo sapiens OX=9606 GN=MFN2 PE=4 SV=1;tr|A0A6Q8PG
0.217423	0.0252939	Myotubularin-related protein 13	SBF2	sp|Q86WG5|MTMRD_HUMAN Myotubularin-related protein 13 OS=Homo sapiens OX=9606 GN=SBF2 PE=1 SV=1;tr|A0A6Q8PH13|A0A6Q8PH13_HUMAN Myotubularin-related protein 13 OS=Homo sapiens OX=9606 GN=SBF2 PE=4 SV=1;tr|A0A6Q8PHP8|A0A6Q8PHP8_HUMAN Myotubularin-related pro
0.352983	0.0951257	Transcription factor 20	TCF20	sp|Q9UGU0|TCF20_HUMAN Transcription factor 20 OS=Homo sapiens OX=9606 GN=TCF20 PE=1 SV=3;tr|A0A6Q8PH68|A0A6Q8PH68_HUMAN Transcription factor 20 (Fragment) OS=Homo sapiens OX=9606 GN=TCF20 PE=4 SV=1;sp|Q9UGU0-2|TCF20_HUMAN Isoform 2 of Transcription factor
0.205132	0.0374597	O-acetyl-ADP-ribose deacetylase MACROD1	MACROD1	sp|Q9BQ69|MACD1_HUMAN ADP-ribose glycohydrolase MACROD1 OS=Homo sapiens OX=9606 GN=MACROD1 PE=1 SV=2;tr|A0A6Q8PH91|A0A6Q8PH91_HUMAN ADP-ribose glycohydrolase MACROD1 OS=Homo sapiens OX=9606 GN=MACROD1 PE=4 SV=1
0.400586	-0.162032	Solute carrier family 52, riboflavin transporter, member 2;Solute carrier family 52, riboflavin transporter, member 1	SLC52A2;SLC52A1	sp|Q9HAB3|S52A2_HUMAN Solute carrier family 52, riboflavin transporter, member 2 OS=Homo sapiens OX=9606 GN=SLC52A2 PE=1 SV=1;tr|A0A6Q8PHF8|A0A6Q8PHF8_HUMAN Solute carrier family 52, riboflavin transporter, member 2 OS=Homo sapiens OX=9606 GN=SLC52A2 PE=4
1.18494	-0.194113	E3 ubiquitin-protein ligase TRIP12	TRIP12	tr|A0A6Q8PHK0|A0A6Q8PHK0_HUMAN E3 ubiquitin-protein ligase TRIP12 OS=Homo sapiens OX=9606 GN=TRIP12 PE=4 SV=1;sp|Q14669-2|TRIPC_HUMAN Isoform 2 of E3 ubiquitin-protein ligase TRIP12 OS=Homo sapiens OX=9606 GN=TRIP12;sp|Q14669|TRIPC_HUMAN E3 ubiquitin-prote
0.188921	-0.01779	Cytosolic purine 5-nucleotidase	NT5C2	sp|P49902|5NTC_HUMAN Cytosolic purine 5-nucleotidase OS=Homo sapiens OX=9606 GN=NT5C2 PE=1 SV=1;tr|A0A6Q8PHP0|A0A6Q8PHP0_HUMAN Cytosolic purine 5-nucleotidase OS=Homo sapiens OX=9606 GN=NT5C2 PE=4 SV=1;sp|P49902-2|5NTC_HUMAN Isoform 2 of Cytosolic purine
0.920674	0.0736603	Intraflagellar transport protein 56	TTC26	sp|A0AVF1|IFT56_HUMAN Intraflagellar transport protein 56 OS=Homo sapiens OX=9606 GN=TTC26 PE=2 SV=1;sp|A0AVF1-3|IFT56_HUMAN Isoform 3 of Intraflagellar transport protein 56 OS=Homo sapiens OX=9606 GN=TTC26;tr|B7Z2T3|B7Z2T3_HUMAN Intraflagellar transport p
2.22772	0.103468	Ubiquitin-like modifier-activating enzyme 6	UBA6	sp|A0AVT1|UBA6_HUMAN Ubiquitin-like modifier-activating enzyme 6 OS=Homo sapiens OX=9606 GN=UBA6 PE=1 SV=1;sp|A0AVT1-2|UBA6_HUMAN Isoform 2 of Ubiquitin-like modifier-activating enzyme 6 OS=Homo sapiens OX=9606 GN=UBA6
0.80978	0.0957593	UHRF1-binding protein 1-like	UHRF1BP1L	sp|A0JNW5|UH1BL_HUMAN UHRF1-binding protein 1-like OS=Homo sapiens OX=9606 GN=UHRF1BP1L PE=1 SV=2;tr|A0A0C4DGH6|A0A0C4DGH6_HUMAN UHRF1-binding protein 1-like OS=Homo sapiens OX=9606 GN=UHRF1BP1L PE=1 SV=1;sp|A0JNW5-2|UH1BL_HUMAN Isoform 2 of UHRF1-binding
0.476347	-0.0434818	Shootin-1	KIAA1598	sp|A0MZ66|SHOT1_HUMAN Shootin-1 OS=Homo sapiens OX=9606 GN=SHTN1 PE=1 SV=4;sp|A0MZ66-4|SHOT1_HUMAN Isoform 4 of Shootin-1 OS=Homo sapiens OX=9606 GN=SHTN1;sp|A0MZ66-6|SHOT1_HUMAN Isoform 6 of Shootin-1 OS=Homo sapiens OX=9606 GN=SHTN1;sp|A0MZ66-3|SHOT1_HUM
0.577651	-0.0475508	Acetolactate synthase-like protein	ILVBL	sp|A1L0T0|HACL2_HUMAN 2-hydroxyacyl-CoA lyase 2 OS=Homo sapiens OX=9606 GN=ILVBL PE=1 SV=2;tr|M0R026|M0R026_HUMAN 2-hydroxyacyl-CoA lyase 2 OS=Homo sapiens OX=9606 GN=ILVBL PE=1 SV=1
3.84263	0.287383	Pleckstrin homology domain-containing family G member 3	PLEKHG3	sp|A1L390|PKHG3_HUMAN Pleckstrin homology domain-containing family G member 3 OS=Homo sapiens OX=9606 GN=PLEKHG3 PE=1 SV=1;sp|A1L390-3|PKHG3_HUMAN Isoform 3 of Pleckstrin homology domain-containing family G member 3 OS=Homo sapiens OX=9606 GN=PLEKHG3;tr|A0
1.65665	0.096437	SH3 and PX domain-containing protein 2B	SH3PXD2B	sp|A1X283|SPD2B_HUMAN SH3 and PX domain-containing protein 2B OS=Homo sapiens OX=9606 GN=SH3PXD2B PE=1 SV=3
3.16788	-0.263769	Aconitate hydratase, mitochondrial	ACO2	sp|Q99798|ACON_HUMAN Aconitate hydratase, mitochondrial OS=Homo sapiens OX=9606 GN=ACO2 PE=1 SV=2;tr|A2A274|A2A274_HUMAN Aconitate hydratase, mitochondrial OS=Homo sapiens OX=9606 GN=ACO2 PE=1 SV=1
0.564768	-0.113178	DNA-3-methyladenine glycosylase	MPG	sp|P29372|3MG_HUMAN DNA-3-methyladenine glycosylase OS=Homo sapiens OX=9606 GN=MPG PE=1 SV=3;tr|A2IDA3|A2IDA3_HUMAN 3-methyladenine DNA glycosidase (Fragment) OS=Homo sapiens OX=9606 GN=MPG PE=1 SV=1;sp|P29372-5|3MG_HUMAN Isoform 4 of DNA-3-methyladenine g
0.308877	0.0355527	Neuroblastoma-amplified sequence	NBAS	sp|A2RRP1|NBAS_HUMAN Neuroblastoma-amplified sequence OS=Homo sapiens OX=9606 GN=NBAS PE=1 SV=2;sp|A2RRP1-2|NBAS_HUMAN Isoform 2 of Neuroblastoma-amplified sequence OS=Homo sapiens OX=9606 GN=NBAS;tr|H0Y5G7|H0Y5G7_HUMAN Neuroblastoma-amplified sequence (Fr
1.06997	0.147425	Probable threonine--tRNA ligase 2, cytoplasmic	TARSL2	sp|A2RTX5|SYTC2_HUMAN Threonine--tRNA ligase 2, cytoplasmic OS=Homo sapiens OX=9606 GN=TARS3 PE=1 SV=1;sp|A2RTX5-2|SYTC2_HUMAN Isoform 2 of Threonine--tRNA ligase 2, cytoplasmic OS=Homo sapiens OX=9606 GN=TARS3;tr|B7ZLP8|B7ZLP8_HUMAN Threonyl-tRNA syntheta
0.125462	-0.0231665	Fucose mutarotase	FUOM	sp|A2VDF0|FUCM_HUMAN Fucose mutarotase OS=Homo sapiens OX=9606 GN=FUOM PE=1 SV=2;sp|A2VDF0-2|FUCM_HUMAN Isoform 2 of Fucose mutarotase OS=Homo sapiens OX=9606 GN=FUOM;tr|X6R6T9|X6R6T9_HUMAN Fucose mutarotase OS=Homo sapiens OX=9606 GN=FUOM PE=1 SV=1;tr|X6R
0.182225	-0.0183743	Aurora kinase A	AURKA	sp|O14965|AURKA_HUMAN Aurora kinase A OS=Homo sapiens OX=9606 GN=AURKA PE=1 SV=2;tr|A3KFJ1|A3KFJ1_HUMAN Non-specific serine/threonine protein kinase (Fragment) OS=Homo sapiens OX=9606 GN=AURKA PE=1 SV=8;tr|Q5QPD4|Q5QPD4_HUMAN Non-specific serine/threonine
0.154872	0.0280755	Exosome complex component RRP4	EXOSC2	sp|Q13868|EXOS2_HUMAN Exosome complex component RRP4 OS=Homo sapiens OX=9606 GN=EXOSC2 PE=1 SV=2;tr|A3KFL2|A3KFL2_HUMAN Ribosomal RNA-processing protein 4 OS=Homo sapiens OX=9606 GN=EXOSC2 PE=1 SV=1;sp|Q13868-2|EXOS2_HUMAN Isoform 2 of Exosome complex comp
3.44169	-0.127837	von Willebrand factor A domain-containing protein 8	VWA8	sp|A3KMH1|VWA8_HUMAN von Willebrand factor A domain-containing protein 8 OS=Homo sapiens OX=9606 GN=VWA8 PE=1 SV=2;sp|A3KMH1-3|VWA8_HUMAN Isoform 3 of von Willebrand factor A domain-containing protein 8 OS=Homo sapiens OX=9606 GN=VWA8;sp|A3KMH1-2|VWA8_HUMA
0.0797269	0.00703017	Protein strawberry notch homolog 1	SBNO1	sp|A3KN83|SBNO1_HUMAN Protein strawberry notch homolog 1 OS=Homo sapiens OX=9606 GN=SBNO1 PE=1 SV=1;sp|A3KN83-3|SBNO1_HUMAN Isoform 3 of Protein strawberry notch homolog 1 OS=Homo sapiens OX=9606 GN=SBNO1;sp|A3KN83-2|SBNO1_HUMAN Isoform 2 of Protein strawb
0.435702	-0.0690943	GTP-binding protein 10	GTPBP10	sp|A4D1E9|GTPBA_HUMAN GTP-binding protein 10 OS=Homo sapiens OX=9606 GN=GTPBP10 PE=1 SV=1;tr|C9J8R7|C9J8R7_HUMAN GTP-binding protein 10 (Fragment) OS=Homo sapiens OX=9606 GN=GTPBP10 PE=1 SV=1;tr|C9JNI1|C9JNI1_HUMAN GTP-binding protein 10 (Fragment) OS=Homo
0.597273	0.0389291	WD repeat-containing protein 91	WDR91	sp|A4D1P6|WDR91_HUMAN WD repeat-containing protein 91 OS=Homo sapiens OX=9606 GN=WDR91 PE=1 SV=2;tr|C9J1X0|C9J1X0_HUMAN WD repeat-containing protein 91 OS=Homo sapiens OX=9606 GN=WDR91 PE=1 SV=1;sp|A4D1P6-2|WDR91_HUMAN Isoform 2 of WD repeat-containing pro
0.592583	-0.0801183	Vacuolar protein sorting-associated protein 37C	VPS37C	sp|A5D8V6|VP37C_HUMAN Vacuolar protein sorting-associated protein 37C OS=Homo sapiens OX=9606 GN=VPS37C PE=1 SV=2;tr|F5H4Q5|F5H4Q5_HUMAN Vacuolar protein sorting-associated protein 37C (Fragment) OS=Homo sapiens OX=9606 GN=VPS37C PE=1 SV=1
0.0125283	0.00191069	Trafficking protein particle complex subunit 13	TRAPPC13	sp|A5PLN9|TPC13_HUMAN Trafficking protein particle complex subunit 13 OS=Homo sapiens OX=9606 GN=TRAPPC13 PE=1 SV=2;sp|A5PLN9-5|TPC13_HUMAN Isoform 4 of Trafficking protein particle complex subunit 13 OS=Homo sapiens OX=9606 GN=TRAPPC13;sp|A5PLN9-7|TPC13_H
0.885886	-0.0490287	CCR4-NOT transcription complex subunit 1	CNOT1	sp|A5YKK6|CNOT1_HUMAN CCR4-NOT transcription complex subunit 1 OS=Homo sapiens OX=9606 GN=CNOT1 PE=1 SV=2;sp|A5YKK6-2|CNOT1_HUMAN Isoform 2 of CCR4-NOT transcription complex subunit 1 OS=Homo sapiens OX=9606 GN=CNOT1;sp|A5YKK6-3|CNOT1_HUMAN Isoform 3 of CC
0.340405	0.0478086	Microtubule-associated proteins 1A/1B light chain 3B;Microtubule-associated proteins 1A/1B light chain 3 beta 2;Microtubule-associated proteins 1A/1B light chain 3A	MAP1LC3B;MAP1LC3B2;MAP1LC3A	sp|Q9GZQ8|MLP3B_HUMAN Microtubule-associated proteins 1A/1B light chain 3B OS=Homo sapiens OX=9606 GN=MAP1LC3B PE=1 SV=3;sp|A6NCE7|MP3B2_HUMAN Microtubule-associated proteins 1A/1B light chain 3 beta 2 OS=Homo sapiens OX=9606 GN=MAP1LC3B2 PE=2 SV=1;tr|H3BT
3.33882	-0.268739	28S ribosomal protein S16, mitochondrial	MRPS16	sp|Q9Y3D3|RT16_HUMAN 28S ribosomal protein S16, mitochondrial OS=Homo sapiens OX=9606 GN=MRPS16 PE=1 SV=1;tr|A6ND22|A6ND22_HUMAN 28S ribosomal protein S16, mitochondrial OS=Homo sapiens OX=9606 GN=MRPS16 PE=1 SV=1;sp|Q9Y3D3-2|RT16_HUMAN Isoform 2 of 28S ri
0.729776	0.0442011	Protein FAM83G	FAM83G	sp|A6ND36|FA83G_HUMAN Protein FAM83G OS=Homo sapiens OX=9606 GN=FAM83G PE=1 SV=2
2.26057	-0.0862544	Phosphoglycolate phosphatase	PGP	sp|A6NDG6|PGP_HUMAN Glycerol-3-phosphate phosphatase OS=Homo sapiens OX=9606 GN=PGP PE=1 SV=1
0.814196	0.106793	UPF0600 protein C5orf51	C5orf51	sp|A6NDU8|CE051_HUMAN UPF0600 protein C5orf51 OS=Homo sapiens OX=9606 GN=C5orf51 PE=1 SV=1;tr|A0A0C4DGW6|A0A0C4DGW6_HUMAN UPF0600 protein C5orf51 OS=Homo sapiens OX=9606 GN=C5orf51 PE=1 SV=1
0.655595	-0.0445652	RCC1 domain-containing protein 1	RCCD1	sp|A6NED2|RCCD1_HUMAN RCC1 domain-containing protein 1 OS=Homo sapiens OX=9606 GN=RCCD1 PE=1 SV=1;tr|G3V2I3|G3V2I3_HUMAN RCC1 domain-containing protein 1 OS=Homo sapiens OX=9606 GN=RCCD1 PE=1 SV=1
0.00909909	-0.00230535	Zinc finger protein 316	ZNF316	sp|A6NFI3|ZN316_HUMAN Zinc finger protein 316 OS=Homo sapiens OX=9606 GN=ZNF316 PE=1 SV=1
5.02362	0.557578	TRPM8 channel-associated factor 2	TCAF2	sp|A6NFQ2|TCAF2_HUMAN TRPM8 channel-associated factor 2 OS=Homo sapiens OX=9606 GN=TCAF2 PE=1 SV=2;sp|A6NFQ2-2|TCAF2_HUMAN Isoform 2 of TRPM8 channel-associated factor 2 OS=Homo sapiens OX=9606 GN=TCAF2;sp|A6NFQ2-3|TCAF2_HUMAN Isoform 3 of TRPM8 channel-as
2.28712	0.418351	Dysbindin	DTNBP1	sp|Q96EV8|DTBP1_HUMAN Dysbindin OS=Homo sapiens OX=9606 GN=DTNBP1 PE=1 SV=1;tr|A6NFV8|A6NFV8_HUMAN Dysbindin OS=Homo sapiens OX=9606 GN=DTNBP1 PE=1 SV=3;tr|D6RCT8|D6RCT8_HUMAN Dysbindin OS=Homo sapiens OX=9606 GN=DTNBP1 PE=1 SV=1;tr|A0A087WYP9|A0A087WYP9_H
2.49537	-0.0658304	ADP-sugar pyrophosphatase	NUDT5	sp|Q9UKK9|NUDT5_HUMAN ADP-sugar pyrophosphatase OS=Homo sapiens OX=9606 GN=NUDT5 PE=1 SV=1;tr|A6NFX8|A6NFX8_HUMAN ADP-sugar pyrophosphatase OS=Homo sapiens OX=9606 GN=NUDT5 PE=1 SV=1;tr|A6NJU6|A6NJU6_HUMAN ADP-sugar pyrophosphatase OS=Homo sapiens OX=9606
0.945694	-0.160969	Succinate dehydrogenase assembly factor 1, mitochondrial	SDHAF1	sp|A6NFY7|SDHF1_HUMAN Succinate dehydrogenase assembly factor 1, mitochondrial OS=Homo sapiens OX=9606 GN=SDHAF1 PE=1 SV=1
4.27757	0.237285	Dynein light chain Tctex-type 3	DYNLT3	sp|P51808|DYLT3_HUMAN Dynein light chain Tctex-type 3 OS=Homo sapiens OX=9606 GN=DYNLT3 PE=1 SV=1;tr|A6NGJ0|A6NGJ0_HUMAN Dynein light chain Tctex-type 3 OS=Homo sapiens OX=9606 GN=DYNLT3 PE=1 SV=1;tr|F2Z328|F2Z328_HUMAN Dynein light chain Tctex-type 3 OS=H
0.0558842	0.0136724	Protein YIF1A	YIF1A	sp|O95070|YIF1A_HUMAN Protein YIF1A OS=Homo sapiens OX=9606 GN=YIF1A PE=1 SV=2;tr|A6NGW1|A6NGW1_HUMAN Protein YIF1A OS=Homo sapiens OX=9606 GN=YIF1A PE=1 SV=1;tr|C9JST7|C9JST7_HUMAN Protein YIF1A (Fragment) OS=Homo sapiens OX=9606 GN=YIF1A PE=1 SV=2
0.220801	0.0903759	Protein bicaudal C homolog 1	BICC1	sp|Q9H694|BICC1_HUMAN Protein bicaudal C homolog 1 OS=Homo sapiens OX=9606 GN=BICC1 PE=1 SV=2;tr|A6NGY7|A6NGY7_HUMAN Protein bicaudal C homolog 1 OS=Homo sapiens OX=9606 GN=BICC1 PE=1 SV=1;sp|Q9H694-2|BICC1_HUMAN Isoform 2 of Protein bicaudal C homolog 1 O
0.452455	0.0663064	Zinc finger MYM-type protein 3	ZMYM3	sp|Q14202|ZMYM3_HUMAN Zinc finger MYM-type protein 3 OS=Homo sapiens OX=9606 GN=ZMYM3 PE=1 SV=2;tr|A6NHN7|A6NHN7_HUMAN Zinc finger MYM-type protein 3 OS=Homo sapiens OX=9606 GN=ZMYM3 PE=1 SV=1;tr|A6NHB5|A6NHB5_HUMAN Zinc finger MYM-type protein 3 OS=Homo s
0.970453	-0.0833824	Structural maintenance of chromosomes flexible hinge domain-containing protein 1	SMCHD1	sp|A6NHR9|SMHD1_HUMAN Structural maintenance of chromosomes flexible hinge domain-containing protein 1 OS=Homo sapiens OX=9606 GN=SMCHD1 PE=1 SV=2;sp|A6NHR9-2|SMHD1_HUMAN Isoform 2 of Structural maintenance of chromosomes flexible hinge domain-containing p
3.02611	-0.214961	GATS-like protein 2	GATSL2	sp|A6NHX0|CAST2_HUMAN Cytosolic arginine sensor for mTORC1 subunit 2 OS=Homo sapiens OX=9606 GN=CASTOR2 PE=1 SV=3
0.102839	0.011398	Protein unc-119 homolog B	UNC119B	sp|A6NIH7|U119B_HUMAN Protein unc-119 homolog B OS=Homo sapiens OX=9606 GN=UNC119B PE=1 SV=1
0.912418	-0.133187	Probable methyltransferase-like protein 15	METTL15	sp|A6NJ78|MET15_HUMAN 12S rRNA N4-methylcytidine (m4C) methyltransferase OS=Homo sapiens OX=9606 GN=METTL15 PE=1 SV=1
0.701973	-0.106057	39S ribosomal protein L23, mitochondrial	MRPL23	sp|Q16540|RM23_HUMAN 39S ribosomal protein L23, mitochondrial OS=Homo sapiens OX=9606 GN=MRPL23 PE=1 SV=1;tr|H7C2P7|H7C2P7_HUMAN 39S ribosomal protein L23, mitochondrial (Fragment) OS=Homo sapiens OX=9606 GN=MRPL23 PE=1 SV=1;tr|A6NJD9|A6NJD9_HUMAN 39S ribo
1.41542	0.14533	SAC3 domain-containing protein 1	SAC3D1	sp|A6NKF1|SAC31_HUMAN SAC3 domain-containing protein 1 OS=Homo sapiens OX=9606 GN=SAC3D1 PE=1 SV=2;tr|F8WC89|F8WC89_HUMAN SAC3 domain-containing protein 1 OS=Homo sapiens OX=9606 GN=SAC3D1 PE=1 SV=1;tr|A0A6I8PRW4|A0A6I8PRW4_HUMAN SAC3 domain-containing pro
0.161125	0.0318557	RanBP2-like and GRIP domain-containing protein 3	RGPD3	sp|A6NKT7|RGPD3_HUMAN RanBP2-like and GRIP domain-containing protein 3 OS=Homo sapiens OX=9606 GN=RGPD3 PE=3 SV=2;tr|J3KNE0|J3KNE0_HUMAN RanBP2-like and GRIP domain-containing protein 3 OS=Homo sapiens OX=9606 GN=RGPD3 PE=1 SV=2
0.843372	0.158575	Non-histone chromosomal protein HMG-14	HMGN1	sp|P05114|HMGN1_HUMAN Non-histone chromosomal protein HMG-14 OS=Homo sapiens OX=9606 GN=HMGN1 PE=1 SV=3;tr|A6NL93|A6NL93_HUMAN Non-histone chromosomal protein HMG-14 OS=Homo sapiens OX=9606 GN=HMGN1 PE=1 SV=1;tr|F2Z2W6|F2Z2W6_HUMAN Non-histone chromosomal
1.86864	0.136031	Septin-8	2023-09-08	sp|Q92599|SEPT8_HUMAN Septin-8 OS=Homo sapiens OX=9606 GN=SEPTIN8 PE=1 SV=4;sp|Q92599-4|SEPT8_HUMAN Isoform 4 of Septin-8 OS=Homo sapiens OX=9606 GN=SEPTIN8;tr|A6NMH6|A6NMH6_HUMAN Septin-8 OS=Homo sapiens OX=9606 GN=SEPTIN8 PE=1 SV=1;sp|Q92599-2|SEPT8_HUMA
3.63346	0.155071	Protein diaphanous homolog 2	DIAPH2	sp|O60879|DIAP2_HUMAN Protein diaphanous homolog 2 OS=Homo sapiens OX=9606 GN=DIAPH2 PE=1 SV=1;tr|A6NML8|A6NML8_HUMAN Diaphanous homolog 2 (Drosophila), isoform CRA_c OS=Homo sapiens OX=9606 GN=DIAPH2 PE=1 SV=3;tr|K4DI95|K4DI95_HUMAN Diaphanous homolog 2 (
0.533158	-0.0251091	Phosphorylase b kinase regulatory subunit alpha, skeletal muscle isoform	PHKA1	sp|P46020|KPB1_HUMAN Phosphorylase b kinase regulatory subunit alpha, skeletal muscle isoform OS=Homo sapiens OX=9606 GN=PHKA1 PE=1 SV=2;tr|A6NMN0|A6NMN0_HUMAN Phosphorylase b kinase regulatory subunit OS=Homo sapiens OX=9606 GN=PHKA1 PE=1 SV=1;sp|P46020-2
1.355	-0.0885606	DNA polymerase alpha catalytic subunit;DNA polymerase	POLA1	sp|P09884|DPOLA_HUMAN DNA polymerase alpha catalytic subunit OS=Homo sapiens OX=9606 GN=POLA1 PE=1 SV=2;tr|A6NMQ1|A6NMQ1_HUMAN DNA polymerase OS=Homo sapiens OX=9606 GN=POLA1 PE=1 SV=1;tr|A0A087WU64|A0A087WU64_HUMAN DNA polymerase OS=Homo sapiens OX=9606 G
1.10967	0.171126	Alpha-endosulfine	ENSA	sp|O43768|ENSA_HUMAN Alpha-endosulfine OS=Homo sapiens OX=9606 GN=ENSA PE=1 SV=1;sp|O43768-3|ENSA_HUMAN Isoform 3 of Alpha-endosulfine OS=Homo sapiens OX=9606 GN=ENSA;tr|A6NMQ3|A6NMQ3_HUMAN Alpha-endosulfine OS=Homo sapiens OX=9606 GN=ENSA PE=1 SV=2;tr|Q5T
1.00637	0.0638855	Obscurin-like protein 1	OBSL1	sp|O75147|OBSL1_HUMAN Obscurin-like protein 1 OS=Homo sapiens OX=9606 GN=OBSL1 PE=1 SV=4;tr|A6NN50|A6NN50_HUMAN Obscurin-like protein 1 OS=Homo sapiens OX=9606 GN=OBSL1 PE=1 SV=1;sp|O75147-4|OBSL1_HUMAN Isoform 4 of Obscurin-like protein 1 OS=Homo sapiens
0.688514	-0.0443573	Serine/threonine-protein phosphatase 2A activator	PPP2R4	tr|A6PVN8|A6PVN8_HUMAN Serine/threonine-protein phosphatase 2A activator (Fragment) OS=Homo sapiens OX=9606 GN=PTPA PE=1 SV=1;tr|A6PVN7|A6PVN7_HUMAN Serine/threonine-protein phosphatase 2A activator (Fragment) OS=Homo sapiens OX=9606 GN=PTPA PE=1 SV=1
0.265657	0.0257198	Phosphatidylinositol 4-phosphate 5-kinase type-1 alpha	PIP5K1A	sp|Q99755|PI51A_HUMAN Phosphatidylinositol 4-phosphate 5-kinase type-1 alpha OS=Homo sapiens OX=9606 GN=PIP5K1A PE=1 SV=1;sp|Q99755-4|PI51A_HUMAN Isoform 4 of Phosphatidylinositol 4-phosphate 5-kinase type-1 alpha OS=Homo sapiens OX=9606 GN=PIP5K1A;tr|A6PW
0.537229	0.0586487	Zinc finger SWIM domain-containing protein 8	ZSWIM8	sp|A7E2V4|ZSWM8_HUMAN Zinc finger SWIM domain-containing protein 8 OS=Homo sapiens OX=9606 GN=ZSWIM8 PE=1 SV=1;tr|S4R3H3|S4R3H3_HUMAN Zinc finger SWIM domain-containing protein 8 OS=Homo sapiens OX=9606 GN=ZSWIM8 PE=1 SV=1;tr|S4R393|S4R393_HUMAN Zinc finge
0.927055	0.114348	Rho GTPase-activating protein 32	ARHGAP32	sp|A7KAX9|RHG32_HUMAN Rho GTPase-activating protein 32 OS=Homo sapiens OX=9606 GN=ARHGAP32 PE=1 SV=1;sp|A7KAX9-2|RHG32_HUMAN Isoform 2 of Rho GTPase-activating protein 32 OS=Homo sapiens OX=9606 GN=ARHGAP32
0.199366	-0.0473928	Nuclear envelope pore membrane protein POM 121C;Nuclear envelope pore membrane protein POM 121;Putative nuclear envelope pore membrane protein POM 121B	POM121C;POM121;POM121B	sp|A8CG34|P121C_HUMAN Nuclear envelope pore membrane protein POM 121C OS=Homo sapiens OX=9606 GN=POM121C PE=1 SV=3;sp|Q96HA1|P121A_HUMAN Nuclear envelope pore membrane protein POM 121 OS=Homo sapiens OX=9606 GN=POM121 PE=1 SV=2;sp|A6NF01|P121B_HUMAN Putati
2.50716	0.197293	Carbohydrate deacetylase	YDJC	sp|A8MPS7|YDJC_HUMAN Carbohydrate deacetylase OS=Homo sapiens OX=9606 GN=YDJC PE=1 SV=1;sp|A8MPS7-3|YDJC_HUMAN Isoform 3 of Carbohydrate deacetylase OS=Homo sapiens OX=9606 GN=YDJC;sp|A8MPS7-2|YDJC_HUMAN Isoform 2 of Carbohydrate deacetylase OS=Homo sapien
1.18534	0.145773	Integrin beta-1-binding protein 1	ITGB1BP1	sp|O14713|ITBP1_HUMAN Integrin beta-1-binding protein 1 OS=Homo sapiens OX=9606 GN=ITGB1BP1 PE=1 SV=1;tr|C9JBU8|C9JBU8_HUMAN Integrin beta-1-binding protein 1 (Fragment) OS=Homo sapiens OX=9606 GN=ITGB1BP1 PE=1 SV=1;tr|A8MPU2|A8MPU2_HUMAN Integrin beta 1 b
3.45841	-0.632567	ATP synthase mitochondrial F1 complex assembly factor 1	ATPAF1	sp|Q5TC12|ATPF1_HUMAN ATP synthase mitochondrial F1 complex assembly factor 1 OS=Homo sapiens OX=9606 GN=ATPAF1 PE=1 SV=1;tr|H0YEW4|H0YEW4_HUMAN ATP synthase mitochondrial F1 complex assembly factor 1 (Fragment) OS=Homo sapiens OX=9606 GN=ATPAF1 PE=1 SV=1;
0.256931	-0.0386051	Centromere protein X	STRA13	sp|A8MT69|CENPX_HUMAN Centromere protein X OS=Homo sapiens OX=9606 GN=CENPX PE=1 SV=1;sp|A8MT69-2|CENPX_HUMAN Isoform 2 of Centromere protein X OS=Homo sapiens OX=9606 GN=CENPX;tr|J3QR35|J3QR35_HUMAN Centromere protein X (Fragment) OS=Homo sapiens OX=9606
0.629255	-0.128097	Tetratricopeptide repeat protein 12	TTC12	sp|Q9H892|TTC12_HUMAN Tetratricopeptide repeat protein 12 OS=Homo sapiens OX=9606 GN=TTC12 PE=1 SV=2;tr|A8MTE9|A8MTE9_HUMAN Tetratricopeptide repeat protein 12 OS=Homo sapiens OX=9606 GN=TTC12 PE=1 SV=1;tr|J3KR69|J3KR69_HUMAN Tetratricopeptide repeat domai
0.840516	-0.0924079	Small ubiquitin-related modifier 3	SUMO3	sp|P55854|SUMO3_HUMAN Small ubiquitin-related modifier 3 OS=Homo sapiens OX=9606 GN=SUMO3 PE=1 SV=2;tr|A8MUA9|A8MUA9_HUMAN SMT3 suppressor of mif two 3 homolog 3 (Yeast), isoform CRA_d OS=Homo sapiens OX=9606 GN=SUMO3 PE=1 SV=1;tr|A8MU27|A8MU27_HUMAN Small
1.97549	0.125608	Protein TSSC1	TSSC1	sp|Q53HC9|EIPR1_HUMAN EARP and GARP complex-interacting protein 1 OS=Homo sapiens OX=9606 GN=EIPR1 PE=1 SV=2;tr|A8MUM1|A8MUM1_HUMAN EARP and GARP complex-interacting protein 1 OS=Homo sapiens OX=9606 GN=EIPR1 PE=1 SV=2;tr|F8WDS8|F8WDS8_HUMAN EARP and GARP
1.45347	-0.158147	Retinoic acid receptor alpha;Retinoic acid receptor gamma;Retinoic acid receptor beta	RARA;RARG;RARB	sp|P10276|RARA_HUMAN Retinoic acid receptor alpha OS=Homo sapiens OX=9606 GN=RARA PE=1 SV=2;tr|A8MUP8|A8MUP8_HUMAN Retinoic acid receptor alpha OS=Homo sapiens OX=9606 GN=RARA PE=1 SV=1;sp|P10276-3|RARA_HUMAN Isoform Alpha-1-deltaBC of Retinoic acid recept
1.69426	-0.417412	Tetraspanin;Tetraspanin-4	TSPAN4	tr|E9PN41|E9PN41_HUMAN Tetraspanin-4 (Fragment) OS=Homo sapiens OX=9606 GN=TSPAN4 PE=1 SV=1;tr|A8MVV6|A8MVV6_HUMAN Tetraspanin OS=Homo sapiens OX=9606 GN=TSPAN4 PE=1 SV=1;tr|J3KQ42|J3KQ42_HUMAN Tetraspanin OS=Homo sapiens OX=9606 GN=TSPAN4 PE=1 SV=1;sp|O14
1.27021	-0.0765875	Protein bicaudal D homolog 1	BICD1	sp|Q96G01|BICD1_HUMAN Protein bicaudal D homolog 1 OS=Homo sapiens OX=9606 GN=BICD1 PE=1 SV=3;sp|Q96G01-4|BICD1_HUMAN Isoform 4 of Protein bicaudal D homolog 1 OS=Homo sapiens OX=9606 GN=BICD1;sp|Q96G01-3|BICD1_HUMAN Isoform 3 of Protein bicaudal D homolog
0.797634	-0.068149	Sorting nexin-24	SNX24	sp|Q9Y343|SNX24_HUMAN Sorting nexin-24 OS=Homo sapiens OX=9606 GN=SNX24 PE=1 SV=1;tr|A8MXB7|A8MXB7_HUMAN Sorting nexin-24 OS=Homo sapiens OX=9606 GN=SNX24 PE=1 SV=1;sp|Q9Y343-2|SNX24_HUMAN Isoform 2 of Sorting nexin-24 OS=Homo sapiens OX=9606 GN=SNX24
0.178273	0.0685784	Matrin-3	MATR3	tr|A8MXP9|A8MXP9_HUMAN Matrin-3 OS=Homo sapiens OX=9606 GN=MATR3 PE=1 SV=1;sp|P43243|MATR3_HUMAN Matrin-3 OS=Homo sapiens OX=9606 GN=MATR3 PE=1 SV=2;tr|A0A0R4J2E8|A0A0R4J2E8_HUMAN Matrin-3 OS=Homo sapiens OX=9606 GN=MATR3 PE=1 SV=1;tr|D6REM6|D6REM6_HUMAN M
2.16481	0.204331	Hypoxia-inducible factor 1-alpha	HIF1A	sp|Q16665|HIF1A_HUMAN Hypoxia-inducible factor 1-alpha OS=Homo sapiens OX=9606 GN=HIF1A PE=1 SV=1;tr|A8MYV6|A8MYV6_HUMAN Hypoxia-inducible factor 1-alpha OS=Homo sapiens OX=9606 GN=HIF1A PE=1 SV=1;sp|Q16665-2|HIF1A_HUMAN Isoform 2 of Hypoxia-inducible fact
0.639878	0.0738098	N-alpha-acetyltransferase 20	NAA20	sp|P61599|NAA20_HUMAN N-alpha-acetyltransferase 20 OS=Homo sapiens OX=9606 GN=NAA20 PE=1 SV=1;tr|A8MZB2|A8MZB2_HUMAN N-acetyltransferase 5 (ARD1 homolog, S. cerevisiae), isoform CRA_a OS=Homo sapiens OX=9606 GN=NAA20 PE=1 SV=1;sp|P61599-2|NAA20_HUMAN Isofo
0.33729	0.0337534	Pituitary tumor-transforming gene 1 protein-interacting protein	PTTG1IP	sp|P53801|PTTG_HUMAN Pituitary tumor-transforming gene 1 protein-interacting protein OS=Homo sapiens OX=9606 GN=PTTG1IP PE=1 SV=1;tr|A8MZH8|A8MZH8_HUMAN Pituitary tumor-transforming gene 1 protein-interacting protein OS=Homo sapiens OX=9606 GN=PTTG1IP PE=1
1.85506	-0.116926	MIF4G domain-containing protein	MIF4GD	sp|A9UHW6|MI4GD_HUMAN MIF4G domain-containing protein OS=Homo sapiens OX=9606 GN=MIF4GD PE=1 SV=1;tr|J3KSB8|J3KSB8_HUMAN MIF4G domain containing isoform 4 OS=Homo sapiens OX=9606 GN=MIF4GD PE=1 SV=1;tr|J3QLJ5|J3QLJ5_HUMAN MIF4G domain-containing protein OS
2.86555	-0.215833	E3 ubiquitin-protein ligase RNF185	RNF185	tr|A9X3U0|A9X3U0_HUMAN BSK65-TEST2 OS=Homo sapiens OX=9606 GN=RNF185 PE=1 SV=1;sp|Q96GF1|RN185_HUMAN E3 ubiquitin-protein ligase RNF185 OS=Homo sapiens OX=9606 GN=RNF185 PE=1 SV=1
0.320863	-0.0871175	Serine/arginine repetitive matrix protein 1	SRRM1	sp|Q8IYB3|SRRM1_HUMAN Serine/arginine repetitive matrix protein 1 OS=Homo sapiens OX=9606 GN=SRRM1 PE=1 SV=2;tr|A9Z1X7|A9Z1X7_HUMAN Serine/arginine repetitive matrix protein 1 OS=Homo sapiens OX=9606 GN=SRRM1 PE=1 SV=1;sp|Q8IYB3-2|SRRM1_HUMAN Isoform 2 of
1.92094	-0.223223	Mitochondrial dynamics protein MID51	MIEF1	sp|Q9NQG6|MID51_HUMAN Mitochondrial dynamics protein MID51 OS=Homo sapiens OX=9606 GN=MIEF1 PE=1 SV=1;tr|B0QY95|B0QY95_HUMAN Mitochondrial dynamics protein MID51 OS=Homo sapiens OX=9606 GN=MIEF1 PE=1 SV=1
0.284999	0.0767378	DNA dC->dU-editing enzyme APOBEC-3B;DNA dC->dU-editing enzyme APOBEC-3A	APOBEC3B;APOBEC3A	sp|Q9UH17|ABC3B_HUMAN DNA dC->dU-editing enzyme APOBEC-3B OS=Homo sapiens OX=9606 GN=APOBEC3B PE=1 SV=1;tr|B0QYD3|B0QYD3_HUMAN DNA dC->dU-editing enzyme APOBEC-3B OS=Homo sapiens OX=9606 GN=APOBEC3B PE=1 SV=1;sp|P31941|ABC3A_HUMAN DNA dC->dU-editing enzyme
0.487663	-0.136386	RNA-binding protein EWS	EWSR1	sp|Q01844|EWS_HUMAN RNA-binding protein EWS OS=Homo sapiens OX=9606 GN=EWSR1 PE=1 SV=1;tr|B0QYK0|B0QYK0_HUMAN RNA-binding protein EWS OS=Homo sapiens OX=9606 GN=EWSR1 PE=1 SV=1;sp|Q01844-6|EWS_HUMAN Isoform 6 of RNA-binding protein EWS OS=Homo sapiens OX=9
0.290311	-0.0244517	Copine-1	CPNE1	sp|Q99829|CPNE1_HUMAN Copine-1 OS=Homo sapiens OX=9606 GN=CPNE1 PE=1 SV=1;tr|B0QZ18|B0QZ18_HUMAN Copine-1 OS=Homo sapiens OX=9606 GN=CPNE1 PE=1 SV=1;tr|F2Z2V0|F2Z2V0_HUMAN Copine-1 (Fragment) OS=Homo sapiens OX=9606 GN=CPNE1 PE=1 SV=1;tr|A6PVH9|A6PVH9_HUMA
0.0607397	-0.00568406	26S proteasome non-ATPase regulatory subunit 10	PSMD10	sp|O75832|PSD10_HUMAN 26S proteasome non-ATPase regulatory subunit 10 OS=Homo sapiens OX=9606 GN=PSMD10 PE=1 SV=1;tr|B1AJY5|B1AJY5_HUMAN 26S proteasome non-ATPase regulatory subunit 10 OS=Homo sapiens OX=9606 GN=PSMD10 PE=1 SV=1;tr|B1AJY7|B1AJY7_HUMAN 26S
0.439475	0.0641661	Forkhead-associated domain-containing protein 1	FHAD1	sp|B1AJZ9|FHAD1_HUMAN Forkhead-associated domain-containing protein 1 OS=Homo sapiens OX=9606 GN=FHAD1 PE=2 SV=2;sp|B1AJZ9-3|FHAD1_HUMAN Isoform 3 of Forkhead-associated domain-containing protein 1 OS=Homo sapiens OX=9606 GN=FHAD1;tr|Q5JYW6|Q5JYW6_HUMAN Fo
0.195923	-0.0441864	Mitotic spindle assembly checkpoint protein MAD2B	MAD2L2	sp|Q9UI95|MD2L2_HUMAN Mitotic spindle assembly checkpoint protein MAD2B OS=Homo sapiens OX=9606 GN=MAD2L2 PE=1 SV=2;tr|B1AK45|B1AK45_HUMAN Mitotic spindle assembly checkpoint protein MAD2B (Fragment) OS=Homo sapiens OX=9606 GN=MAD2L2 PE=1 SV=1;tr|B1AK43|B1
0.572725	-0.062197	Eukaryotic translation initiation factor 4E transporter	EIF4ENIF1	sp|Q9NRA8|4ET_HUMAN Eukaryotic translation initiation factor 4E transporter OS=Homo sapiens OX=9606 GN=EIF4ENIF1 PE=1 SV=2;tr|B1AKL4|B1AKL4_HUMAN Eukaryotic translation initiation factor 4E transporter OS=Homo sapiens OX=9606 GN=EIF4ENIF1 PE=1 SV=1;sp|Q9NR
0.412544	-0.0747832	39S ribosomal protein L43, mitochondrial	MRPL43	sp|Q8N983|RM43_HUMAN 39S ribosomal protein L43, mitochondrial OS=Homo sapiens OX=9606 GN=MRPL43 PE=1 SV=1;tr|H0YBU8|H0YBU8_HUMAN 39S ribosomal protein L43, mitochondrial (Fragment) OS=Homo sapiens OX=9606 GN=MRPL43 PE=1 SV=1;tr|H0Y6Y8|H0Y6Y8_HUMAN 39S ribo
1.42388	-0.079315	Hsp90 co-chaperone Cdc37-like 1	CDC37L1	sp|Q7L3B6|CD37L_HUMAN Hsp90 co-chaperone Cdc37-like 1 OS=Homo sapiens OX=9606 GN=CDC37L1 PE=1 SV=1;tr|B1AL69|B1AL69_HUMAN Hsp90 co-chaperone Cdc37-like 1 OS=Homo sapiens OX=9606 GN=CDC37L1 PE=1 SV=1
1.37923	0.100652	Ribose-phosphate pyrophosphokinase 1	PRPS1	sp|P60891|PRPS1_HUMAN Ribose-phosphate pyrophosphokinase 1 OS=Homo sapiens OX=9606 GN=PRPS1 PE=1 SV=2;tr|B1ALA9|B1ALA9_HUMAN Ribose-phosphate pyrophosphokinase 1 OS=Homo sapiens OX=9606 GN=PRPS1 PE=1 SV=2;tr|A0A2R8Y7H4|A0A2R8Y7H4_HUMAN Ribose-phosphate dip
0.796584	0.124212	Protein SMG7	SMG7	sp|Q92540|SMG7_HUMAN Protein SMG7 OS=Homo sapiens OX=9606 GN=SMG7 PE=1 SV=2;tr|B1ALB4|B1ALB4_HUMAN Protein SMG7 (Fragment) OS=Homo sapiens OX=9606 GN=SMG7 PE=1 SV=8;tr|E9PD50|E9PD50_HUMAN Protein SMG7 OS=Homo sapiens OX=9606 GN=SMG7 PE=1 SV=1;sp|Q92540-2|S
1.25271	0.0812721	Phytanoyl-CoA dioxygenase, peroxisomal	PHYH	sp|O14832|PAHX_HUMAN Phytanoyl-CoA dioxygenase, peroxisomal OS=Homo sapiens OX=9606 GN=PHYH PE=1 SV=1;tr|C9IYS5|C9IYS5_HUMAN Phytanoyl-CoA dioxygenase, peroxisomal (Fragment) OS=Homo sapiens OX=9606 GN=PHYH PE=1 SV=1;tr|B1ALH6|B1ALH6_HUMAN Phytanoyl-CoA di
1.7702	0.14048	Paralemmin-2	PALM2-AKAP2;PALM2	tr|B1ALY0|B1ALY0_HUMAN PALM2 and AKAP2 fusion (Fragment) OS=Homo sapiens OX=9606 GN=PALM2AKAP2 PE=1 SV=1;sp|Q8IXS6-2|PALM2_HUMAN Isoform 2 of Paralemmin-2 OS=Homo sapiens OX=9606 GN=PALM2;sp|Q8IXS6|PALM2_HUMAN Paralemmin-2 OS=Homo sapiens OX=9606 GN=PALM2
1.0944	0.0896835	Septin-6	2023-09-06	sp|Q14141|SEPT6_HUMAN Septin-6 OS=Homo sapiens OX=9606 GN=SEPTIN6 PE=1 SV=4;tr|B1AMS2|B1AMS2_HUMAN Septin 6, isoform CRA_b OS=Homo sapiens OX=9606 GN=SEPTIN6 PE=1 SV=1;sp|Q14141-2|SEPT6_HUMAN Isoform I of Septin-6 OS=Homo sapiens OX=9606 GN=SEPTIN6;sp|Q141
0.516566	-0.101117	Exosome complex component CSL4	EXOSC1	sp|Q9Y3B2|EXOS1_HUMAN Exosome complex component CSL4 OS=Homo sapiens OX=9606 GN=EXOSC1 PE=1 SV=1;tr|R4GNH9|R4GNH9_HUMAN Exosome complex component CSL4 OS=Homo sapiens OX=9606 GN=EXOSC1 PE=1 SV=1;tr|R4GMQ7|R4GMQ7_HUMAN Exosome complex component CSL4 (Fragme
3.03885	0.177408	Guanylate kinase	GUK1	tr|B1ANH0|B1ANH0_HUMAN Guanylate kinase (Fragment) OS=Homo sapiens OX=9606 GN=GUK1 PE=1 SV=1;sp|Q16774-2|KGUA_HUMAN Isoform 2 of Guanylate kinase OS=Homo sapiens OX=9606 GN=GUK1;sp|Q16774|KGUA_HUMAN Guanylate kinase OS=Homo sapiens OX=9606 GN=GUK1 PE=1 SV=
0.153493	-0.0475037	Sterol O-acyltransferase 1	SOAT1	sp|P35610|SOAT1_HUMAN Sterol O-acyltransferase 1 OS=Homo sapiens OX=9606 GN=SOAT1 PE=1 SV=3;tr|B1APM4|B1APM4_HUMAN Sterol O-acyltransferase 1 (Fragment) OS=Homo sapiens OX=9606 GN=SOAT1 PE=1 SV=1;sp|P35610-3|SOAT1_HUMAN Isoform 3 of Sterol O-acyltransferas
0.522668	-0.0146658	Ribosomal protein S6 kinase alpha-3	RPS6KA3	sp|P51812|KS6A3_HUMAN Ribosomal protein S6 kinase alpha-3 OS=Homo sapiens OX=9606 GN=RPS6KA3 PE=1 SV=1;tr|B4DG22|B4DG22_HUMAN Non-specific serine/threonine protein kinase OS=Homo sapiens OX=9606 GN=RPS6KA3 PE=1 SV=1;tr|B1AXG1|B1AXG1_HUMAN Non-specific seri
1.23193	0.0911288	Bifunctional arginine demethylase and lysyl-hydroxylase JMJD6	JMJD6	sp|Q6NYC1|JMJD6_HUMAN Bifunctional arginine demethylase and lysyl-hydroxylase JMJD6 OS=Homo sapiens OX=9606 GN=JMJD6 PE=1 SV=1;tr|B2WTI3|B2WTI3_HUMAN Bifunctional arginine demethylase and lysyl-hydroxylase JMJD6 OS=Homo sapiens OX=9606 GN=JMJD6 PE=1 SV=1;t
0.137582	0.0162667		hCG_2043597	tr|B3KNS4|B3KNS4_HUMAN Endogenous retrovirus group K3 member 1 OS=Homo sapiens OX=9606 GN=ERVK3-1 PE=1 SV=1;tr|A0A0U1RQS5|A0A0U1RQS5_HUMAN Endogenous retrovirus group K3 member 1 (Fragment) OS=Homo sapiens OX=9606 GN=ERVK3-1 PE=1 SV=1;tr|A0A0U1RQV1|A0A0U1R
0.730481	-0.074802	Tripartite motif-containing protein 16;Tripartite motif-containing protein 16-like protein	TRIM16;TRIM16L	sp|O95361|TRI16_HUMAN Tripartite motif-containing protein 16 OS=Homo sapiens OX=9606 GN=TRIM16 PE=1 SV=3;tr|K7ENN8|K7ENN8_HUMAN Tripartite motif-containing protein 16 (Fragment) OS=Homo sapiens OX=9606 GN=TRIM16 PE=1 SV=1;tr|B3KP96|B3KP96_HUMAN Tripartite
0.148692	-0.020267	Eukaryotic translation initiation factor 3 subunit H	EIF3H	sp|O15372|EIF3H_HUMAN Eukaryotic translation initiation factor 3 subunit H OS=Homo sapiens OX=9606 GN=EIF3H PE=1 SV=1;tr|B3KS98|B3KS98_HUMAN Eukaryotic translation initiation factor 3 subunit H OS=Homo sapiens OX=9606 GN=EIF3H PE=1 SV=1;tr|A0A087WZK9|A0A08
0.383546	-0.0301091	Mortality factor 4-like protein 1	MORF4L1	sp|Q9UBU8-2|MO4L1_HUMAN Isoform 2 of Mortality factor 4-like protein 1 OS=Homo sapiens OX=9606 GN=MORF4L1;tr|B3KTM8|B3KTM8_HUMAN Mortality factor 4-like protein 1 OS=Homo sapiens OX=9606 GN=MORF4L1 PE=1 SV=1;sp|Q9UBU8|MO4L1_HUMAN Mortality factor 4-like pr
4.04309	0.242792		IQCJ-SCHIP1;SCHIP1	sp|P0DPB3|SCHI1_HUMAN Schwannomin-interacting protein 1 OS=Homo sapiens OX=9606 GN=SCHIP1 PE=1 SV=1;sp|B3KU38-2|IQIP1_HUMAN Isoform IQCJ-SCHIP1-2 of IQCJ-SCHIP1 readthrough transcript protein OS=Homo sapiens OX=9606 GN=IQCJ-SCHIP1;sp|B3KU38|IQIP1_HUMAN IQC
0.28365	0.0556069	Ubiquitin carboxyl-terminal hydrolase 30;Ubiquitin carboxyl-terminal hydrolase	USP30	sp|Q70CQ3|UBP30_HUMAN Ubiquitin carboxyl-terminal hydrolase 30 OS=Homo sapiens OX=9606 GN=USP30 PE=1 SV=1;tr|B3KUS5|B3KUS5_HUMAN Ubiquitin carboxyl-terminal hydrolase OS=Homo sapiens OX=9606 GN=USP30 PE=1 SV=1;tr|F5H3L3|F5H3L3_HUMAN Ubiquitin carboxyl-term
3.14822	-0.211801	Centromere protein H	CENPH	sp|Q9H3R5|CENPH_HUMAN Centromere protein H OS=Homo sapiens OX=9606 GN=CENPH PE=1 SV=1;tr|B3KVZ3|B3KVZ3_HUMAN Centromere protein H OS=Homo sapiens OX=9606 GN=CENPH PE=1 SV=1;tr|H0Y9E6|H0Y9E6_HUMAN Centromere protein H (Fragment) OS=Homo sapiens OX=9606 GN=C
1.30523	-0.325186	CDP-diacylglycerol--inositol 3-phosphatidyltransferase	CDIPT	sp|O14735|CDIPT_HUMAN CDP-diacylglycerol--inositol 3-phosphatidyltransferase OS=Homo sapiens OX=9606 GN=CDIPT PE=1 SV=1;tr|B3KY94|B3KY94_HUMAN CDP-diacylglycerol--inositol 3-phosphatidyltransferase OS=Homo sapiens OX=9606 GN=CDIPT PE=1 SV=1;sp|O14735-3|CDI
0.167225	-0.0126858	Methylated-DNA--protein-cysteine methyltransferase	MGMT	sp|P16455|MGMT_HUMAN Methylated-DNA--protein-cysteine methyltransferase OS=Homo sapiens OX=9606 GN=MGMT PE=1 SV=1;tr|B4DEE8|B4DEE8_HUMAN 6-O-methylguanine-DNA methyltransferase OS=Homo sapiens OX=9606 GN=MGMT PE=1 SV=1
0.0553899	-0.0266326		PABPN1	tr|B4DEH8|B4DEH8_HUMAN Polyadenylate-binding protein 2 OS=Homo sapiens OX=9606 GN=PABPN1 PE=1 SV=1;tr|G3V4T2|G3V4T2_HUMAN Polyadenylate-binding protein 2 OS=Homo sapiens OX=9606 GN=PABPN1 PE=1 SV=1;sp|Q92843-2|B2CL2_HUMAN Isoform 3 of Bcl-2-like protein 2
3.2941	-0.254454	Polymerase delta-interacting protein 2	POLDIP2	sp|Q9Y2S7|PDIP2_HUMAN Polymerase delta-interacting protein 2 OS=Homo sapiens OX=9606 GN=POLDIP2 PE=1 SV=1;tr|B4DEM9|B4DEM9_HUMAN Polymerase delta-interacting protein 2 OS=Homo sapiens OX=9606 GN=POLDIP2 PE=1 SV=1
1.25265	0.0593451	von Willebrand factor A domain-containing protein 9	VWA9	sp|Q96SY0|INT14_HUMAN Integrator complex subunit 14 OS=Homo sapiens OX=9606 GN=INTS14 PE=1 SV=2;tr|B4DJL6|B4DJL6_HUMAN Integrator complex subunit 14 OS=Homo sapiens OX=9606 GN=INTS14 PE=1 SV=1;tr|B4DVT3|B4DVT3_HUMAN von Willebrand factor A domain-containin
1.21154	-0.164043	Citrate synthase, mitochondrial;Citrate synthase	CS	sp|O75390|CISY_HUMAN Citrate synthase, mitochondrial OS=Homo sapiens OX=9606 GN=CS PE=1 SV=2;tr|B4DJV2|B4DJV2_HUMAN Citrate synthase OS=Homo sapiens OX=9606 GN=CS PE=1 SV=1;tr|A0A0C4DGI3|A0A0C4DGI3_HUMAN Citrate synthase OS=Homo sapiens OX=9606 GN=CS PE=1
0.0162503	-0.00569042	Periodic tryptophan protein 1 homolog	PWP1	sp|Q13610|PWP1_HUMAN Periodic tryptophan protein 1 homolog OS=Homo sapiens OX=9606 GN=PWP1 PE=1 SV=1;tr|B4DJV5|B4DJV5_HUMAN Periodic tryptophan protein 1 homolog OS=Homo sapiens OX=9606 GN=PWP1 PE=1 SV=1
0.305562	-0.0136647	Protein farnesyltransferase subunit beta	CHURC1-FNTB;FNTB	tr|B4DL54|B4DL54_HUMAN Protein farnesyltransferase subunit beta OS=Homo sapiens OX=9606 GN=CHURC1-FNTB PE=2 SV=1;sp|P49356-2|FNTB_HUMAN Isoform 2 of Protein farnesyltransferase subunit beta OS=Homo sapiens OX=9606 GN=FNTB
0.0733331	-0.0106632			tr|B4DLN1|B4DLN1_HUMAN cDNA FLJ60124, highly similar to Mitochondrial dicarboxylate carrier OS=Homo sapiens OX=9606 PE=2 SV=1
0.108271	-0.0122786	SH2B adapter protein 1	SH2B1	sp|Q9NRF2|SH2B1_HUMAN SH2B adapter protein 1 OS=Homo sapiens OX=9606 GN=SH2B1 PE=1 SV=3;tr|B4DLN5|B4DLN5_HUMAN SH2B adapter protein 1 OS=Homo sapiens OX=9606 GN=SH2B1 PE=1 SV=1;tr|F5GXU7|F5GXU7_HUMAN SH2B adapter protein 1 OS=Homo sapiens OX=9606 GN=SH2B1
0.786492	0.0525816	Kin of IRRE-like protein 1	KIRREL	sp|Q96J84|KIRR1_HUMAN Kin of IRRE-like protein 1 OS=Homo sapiens OX=9606 GN=KIRREL1 PE=1 SV=2;tr|B4DN67|B4DN67_HUMAN Kin of IRRE-like protein 1 OS=Homo sapiens OX=9606 GN=KIRREL1 PE=1 SV=1;sp|Q96J84-2|KIRR1_HUMAN Isoform 2 of Kin of IRRE-like protein 1 OS=
0.942435	0.0539209	2-methoxy-6-polyprenyl-1,4-benzoquinol methylase, mitochondrial	COQ5	sp|Q5HYK3|COQ5_HUMAN 2-methoxy-6-polyprenyl-1,4-benzoquinol methylase, mitochondrial OS=Homo sapiens OX=9606 GN=COQ5 PE=1 SV=2;tr|B4DP72|B4DP72_HUMAN 2-methoxy-6-polyprenyl-1,4-benzoquinol methylase, mitochondrial OS=Homo sapiens OX=9606 GN=COQ5 PE=1 SV=1;
0.205626	-0.0492425	Protein transport protein Sec61 subunit alpha isoform 1	SEC61A1	sp|P61619|S61A1_HUMAN Protein transport protein Sec61 subunit alpha isoform 1 OS=Homo sapiens OX=9606 GN=SEC61A1 PE=1 SV=2;tr|B4DR61|B4DR61_HUMAN Protein transport protein Sec61 subunit alpha isoform 1 OS=Homo sapiens OX=9606 GN=SEC61A1 PE=1 SV=1;sp|P61619
1.09955	0.0586626	Serine/threonine-protein kinase 24;Serine/threonine-protein kinase 24 36 kDa subunit;Serine/threonine-protein kinase 24 12 kDa subunit	STK24	sp|Q9Y6E0-2|STK24_HUMAN Isoform A of Serine/threonine-protein kinase 24 OS=Homo sapiens OX=9606 GN=STK24;tr|B4DR80|B4DR80_HUMAN Serine/threonine-protein kinase 24 OS=Homo sapiens OX=9606 GN=STK24 PE=1 SV=1;sp|Q9Y6E0|STK24_HUMAN Serine/threonine-protein kin
0.129337	0.0430498	Probable palmitoyltransferase ZDHHC20;Palmitoyltransferase;Palmitoyltransferase ZDHHC2	ZDHHC20;ZDHHC2	sp|Q5W0Z9|ZDH20_HUMAN Palmitoyltransferase ZDHHC20 OS=Homo sapiens OX=9606 GN=ZDHHC20 PE=1 SV=1;sp|Q5W0Z9-3|ZDH20_HUMAN Isoform 3 of Palmitoyltransferase ZDHHC20 OS=Homo sapiens OX=9606 GN=ZDHHC20;tr|B4DRN8|B4DRN8_HUMAN Palmitoyltransferase OS=Homo sapiens
1.35394	-0.13269	Mediator of RNA polymerase II transcription subunit 29	MED29;IXL	sp|Q9NX70|MED29_HUMAN Mediator of RNA polymerase II transcription subunit 29 OS=Homo sapiens OX=9606 GN=MED29 PE=1 SV=1;tr|B4DUA7|B4DUA7_HUMAN Intersex-like protein OS=Homo sapiens OX=9606 GN=MED29 PE=1 SV=1
1.35252	-0.134997	Calponin-2;Calponin	CNN2	sp|Q99439|CNN2_HUMAN Calponin-2 OS=Homo sapiens OX=9606 GN=CNN2 PE=1 SV=4;tr|B4DUT8|B4DUT8_HUMAN Calponin OS=Homo sapiens OX=9606 GN=CNN2 PE=1 SV=1;tr|B4DDF4|B4DDF4_HUMAN Calponin OS=Homo sapiens OX=9606 GN=CNN2 PE=1 SV=1;tr|H3BVI6|H3BVI6_HUMAN Calponin OS
0.892294	-0.308791	Fragile X mental retardation syndrome-related protein 1	FXR1	sp|P51114|FXR1_HUMAN Fragile X mental retardation syndrome-related protein 1 OS=Homo sapiens OX=9606 GN=FXR1 PE=1 SV=3;tr|B4DXZ6|B4DXZ6_HUMAN Fragile X mental retardation syndrome-related protein 1 OS=Homo sapiens OX=9606 GN=FXR1 PE=1 SV=1;sp|P51114-2|FXR1
0.456104	0.0541776	TGF-beta receptor type-1;Receptor protein serine/threonine kinase	TGFBR1	sp|P36897|TGFR1_HUMAN TGF-beta receptor type-1 OS=Homo sapiens OX=9606 GN=TGFBR1 PE=1 SV=1;tr|B4DY26|B4DY26_HUMAN Receptor protein serine/threonine kinase OS=Homo sapiens OX=9606 GN=TGFBR1 PE=1 SV=1;sp|P36897-2|TGFR1_HUMAN Isoform 2 of TGF-beta receptor ty
1.59827	0.0754844	Peroxisomal targeting signal 1 receptor	PEX5	sp|P50542|PEX5_HUMAN Peroxisomal targeting signal 1 receptor OS=Homo sapiens OX=9606 GN=PEX5 PE=1 SV=3;sp|P50542-4|PEX5_HUMAN Isoform 4 of Peroxisomal targeting signal 1 receptor OS=Homo sapiens OX=9606 GN=PEX5;tr|B4E0T2|B4E0T2_HUMAN PTS1-BP OS=Homo sapien
0.207918	0.0118696	Serine/threonine-protein kinase 26	STK26	sp|Q9P289|STK26_HUMAN Serine/threonine-protein kinase 26 OS=Homo sapiens OX=9606 GN=STK26 PE=1 SV=2;tr|Q8NBY1|Q8NBY1_HUMAN Serine/threonine-protein kinase 26 OS=Homo sapiens OX=9606 GN=STK26 PE=1 SV=1;tr|B4E0Y9|B4E0Y9_HUMAN Serine/threonine-protein kinase
0.681343	0.0665949	Arginyl-tRNA--protein transferase 1	ATE1	tr|B4E107|B4E107_HUMAN Arginyl-tRNA--protein transferase 1 OS=Homo sapiens OX=9606 GN=ATE1 PE=1 SV=1;tr|F5GXE4|F5GXE4_HUMAN Arginyl-tRNA--protein transferase 1 OS=Homo sapiens OX=9606 GN=ATE1 PE=1 SV=1;sp|O95260-2|ATE1_HUMAN Isoform ATE1-2 of Arginyl-tRNA-
0.477823	0.145571	Derlin-1	DERL1	sp|Q9BUN8|DERL1_HUMAN Derlin-1 OS=Homo sapiens OX=9606 GN=DERL1 PE=1 SV=1;tr|B4E1G1|B4E1G1_HUMAN Derlin OS=Homo sapiens OX=9606 GN=DERL1 PE=1 SV=1;sp|Q9BUN8-2|DERL1_HUMAN Isoform 2 of Derlin-1 OS=Homo sapiens OX=9606 GN=DERL1
3.08169	0.300075	Serine/threonine-protein kinase RIO3	RIOK3	sp|O14730|RIOK3_HUMAN Serine/threonine-protein kinase RIO3 OS=Homo sapiens OX=9606 GN=RIOK3 PE=1 SV=2;tr|B4E1Q4|B4E1Q4_HUMAN Serine/threonine-protein kinase RIO3 OS=Homo sapiens OX=9606 GN=RIOK3 PE=1 SV=1;sp|O14730-2|RIOK3_HUMAN Isoform 2 of Serine/threoni
1.57218	0.0900853	Protein LBH	LBH	sp|Q53QV2|LBH_HUMAN Protein LBH OS=Homo sapiens OX=9606 GN=LBH PE=1 SV=1;tr|B5MBX5|B5MBX5_HUMAN Protein LBH OS=Homo sapiens OX=9606 GN=LBH PE=1 SV=1;tr|B5MCP4|B5MCP4_HUMAN Protein LBH OS=Homo sapiens OX=9606 GN=LBH PE=1 SV=1
1.2797	0.146166	LIM domain kinase 2	LIMK2	tr|B5MC51|B5MC51_HUMAN LIM domain kinase 2 OS=Homo sapiens OX=9606 GN=LIMK2 PE=1 SV=1;sp|P53671-3|LIMK2_HUMAN Isoform 3 of LIM domain kinase 2 OS=Homo sapiens OX=9606 GN=LIMK2;sp|P53671|LIMK2_HUMAN LIM domain kinase 2 OS=Homo sapiens OX=9606 GN=LIMK2 PE=1
0.270419	-0.0699894	Protein Mpv17	MPV17	sp|P39210|MPV17_HUMAN Protein Mpv17 OS=Homo sapiens OX=9606 GN=MPV17 PE=1 SV=1;tr|B5MC53|B5MC53_HUMAN MpV17 transgene, murine homolog, glomerulosclerosis, isoform CRA_f OS=Homo sapiens OX=9606 GN=MPV17 PE=1 SV=1;tr|B5MCF8|B5MCF8_HUMAN Protein Mpv17 OS=Homo
1.20561	0.048118	FERM domain-containing protein 5	FRMD5	sp|Q7Z6J6|FRMD5_HUMAN FERM domain-containing protein 5 OS=Homo sapiens OX=9606 GN=FRMD5 PE=1 SV=1;tr|B5MC67|B5MC67_HUMAN FERM domain-containing protein 5 OS=Homo sapiens OX=9606 GN=FRMD5 PE=1 SV=1;sp|Q7Z6J6-2|FRMD5_HUMAN Isoform 2 of FERM domain-containing
2.24839	0.13501	Pescadillo homolog	PES1	sp|O00541|PESC_HUMAN Pescadillo homolog OS=Homo sapiens OX=9606 GN=PES1 PE=1 SV=1;tr|B5MCF9|B5MCF9_HUMAN Pescadillo homolog OS=Homo sapiens OX=9606 GN=PES1 PE=1 SV=1;sp|O00541-2|PESC_HUMAN Isoform 2 of Pescadillo homolog OS=Homo sapiens OX=9606 GN=PES1;tr|
0.302894	0.033168	Bromodomain-containing protein 8	BRD8	sp|Q9H0E9-2|BRD8_HUMAN Isoform 2 of Bromodomain-containing protein 8 OS=Homo sapiens OX=9606 GN=BRD8;sp|Q9H0E9|BRD8_HUMAN Bromodomain-containing protein 8 OS=Homo sapiens OX=9606 GN=BRD8 PE=1 SV=2;tr|H7C128|H7C128_HUMAN Bromodomain-containing protein 8 (Fr
0.550575	0.0626283		2023-09-02	tr|B5MCX3|B5MCX3_HUMAN Septin-2 OS=Homo sapiens OX=9606 GN=SEPTIN2 PE=1 SV=1;tr|C9J2Q4|C9J2Q4_HUMAN Septin-2 (Fragment) OS=Homo sapiens OX=9606 GN=SEPTIN2 PE=1 SV=1
0.408125	-0.0248809	Mitogen-activated protein kinase 12	MAPK12	sp|P53778|MK12_HUMAN Mitogen-activated protein kinase 12 OS=Homo sapiens OX=9606 GN=MAPK12 PE=1 SV=3;tr|B5MDL5|B5MDL5_HUMAN Mitogen-activated protein kinase OS=Homo sapiens OX=9606 GN=MAPK12 PE=1 SV=1;sp|P53778-2|MK12_HUMAN Isoform 2 of Mitogen-activated p
0.462725	-0.0728688	Eukaryotic translation initiation factor 3 subunit C;Eukaryotic translation initiation factor 3 subunit C-like protein	EIF3C;EIF3CL	sp|Q99613|EIF3C_HUMAN Eukaryotic translation initiation factor 3 subunit C OS=Homo sapiens OX=9606 GN=EIF3C PE=1 SV=1;sp|B5ME19|EIFCL_HUMAN Eukaryotic translation initiation factor 3 subunit C-like protein OS=Homo sapiens OX=9606 GN=EIF3CL PE=1 SV=1;sp|Q99
1.22119	0.103528	Septin-10	2023-09-10	sp|Q9P0V9|SEP10_HUMAN Septin-10 OS=Homo sapiens OX=9606 GN=SEPTIN10 PE=1 SV=2;tr|E7EW69|E7EW69_HUMAN Septin-10 OS=Homo sapiens OX=9606 GN=SEPTIN10 PE=1 SV=1;tr|E7EX04|E7EX04_HUMAN Septin-10 OS=Homo sapiens OX=9606 GN=SEPTIN10 PE=1 SV=1;tr|B5ME97|B5ME97_HUM
2.26666	-0.0976494	Pre-mRNA-splicing factor CWC22 homolog	CWC22	sp|Q9HCG8|CWC22_HUMAN Pre-mRNA-splicing factor CWC22 homolog OS=Homo sapiens OX=9606 GN=CWC22 PE=1 SV=3;tr|B7WP74|B7WP74_HUMAN Pre-mRNA-splicing factor CWC22 homolog (Fragment) OS=Homo sapiens OX=9606 GN=CWC22 PE=1 SV=1
0.669401	0.04319	Echinoderm microtubule-associated protein-like 3	EML3	sp|Q32P44|EMAL3_HUMAN Echinoderm microtubule-associated protein-like 3 OS=Homo sapiens OX=9606 GN=EML3 PE=1 SV=1;tr|B7WPE2|B7WPE2_HUMAN Echinoderm microtubule associated protein like 3, isoform CRA_e OS=Homo sapiens OX=9606 GN=EML3 PE=1 SV=1;sp|Q32P44-2|EM
0.0685454	0.0105631	Synembryn-B	RIC8B	sp|Q9NVN3|RIC8B_HUMAN Synembryn-B OS=Homo sapiens OX=9606 GN=RIC8B PE=1 SV=2;sp|Q9NVN3-1|RIC8B_HUMAN Isoform 1 of Synembryn-B OS=Homo sapiens OX=9606 GN=RIC8B;tr|F8VY51|F8VY51_HUMAN Synembryn-B (Fragment) OS=Homo sapiens OX=9606 GN=RIC8B PE=1 SV=1;tr|B7WPL
0.792256	0.13857	Acyl-CoA-binding domain-containing protein 5	ACBD5	sp|Q5T8D3|ACBD5_HUMAN Acyl-CoA-binding domain-containing protein 5 OS=Homo sapiens OX=9606 GN=ACBD5 PE=1 SV=1;sp|Q5T8D3-3|ACBD5_HUMAN Isoform 3 of Acyl-CoA-binding domain-containing protein 5 OS=Homo sapiens OX=9606 GN=ACBD5;tr|X6RDD7|X6RDD7_HUMAN Acyl-CoA
0.371933	-0.057926	Probable ATP-dependent RNA helicase DDX27	DDX27	sp|Q96GQ7|DDX27_HUMAN Probable ATP-dependent RNA helicase DDX27 OS=Homo sapiens OX=9606 GN=DDX27 PE=1 SV=2;tr|B7Z6D5|B7Z6D5_HUMAN RNA helicase OS=Homo sapiens OX=9606 GN=DDX27 PE=1 SV=1
0.287822	0.0626436	Nitrogen permease regulator 3-like protein	NPRL3;C16orf35	sp|Q12980|NPRL3_HUMAN GATOR complex protein NPRL3 OS=Homo sapiens OX=9606 GN=NPRL3 PE=1 SV=1;tr|B7Z6Q0|B7Z6Q0_HUMAN GATOR complex protein NPRL3 OS=Homo sapiens OX=9606 GN=NPRL3 PE=1 SV=1;tr|F8WDA5|F8WDA5_HUMAN GATOR complex protein NPRL3 OS=Homo sapiens OX
0.0606185	-0.00393009	Eukaryotic peptide chain release factor subunit 1	ETF1	sp|P62495|ERF1_HUMAN Eukaryotic peptide chain release factor subunit 1 OS=Homo sapiens OX=9606 GN=ETF1 PE=1 SV=3;tr|B7Z7P8|B7Z7P8_HUMAN Eukaryotic peptide chain release factor subunit 1 OS=Homo sapiens OX=9606 GN=ETF1 PE=1 SV=1;sp|P62495-2|ERF1_HUMAN Isofo
1.00849	-0.053689	Nucleosome assembly protein 1-like 1	NAP1L1	tr|B7Z9C2|B7Z9C2_HUMAN Nucleosome assembly protein 1-like 1 OS=Homo sapiens OX=9606 GN=NAP1L1 PE=1 SV=1;sp|P55209-3|NP1L1_HUMAN Isoform 3 of Nucleosome assembly protein 1-like 1 OS=Homo sapiens OX=9606 GN=NAP1L1
0.942252	0.153505	CCR4-NOT transcription complex subunit 8	CNOT8	sp|Q9UFF9|CNOT8_HUMAN CCR4-NOT transcription complex subunit 8 OS=Homo sapiens OX=9606 GN=CNOT8 PE=1 SV=1;tr|B7Z9U0|B7Z9U0_HUMAN Poly(A)-specific ribonuclease OS=Homo sapiens OX=9606 GN=CNOT8 PE=1 SV=1;tr|E5RIL2|E5RIL2_HUMAN Poly(A)-specific ribonuclease (
0.0737394	-0.00580271	PMS1 protein homolog 1	PMS1	sp|P54277|PMS1_HUMAN PMS1 protein homolog 1 OS=Homo sapiens OX=9606 GN=PMS1 PE=1 SV=1;tr|B7ZAA0|B7ZAA0_HUMAN PMS1 protein homolog 1 OS=Homo sapiens OX=9606 GN=PMS1 PE=1 SV=1;sp|P54277-3|PMS1_HUMAN Isoform 3 of PMS1 protein homolog 1 OS=Homo sapiens OX=9606
1.58815	0.12815	Golgi pH regulator B;Golgi pH regulator A	GPR89B;GPR89A	sp|P0CG08|GPHRB_HUMAN Golgi pH regulator B OS=Homo sapiens OX=9606 GN=GPR89B PE=1 SV=1;sp|B7ZAQ6|GPHRA_HUMAN Golgi pH regulator A OS=Homo sapiens OX=9606 GN=GPR89A PE=1 SV=2;sp|B7ZAQ6-2|GPHRA_HUMAN Isoform 2 of Golgi pH regulator A OS=Homo sapiens OX=9606
1.09292	0.0637813	Endophilin-B2	SH3GLB2	sp|Q9NR46|SHLB2_HUMAN Endophilin-B2 OS=Homo sapiens OX=9606 GN=SH3GLB2 PE=1 SV=1;tr|B7ZC38|B7ZC38_HUMAN Endophilin-B2 OS=Homo sapiens OX=9606 GN=SH3GLB2 PE=1 SV=1;sp|Q9NR46-2|SHLB2_HUMAN Isoform 2 of Endophilin-B2 OS=Homo sapiens OX=9606 GN=SH3GLB2;tr|B7ZC
0.613013	-0.0526441	Scavenger receptor class B member 1	SCARB1	sp|Q8WTV0-2|SCRB1_HUMAN Isoform 1 of Scavenger receptor class B member 1 OS=Homo sapiens OX=9606 GN=SCARB1;tr|B7ZKQ9|B7ZKQ9_HUMAN SCARB1 protein OS=Homo sapiens OX=9606 GN=SCARB1 PE=1 SV=1;sp|Q8WTV0-4|SCRB1_HUMAN Isoform 4 of Scavenger receptor class B mem
1.2138	0.0791383	FYVE, RhoGEF and PH domain-containing protein 5	FGD5	sp|Q6ZNL6|FGD5_HUMAN FYVE, RhoGEF and PH domain-containing protein 5 OS=Homo sapiens OX=9606 GN=FGD5 PE=1 SV=3;tr|B7ZM68|B7ZM68_HUMAN FGD5 protein OS=Homo sapiens OX=9606 GN=FGD5 PE=1 SV=1
0.259029	-0.0154112	SLIT-ROBO Rho GTPase-activating protein 2	SRGAP2	sp|O75044|SRGP2_HUMAN SLIT-ROBO Rho GTPase-activating protein 2 OS=Homo sapiens OX=9606 GN=SRGAP2 PE=1 SV=3;tr|B7ZM87|B7ZM87_HUMAN SLIT-ROBO Rho GTPase-activating protein 2 OS=Homo sapiens OX=9606 GN=SRGAP2 PE=1 SV=1;tr|A0A075B7B5|A0A075B7B5_HUMAN SLIT-ROB
2.73032	-0.196668	Monofunctional C1-tetrahydrofolate synthase, mitochondrial	MTHFD1L	sp|Q6UB35|C1TM_HUMAN Monofunctional C1-tetrahydrofolate synthase, mitochondrial OS=Homo sapiens OX=9606 GN=MTHFD1L PE=1 SV=1;tr|B7ZM99|B7ZM99_HUMAN Formyltetrahydrofolate synthetase OS=Homo sapiens OX=9606 GN=MTHFD1L PE=1 SV=1;tr|A0A087WVM4|A0A087WVM4_HUMA
2.1315	-0.141343	Eukaryotic translation initiation factor 4E type 2	EIF4E2	sp|O60573|IF4E2_HUMAN Eukaryotic translation initiation factor 4E type 2 OS=Homo sapiens OX=9606 GN=EIF4E2 PE=1 SV=1;tr|B9A044|B9A044_HUMAN Eukaryotic translation initiation factor 4E type 2 OS=Homo sapiens OX=9606 GN=EIF4E2 PE=1 SV=1;tr|B8ZZ50|B8ZZ50_HUMA
0.012561	0.0030942	U4/U6.U5 small nuclear ribonucleoprotein 27 kDa protein	SNRNP27	sp|Q8WVK2|SNR27_HUMAN U4/U6.U5 small nuclear ribonucleoprotein 27 kDa protein OS=Homo sapiens OX=9606 GN=SNRNP27 PE=1 SV=1;tr|B8ZZ98|B8ZZ98_HUMAN U4/U6.U5 small nuclear ribonucleoprotein 27 kDa protein OS=Homo sapiens OX=9606 GN=SNRNP27 PE=1 SV=1
1.87763	-0.172867	Methyltransferase-like protein 5	METTL5	sp|Q9NRN9|METL5_HUMAN rRNA N6-adenosine-methyltransferase METTL5 OS=Homo sapiens OX=9606 GN=METTL5 PE=1 SV=1;tr|B8ZZE3|B8ZZE3_HUMAN Methyltransferase like 5, isoform CRA_b OS=Homo sapiens OX=9606 GN=METTL5 PE=1 SV=1;tr|B8ZZC8|B8ZZC8_HUMAN rRNA N6-adenosine
0.946911	-0.0242815	Tax1-binding protein 1	TAX1BP1	sp|Q86VP1|TAXB1_HUMAN Tax1-binding protein 1 OS=Homo sapiens OX=9606 GN=TAX1BP1 PE=1 SV=2;sp|Q86VP1-2|TAXB1_HUMAN Isoform 2 of Tax1-binding protein 1 OS=Homo sapiens OX=9606 GN=TAX1BP1;tr|B8ZZD4|B8ZZD4_HUMAN Tax1-binding protein 1 OS=Homo sapiens OX=9606 G
0.263636	0.0258277	WD repeat, SAM and U-box domain-containing protein 1	WDSUB1	sp|Q8N9V3|WSDU1_HUMAN WD repeat, SAM and U-box domain-containing protein 1 OS=Homo sapiens OX=9606 GN=WDSUB1 PE=1 SV=3;tr|B8ZZF2|B8ZZF2_HUMAN WD repeat, SAM and U-box domain-containing protein 1 OS=Homo sapiens OX=9606 GN=WDSUB1 PE=1 SV=2;sp|Q8N9V3-2|WSDU1
0.4647	0.107054	Serine/threonine-protein kinase 16	STK16	sp|O75716|STK16_HUMAN Serine/threonine-protein kinase 16 OS=Homo sapiens OX=9606 GN=STK16 PE=1 SV=4;tr|B8ZZI5|B8ZZI5_HUMAN Serine/threonine-protein kinase 16 OS=Homo sapiens OX=9606 GN=STK16 PE=1 SV=1;tr|B8ZZN3|B8ZZN3_HUMAN Serine/threonine-protein kinase
0.9634	-0.0668465	Small ubiquitin-related modifier 1	SUMO1	sp|P63165|SUMO1_HUMAN Small ubiquitin-related modifier 1 OS=Homo sapiens OX=9606 GN=SUMO1 PE=1 SV=1;tr|B8ZZN6|B8ZZN6_HUMAN Small ubiquitin-related modifier 1 OS=Homo sapiens OX=9606 GN=SUMO1 PE=1 SV=1;tr|B8ZZJ0|B8ZZJ0_HUMAN Small ubiquitin-related modifier
2.14226	0.0995351	Prothymosin alpha;Prothymosin alpha, N-terminally processed;Thymosin alpha-1	PTMA	sp|P06454|PTMA_HUMAN Prothymosin alpha OS=Homo sapiens OX=9606 GN=PTMA PE=1 SV=2;sp|P06454-2|PTMA_HUMAN Isoform 2 of Prothymosin alpha OS=Homo sapiens OX=9606 GN=PTMA;tr|B8ZZQ6|B8ZZQ6_HUMAN Prothymosin alpha OS=Homo sapiens OX=9606 GN=PTMA PE=1 SV=1;tr|B8Z
0.539152	-0.107819	NGFI-A-binding protein 1	NAB1	sp|Q13506|NAB1_HUMAN NGFI-A-binding protein 1 OS=Homo sapiens OX=9606 GN=NAB1 PE=1 SV=2;tr|B8ZZS2|B8ZZS2_HUMAN NGFI-A binding protein 1 (EGR1 binding protein 1), isoform CRA_b OS=Homo sapiens OX=9606 GN=NAB1 PE=1 SV=1;tr|C9J3V0|C9J3V0_HUMAN NGFI-A-binding
1.36742	0.467176	Metalloreductase STEAP3	STEAP3	sp|Q658P3|STEA3_HUMAN Metalloreductase STEAP3 OS=Homo sapiens OX=9606 GN=STEAP3 PE=1 SV=2;tr|B8ZZX6|B8ZZX6_HUMAN Metalloreductase STEAP3 OS=Homo sapiens OX=9606 GN=STEAP3 PE=1 SV=1;sp|Q658P3-4|STEA3_HUMAN Isoform 4 of Metalloreductase STEAP3 OS=Homo sapien
0.22007	-0.0274672	Ankyrin repeat and SOCS box protein 1	ASB1	sp|Q9Y576|ASB1_HUMAN Ankyrin repeat and SOCS box protein 1 OS=Homo sapiens OX=9606 GN=ASB1 PE=1 SV=1;tr|B9A047|B9A047_HUMAN Ankyrin repeat and SOCS box protein 1 OS=Homo sapiens OX=9606 GN=ASB1 PE=1 SV=1
0.545807	0.0381246	SWI/SNF-related matrix-associated actin-dependent regulator of chromatin subfamily D member 2	SMARCD2	sp|Q92925|SMRD2_HUMAN SWI/SNF-related matrix-associated actin-dependent regulator of chromatin subfamily D member 2 OS=Homo sapiens OX=9606 GN=SMARCD2 PE=1 SV=3;tr|J3KMX2|J3KMX2_HUMAN SWI/SNF-related matrix-associated actin-dependent regulator of chromatin
0.589292	0.083183	DNA-directed RNA polymerase I subunit RPA1;DNA-directed RNA polymerase	POLR1A	sp|O95602|RPA1_HUMAN DNA-directed RNA polymerase I subunit RPA1 OS=Homo sapiens OX=9606 GN=POLR1A PE=1 SV=2;tr|B9ZVN9|B9ZVN9_HUMAN DNA-directed RNA polymerase subunit OS=Homo sapiens OX=9606 GN=POLR1A PE=1 SV=1
0.090948	-0.0521988	RNA-binding protein 12B	RBM12B	sp|Q8IXT5|RB12B_HUMAN RNA-binding protein 12B OS=Homo sapiens OX=9606 GN=RBM12B PE=1 SV=2;tr|B9ZVT1|B9ZVT1_HUMAN RNA-binding protein 12B OS=Homo sapiens OX=9606 GN=RBM12B PE=1 SV=2
0.645825	0.0570175	Putative WAS protein family homolog 3;WAS protein family homolog 2;WAS protein family homolog 1;WAS protein family homolog 6;Putative WAS protein family homolog 4	WASH3P;WASH2P;WASH1;WASH6P;WASH4P	sp|C4AMC7|WASH3_HUMAN Putative WAS protein family homolog 3 OS=Homo sapiens OX=9606 GN=WASH3P PE=1 SV=2;sp|Q6VEQ5|WASH2_HUMAN WAS protein family homolog 2 OS=Homo sapiens OX=9606 GN=WASH2P PE=2 SV=2;sp|A8K0Z3|WASH1_HUMAN WASH complex subunit 1 OS=Homo sapi
0.924193	0.205461	Zinc finger protein neuro-d4	DPF1	tr|C8C3P2|C8C3P2_HUMAN D4 zinc and double PHD fingers family 1 variant 4 OS=Homo sapiens OX=9606 GN=DPF1 PE=1 SV=1;tr|J3KQY6|J3KQY6_HUMAN Zinc finger protein neuro-d4 OS=Homo sapiens OX=9606 GN=DPF1 PE=1 SV=1;sp|Q92782-3|DPF1_HUMAN Isoform 3 of Zinc finger
1.35424	-0.119495	Heterogeneous nuclear ribonucleoprotein L-like	HNRNPLL	sp|Q8WVV9|HNRLL_HUMAN Heterogeneous nuclear ribonucleoprotein L-like OS=Homo sapiens OX=9606 GN=HNRNPLL PE=1 SV=1;tr|C9IYN3|C9IYN3_HUMAN Heterogeneous nuclear ribonucleoprotein L-like OS=Homo sapiens OX=9606 GN=HNRNPLL PE=1 SV=2;tr|V9GYK2|V9GYK2_HUMAN Hete
0.953149	-0.148555	Asparagine synthetase domain-containing protein 1	ASNSD1	sp|Q9NWL6|ASND1_HUMAN Asparagine synthetase domain-containing protein 1 OS=Homo sapiens OX=9606 GN=ASNSD1 PE=2 SV=2;tr|C9IYZ1|C9IYZ1_HUMAN Asparagine synthetase domain-containing protein 1 (Fragment) OS=Homo sapiens OX=9606 GN=ASNSD1 PE=1 SV=1
0.618459	-0.0861657	Choline-phosphate cytidylyltransferase A;Choline-phosphate cytidylyltransferase B	PCYT1A;PCYT1B	sp|P49585|PCY1A_HUMAN Choline-phosphate cytidylyltransferase A OS=Homo sapiens OX=9606 GN=PCYT1A PE=1 SV=2;tr|C9J050|C9J050_HUMAN Choline-phosphate cytidylyltransferase A (Fragment) OS=Homo sapiens OX=9606 GN=PCYT1A PE=1 SV=1;tr|C9JEJ2|C9JEJ2_HUMAN Choline
1.53795	-0.0886596	Poly(rC)-binding protein 4	PCBP4	sp|P57723|PCBP4_HUMAN Poly(rC)-binding protein 4 OS=Homo sapiens OX=9606 GN=PCBP4 PE=2 SV=1;tr|C9J0A4|C9J0A4_HUMAN Poly(rC)-binding protein 4 OS=Homo sapiens OX=9606 GN=PCBP4 PE=1 SV=1;tr|C9JZY3|C9JZY3_HUMAN Poly(rC)-binding protein 4 (Fragment) OS=Homo sa
0.704306	0.170141	Sorcin	SRI	sp|P30626|SORCN_HUMAN Sorcin OS=Homo sapiens OX=9606 GN=SRI PE=1 SV=1;tr|C9J0K6|C9J0K6_HUMAN Sorcin OS=Homo sapiens OX=9606 GN=SRI PE=1 SV=1;sp|P30626-2|SORCN_HUMAN Isoform 2 of Sorcin OS=Homo sapiens OX=9606 GN=SRI;sp|P30626-3|SORCN_HUMAN Isoform 3 of Sor
2.06781	0.189522	Nuclear receptor corepressor 2	NCOR2	tr|C9J0Q5|C9J0Q5_HUMAN Nuclear receptor corepressor 2 OS=Homo sapiens OX=9606 GN=NCOR2 PE=1 SV=2;tr|C9JE98|C9JE98_HUMAN Nuclear receptor corepressor 2 OS=Homo sapiens OX=9606 GN=NCOR2 PE=1 SV=1;sp|Q9Y618|NCOR2_HUMAN Nuclear receptor corepressor 2 OS=Homo s
3.07703	0.433771	Adiponectin receptor protein 1	ADIPOR1	sp|Q96A54|PAQR1_HUMAN Adiponectin receptor protein 1 OS=Homo sapiens OX=9606 GN=ADIPOR1 PE=1 SV=1;tr|F8W782|F8W782_HUMAN Adiponectin receptor protein 1 OS=Homo sapiens OX=9606 GN=ADIPOR1 PE=1 SV=1;tr|C9J0W7|C9J0W7_HUMAN Adiponectin receptor protein 1 (Frag
0.318013	-0.0317755	Cadherin-2	CDH2	sp|P19022|CADH2_HUMAN Cadherin-2 OS=Homo sapiens OX=9606 GN=CDH2 PE=1 SV=4;tr|C9J126|C9J126_HUMAN Cadherin-2 OS=Homo sapiens OX=9606 GN=CDH2 PE=1 SV=2;sp|P19022-2|CADH2_HUMAN Isoform 2 of Cadherin-2 OS=Homo sapiens OX=9606 GN=CDH2;tr|A0A6Q8PHJ8|A0A6Q8PHJ8_
0.477562	0.0514329	1-acylglycerol-3-phosphate O-acyltransferase ABHD5	ABHD5	sp|Q8WTS1|ABHD5_HUMAN 1-acylglycerol-3-phosphate O-acyltransferase ABHD5 OS=Homo sapiens OX=9606 GN=ABHD5 PE=1 SV=1;tr|C9J1D1|C9J1D1_HUMAN 1-acylglycerol-3-phosphate O-acyltransferase ABHD5 OS=Homo sapiens OX=9606 GN=ABHD5 PE=1 SV=2;tr|A0A2R8YEZ7|A0A2R8YEZ
2.59129	-0.221659	NADH dehydrogenase [ubiquinone] complex I, assembly factor 7	NDUFAF7	sp|Q7L592|NDUF7_HUMAN Protein arginine methyltransferase NDUFAF7, mitochondrial OS=Homo sapiens OX=9606 GN=NDUFAF7 PE=1 SV=1;tr|C9J236|C9J236_HUMAN Protein arginine methyltransferase NDUFAF7 (Fragment) OS=Homo sapiens OX=9606 GN=NDUFAF7 PE=1 SV=1;tr|C9JS27
3.05008	0.170912	G1/S-specific cyclin-E1	CCNE1	sp|P24864|CCNE1_HUMAN G1/S-specific cyclin-E1 OS=Homo sapiens OX=9606 GN=CCNE1 PE=1 SV=2;tr|I3L413|I3L413_HUMAN G1/S-specific cyclin-E1 (Fragment) OS=Homo sapiens OX=9606 GN=CCNE1 PE=1 SV=1;tr|C9J2U0|C9J2U0_HUMAN Cyclin E variant ex7del OS=Homo sapiens OX=
0.479443	-0.0173333	DNA-directed RNA polymerase II subunit RPB2;DNA-directed RNA polymerase	POLR2B	sp|P30876|RPB2_HUMAN DNA-directed RNA polymerase II subunit RPB2 OS=Homo sapiens OX=9606 GN=POLR2B PE=1 SV=1;tr|C9J2Y9|C9J2Y9_HUMAN DNA-directed RNA polymerase subunit beta OS=Homo sapiens OX=9606 GN=POLR2B PE=1 SV=2;tr|C9J4M6|C9J4M6_HUMAN DNA-directed RNA
2.9016	-0.251191	2-hydroxyacyl-CoA lyase 1	HACL1	sp|Q9UJ83|HACL1_HUMAN 2-hydroxyacyl-CoA lyase 1 OS=Homo sapiens OX=9606 GN=HACL1 PE=1 SV=2;tr|C9J306|C9J306_HUMAN 2-hydroxyacyl-CoA lyase 1 (Fragment) OS=Homo sapiens OX=9606 GN=HACL1 PE=1 SV=1;sp|Q9UJ83-3|HACL1_HUMAN Isoform 3 of 2-hydroxyacyl-CoA lyase 1
0.219278	0.0291584	Peroxisomal carnitine O-octanoyltransferase	CROT	sp|Q9UKG9|OCTC_HUMAN Peroxisomal carnitine O-octanoyltransferase OS=Homo sapiens OX=9606 GN=CROT PE=1 SV=2;tr|C9J3D7|C9J3D7_HUMAN Peroxisomal carnitine O-octanoyltransferase OS=Homo sapiens OX=9606 GN=CROT PE=1 SV=1;sp|Q9UKG9-3|OCTC_HUMAN Isoform 3 of Pero
0.00559556	-0.000706434	Probable E3 ubiquitin-protein ligase makorin-2	MKRN2	sp|Q9H000|MKRN2_HUMAN Probable E3 ubiquitin-protein ligase makorin-2 OS=Homo sapiens OX=9606 GN=MKRN2 PE=1 SV=2;tr|C9J494|C9J494_HUMAN Probable E3 ubiquitin-protein ligase makorin-2 OS=Homo sapiens OX=9606 GN=MKRN2 PE=1 SV=1;sp|Q9H000-2|MKRN2_HUMAN Isoform
0.77528	0.140342	Eukaryotic translation initiation factor 5A-2;Eukaryotic translation initiation factor 5A	EIF5A2	sp|Q9GZV4|IF5A2_HUMAN Eukaryotic translation initiation factor 5A-2 OS=Homo sapiens OX=9606 GN=EIF5A2 PE=1 SV=3;tr|C9J4W5|C9J4W5_HUMAN Eukaryotic translation initiation factor 5A (Fragment) OS=Homo sapiens OX=9606 GN=EIF5A2 PE=1 SV=1;tr|F8WCJ1|F8WCJ1_HUMAN
0.719719	0.0441284	Programmed cell death protein 10	PDCD10	sp|Q9BUL8|PDC10_HUMAN Programmed cell death protein 10 OS=Homo sapiens OX=9606 GN=PDCD10 PE=1 SV=1;tr|C9JND6|C9JND6_HUMAN Programmed cell death protein 10 (Fragment) OS=Homo sapiens OX=9606 GN=PDCD10 PE=1 SV=1;tr|C9J6F3|C9J6F3_HUMAN Programmed cell death p
1.03358	-0.669269	Protein lin-9 homolog	LIN9	sp|Q5TKA1|LIN9_HUMAN Protein lin-9 homolog OS=Homo sapiens OX=9606 GN=LIN9 PE=1 SV=1;tr|C9J5J4|C9J5J4_HUMAN Protein lin-9 homolog OS=Homo sapiens OX=9606 GN=LIN9 PE=1 SV=1;tr|H7C4T7|H7C4T7_HUMAN Protein lin-9 homolog (Fragment) OS=Homo sapiens OX=9606 GN=L
0.357554	-0.021235	Alanyl-tRNA editing protein Aarsd1	AARSD1;PTGES3L-AARSD1	sp|Q9BTE6-2|AASD1_HUMAN Isoform 2 of Alanyl-tRNA editing protein Aarsd1 OS=Homo sapiens OX=9606 GN=AARSD1;tr|C9J5N1|C9J5N1_HUMAN PTGES3L-AARSD1 readthrough OS=Homo sapiens OX=9606 GN=PTGES3L-AARSD1 PE=1 SV=1;sp|Q9BTE6|AASD1_HUMAN Alanyl-tRNA editing protei
3.17704	0.311622	Insulin-like growth factor 1 receptor;Insulin-like growth factor 1 receptor alpha chain;Insulin-like growth factor 1 receptor beta chain;Tyrosine-protein kinase receptor	IGF1R	sp|P08069|IGF1R_HUMAN Insulin-like growth factor 1 receptor OS=Homo sapiens OX=9606 GN=IGF1R PE=1 SV=1;tr|C9J5X1|C9J5X1_HUMAN Tyrosine-protein kinase receptor OS=Homo sapiens OX=9606 GN=IGF1R PE=1 SV=1
1.00835	0.0895797	Transport and Golgi organization protein 2 homolog	TANGO2;C22orf25	sp|Q6ICL3|TNG2_HUMAN Transport and Golgi organization protein 2 homolog OS=Homo sapiens OX=9606 GN=TANGO2 PE=1 SV=1;tr|C9J695|C9J695_HUMAN Transport and Golgi organization protein 2 homolog (Fragment) OS=Homo sapiens OX=9606 GN=TANGO2 PE=1 SV=1;sp|Q6ICL3-4
0.037007	-0.021069	Chromobox protein homolog 8	CBX8	sp|Q9HC52|CBX8_HUMAN Chromobox protein homolog 8 OS=Homo sapiens OX=9606 GN=CBX8 PE=1 SV=3;tr|C9J6K3|C9J6K3_HUMAN Chromobox protein homolog 8 (Fragment) OS=Homo sapiens OX=9606 GN=CBX8 PE=1 SV=1
1.01478	0.0681736	7-methylguanosine phosphate-specific 5-nucleotidase	NT5C3B	sp|Q969T7|5NT3B_HUMAN 7-methylguanosine phosphate-specific 5-nucleotidase OS=Homo sapiens OX=9606 GN=NT5C3B PE=1 SV=4;tr|C9J758|C9J758_HUMAN 7-methylguanosine phosphate-specific 5-nucleotidase (Fragment) OS=Homo sapiens OX=9606 GN=NT5C3B PE=1 SV=2;sp|Q96
2.12672	-0.126318	Ras GTPase-activating protein 4;Putative Ras GTPase-activating protein 4B	RASA4;RASA4B	sp|O43374|RASL2_HUMAN Ras GTPase-activating protein 4 OS=Homo sapiens OX=9606 GN=RASA4 PE=2 SV=2;sp|C9J798|RAS4B_HUMAN Ras GTPase-activating protein 4B OS=Homo sapiens OX=9606 GN=RASA4B PE=3 SV=2;tr|F8W6L0|F8W6L0_HUMAN Ras GTPase-activating protein 4B OS=H
1.08314	0.10433	Muskelin	MKLN1	sp|Q9UL63|MKLN1_HUMAN Muskelin OS=Homo sapiens OX=9606 GN=MKLN1 PE=1 SV=2;tr|C9J7E8|C9J7E8_HUMAN Muskelin OS=Homo sapiens OX=9606 GN=MKLN1 PE=1 SV=1;sp|Q9UL63-2|MKLN1_HUMAN Isoform 2 of Muskelin OS=Homo sapiens OX=9606 GN=MKLN1
1.50268	-0.190245	UBAP1-MVB12-associated (UMA)-domain containing protein 1	UMAD1	sp|C9J7I0|UMAD1_HUMAN UBAP1-MVB12-associated (UMA)-domain containing protein 1 OS=Homo sapiens OX=9606 GN=UMAD1 PE=1 SV=2
0.259548	-0.0249021	MAP kinase-activated protein kinase 3	MAPKAPK3	sp|Q16644|MAPK3_HUMAN MAP kinase-activated protein kinase 3 OS=Homo sapiens OX=9606 GN=MAPKAPK3 PE=1 SV=1;tr|C9J8E1|C9J8E1_HUMAN MAP kinase-activated protein kinase 3 (Fragment) OS=Homo sapiens OX=9606 GN=MAPKAPK3 PE=1 SV=1
4.15521	-0.219505	Cytochrome c oxidase copper chaperone	COX17	sp|Q14061|COX17_HUMAN Cytochrome c oxidase copper chaperone OS=Homo sapiens OX=9606 GN=COX17 PE=1 SV=2;tr|C9J8T6|C9J8T6_HUMAN Cytochrome c oxidase copper chaperone OS=Homo sapiens OX=9606 GN=COX17 PE=1 SV=1;tr|H7C4E5|H7C4E5_HUMAN Cytochrome c oxidase coppe
0.382354	0.0357253	NEDD8-conjugating enzyme UBE2F	UBE2F;UBE2F-SCLY	sp|Q969M7|UBE2F_HUMAN NEDD8-conjugating enzyme UBE2F OS=Homo sapiens OX=9606 GN=UBE2F PE=1 SV=1;tr|C9J9P8|C9J9P8_HUMAN NEDD8-conjugating enzyme UBE2F (Fragment) OS=Homo sapiens OX=9606 GN=UBE2F PE=1 SV=1;sp|Q969M7-2|UBE2F_HUMAN Isoform 2 of NEDD8-conjugati
0.234373	0.0733213	Translocon-associated protein subunit gamma	SSR3	sp|Q9UNL2|SSRG_HUMAN Translocon-associated protein subunit gamma OS=Homo sapiens OX=9606 GN=SSR3 PE=1 SV=1;tr|C9JA28|C9JA28_HUMAN Signal sequence receptor subunit gamma OS=Homo sapiens OX=9606 GN=SSR3 PE=1 SV=1;sp|Q9UNL2-2|SSRG_HUMAN Isoform 2 of Transloco
0.0655014	0.0151792	HMG box transcription factor BBX	BBX	sp|Q8WY36|BBX_HUMAN HMG box transcription factor BBX OS=Homo sapiens OX=9606 GN=BBX PE=1 SV=1;sp|Q8WY36-2|BBX_HUMAN Isoform 2 of HMG box transcription factor BBX OS=Homo sapiens OX=9606 GN=BBX;tr|C9JA69|C9JA69_HUMAN HMG box transcription factor BBX OS=Homo
0.932492	-0.20554	HIG1 domain family member 1A, mitochondrial	HIGD1A	sp|Q9Y241|HIG1A_HUMAN HIG1 domain family member 1A, mitochondrial OS=Homo sapiens OX=9606 GN=HIGD1A PE=1 SV=1;tr|C9JAW5|C9JAW5_HUMAN HIG1 domain-containing protein OS=Homo sapiens OX=9606 PE=4 SV=1;tr|C9JNU6|C9JNU6_HUMAN HIG1 domain family member 1A, mitoc
0.683571	-0.0746635	Frataxin, mitochondrial;Frataxin intermediate form;Frataxin(56-210);Frataxin(78-210);Frataxin mature form	FXN	sp|Q16595|FRDA_HUMAN Frataxin, mitochondrial OS=Homo sapiens OX=9606 GN=FXN PE=1 SV=2;tr|C9JAX1|C9JAX1_HUMAN Frataxin intermediate form OS=Homo sapiens OX=9606 GN=FXN PE=1 SV=1;sp|Q16595-3|FRDA_HUMAN Isoform 3 of Frataxin, mitochondrial OS=Homo sapiens OX=
0.0911095	-0.0169463	Metaxin-2	MTX2	sp|O75431|MTX2_HUMAN Metaxin-2 OS=Homo sapiens OX=9606 GN=MTX2 PE=1 SV=1;tr|C9JAZ1|C9JAZ1_HUMAN Metaxin-2 (Fragment) OS=Homo sapiens OX=9606 GN=MTX2 PE=1 SV=1;tr|F8WE26|F8WE26_HUMAN Metaxin-2 OS=Homo sapiens OX=9606 GN=MTX2 PE=1 SV=1;tr|C9JNK6|C9JNK6_HUMAN
0.956532	-0.102785	Dr1-associated corepressor	DRAP1	sp|Q14919|NC2A_HUMAN Dr1-associated corepressor OS=Homo sapiens OX=9606 GN=DRAP1 PE=1 SV=3;sp|Q14919-2|NC2A_HUMAN Isoform 2 of Dr1-associated corepressor OS=Homo sapiens OX=9606 GN=DRAP1;tr|C9JCC6|C9JCC6_HUMAN Dr1-associated corepressor OS=Homo sapiens OX=
2.08181	0.369483	Latent-transforming growth factor beta-binding protein 1	LTBP1	sp|Q14766|LTBP1_HUMAN Latent-transforming growth factor beta-binding protein 1 OS=Homo sapiens OX=9606 GN=LTBP1 PE=1 SV=4;tr|C9JD84|C9JD84_HUMAN Latent-transforming growth factor beta-binding protein 1 OS=Homo sapiens OX=9606 GN=LTBP1 PE=1 SV=1;tr|E7EV71|E
3.93097	-0.172595	Angio-associated migratory cell protein	AAMP	sp|Q13685|AAMP_HUMAN Angio-associated migratory cell protein OS=Homo sapiens OX=9606 GN=AAMP PE=1 SV=2;tr|C9JG97|C9JG97_HUMAN Angio-associated migratory cell protein OS=Homo sapiens OX=9606 GN=AAMP PE=1 SV=1;tr|C9JEH3|C9JEH3_HUMAN Angio-associated migrator
2.03803	-0.110558	Glycerol-3-phosphate dehydrogenase 1-like protein;Glycerol-3-phosphate dehydrogenase [NAD(+)]	GPD1L	sp|Q8N335|GPD1L_HUMAN Glycerol-3-phosphate dehydrogenase 1-like protein OS=Homo sapiens OX=9606 GN=GPD1L PE=1 SV=1;tr|C9JFA7|C9JFA7_HUMAN Glycerol-3-phosphate dehydrogenase 1-like protein (Fragment) OS=Homo sapiens OX=9606 GN=GPD1L PE=1 SV=1;tr|C9K0P5|C9K0
2.18484	-0.0810054	COP9 signalosome complex subunit 1	GPS1	sp|Q13098|CSN1_HUMAN COP9 signalosome complex subunit 1 OS=Homo sapiens OX=9606 GN=GPS1 PE=1 SV=4;sp|Q13098-7|CSN1_HUMAN Isoform 2 of COP9 signalosome complex subunit 1 OS=Homo sapiens OX=9606 GN=GPS1;sp|Q13098-5|CSN1_HUMAN Isoform 4 of COP9 signalosome co
1.94611	-0.293384	Cytochrome c	CYCS	sp|P99999|CYC_HUMAN Cytochrome c OS=Homo sapiens OX=9606 GN=CYCS PE=1 SV=2;tr|C9JFR7|C9JFR7_HUMAN Cytochrome c (Fragment) OS=Homo sapiens OX=9606 GN=CYCS PE=1 SV=1
1.19287	-0.0489066	Acylamino-acid-releasing enzyme	APEH	sp|P13798|ACPH_HUMAN Acylamino-acid-releasing enzyme OS=Homo sapiens OX=9606 GN=APEH PE=1 SV=4;tr|C9JIF9|C9JIF9_HUMAN Acyl-peptide hydrolase OS=Homo sapiens OX=9606 GN=APEH PE=1 SV=1;tr|H7C393|H7C393_HUMAN Acylamino-acid-releasing enzyme (Fragment) OS=Homo
2.398	-0.315355	28S ribosomal protein S34, mitochondrial	MRPS34	sp|P82930|RT34_HUMAN 28S ribosomal protein S34, mitochondrial OS=Homo sapiens OX=9606 GN=MRPS34 PE=1 SV=2;tr|C9JJ19|C9JJ19_HUMAN 28S ribosomal protein S34, mitochondrial OS=Homo sapiens OX=9606 GN=MRPS34 PE=1 SV=2
0.282854	-0.0185841	Vacuolar protein sorting-associated protein 8 homolog	VPS8	sp|Q8N3P4|VPS8_HUMAN Vacuolar protein sorting-associated protein 8 homolog OS=Homo sapiens OX=9606 GN=VPS8 PE=1 SV=3;tr|C9JJN9|C9JJN9_HUMAN Vacuolar protein sorting-associated protein 8 homolog OS=Homo sapiens OX=9606 GN=VPS8 PE=1 SV=1;sp|Q8N3P4-2|VPS8_HUM
2.39648	0.276533	Armadillo repeat protein deleted in velo-cardio-facial syndrome	ARVCF	sp|O00192|ARVC_HUMAN Armadillo repeat protein deleted in velo-cardio-facial syndrome OS=Homo sapiens OX=9606 GN=ARVCF PE=1 SV=1;tr|C9JJX6|C9JJX6_HUMAN Armadillo repeat protein deleted in velo-cardio-facial syndrome OS=Homo sapiens OX=9606 GN=ARVCF PE=1 SV=
0.307782	0.0524828	Solute carrier family 35 member E1	SLC35E1	sp|Q96K37|S35E1_HUMAN Solute carrier family 35 member E1 OS=Homo sapiens OX=9606 GN=SLC35E1 PE=1 SV=2;tr|C9JK45|C9JK45_HUMAN Solute carrier family 35 member E1 (Fragment) OS=Homo sapiens OX=9606 GN=SLC35E1 PE=1 SV=1;tr|H7C1I0|H7C1I0_HUMAN Solute carrier fa
6.03915	0.44851	DNA-directed RNA polymerases I, II, and III subunit RPABC3	POLR2H	sp|P52434|RPAB3_HUMAN DNA-directed RNA polymerases I, II, and III subunit RPABC3 OS=Homo sapiens OX=9606 GN=POLR2H PE=1 SV=4;tr|C9JLU1|C9JLU1_HUMAN DNA-directed RNA polymerases I, II, and III subunit RPABC3 (Fragment) OS=Homo sapiens OX=9606 GN=POLR2H PE=1
0.233003	0.0240391	Protein FAM195B	FAM195B	sp|C9JLW8|MCRI1_HUMAN Mapk-regulated corepressor-interacting protein 1 OS=Homo sapiens OX=9606 GN=MCRIP1 PE=1 SV=1;tr|I3L2L5|I3L2L5_HUMAN Mapk-regulated corepressor-interacting protein 1 OS=Homo sapiens OX=9606 GN=MCRIP1 PE=1 SV=1;tr|I3L4Q0|I3L4Q0_HUMAN HC
2.61519	0.103484	FERM, RhoGEF and pleckstrin domain-containing protein 1	FARP1	sp|Q9Y4F1|FARP1_HUMAN FERM, ARHGEF and pleckstrin domain-containing protein 1 OS=Homo sapiens OX=9606 GN=FARP1 PE=1 SV=1;tr|C9JME2|C9JME2_HUMAN FERM, ARHGEF and pleckstrin domain-containing protein 1 OS=Homo sapiens OX=9606 GN=FARP1 PE=1 SV=2;sp|Q9Y4F1-2|F
0.131482	-0.0222928	SOSS complex subunit B1	NABP2	sp|Q9BQ15|SOSB1_HUMAN SOSS complex subunit B1 OS=Homo sapiens OX=9606 GN=NABP2 PE=1 SV=1;tr|C9JT95|C9JT95_HUMAN SOSS complex subunit B1 (Fragment) OS=Homo sapiens OX=9606 GN=NABP2 PE=1 SV=1;tr|C9JMP5|C9JMP5_HUMAN SOSS complex subunit B1 (Fragment) OS=Homo
4.06863	0.467814	60S ribosomal protein L24	RPL24	sp|P83731|RL24_HUMAN 60S ribosomal protein L24 OS=Homo sapiens OX=9606 GN=RPL24 PE=1 SV=1;tr|C9JNW5|C9JNW5_HUMAN 60S ribosomal protein L24 OS=Homo sapiens OX=9606 GN=RPL24 PE=1 SV=1;tr|C9JXB8|C9JXB8_HUMAN 60S ribosomal protein L24 OS=Homo sapiens OX=9606 G
0.291039	-0.0510438	Protein RFT1 homolog	RFT1	sp|Q96AA3|RFT1_HUMAN Protein RFT1 homolog OS=Homo sapiens OX=9606 GN=RFT1 PE=1 SV=1;tr|C9JP01|C9JP01_HUMAN Protein RFT1 homolog (Fragment) OS=Homo sapiens OX=9606 GN=RFT1 PE=1 SV=8;tr|B5MDE0|B5MDE0_HUMAN Protein RFT1 homolog OS=Homo sapiens OX=9606 GN=RFT1
0.0223505	-0.0100242	Ubiquitin carboxyl-terminal hydrolase 42	USP42	sp|Q9H9J4|UBP42_HUMAN Ubiquitin carboxyl-terminal hydrolase 42 OS=Homo sapiens OX=9606 GN=USP42 PE=1 SV=3;tr|E7EWZ4|E7EWZ4_HUMAN Ubiquitin carboxyl-terminal hydrolase 42 (Fragment) OS=Homo sapiens OX=9606 GN=USP42 PE=1 SV=1;tr|C9JPC9|C9JPC9_HUMAN Ubiquitin
2.85777	-0.156448	Propionyl-CoA carboxylase beta chain, mitochondrial	PCCB	sp|P05166|PCCB_HUMAN Propionyl-CoA carboxylase beta chain, mitochondrial OS=Homo sapiens OX=9606 GN=PCCB PE=1 SV=3;tr|E7EUY3|E7EUY3_HUMAN Propionyl-CoA carboxylase beta chain, mitochondrial OS=Homo sapiens OX=9606 GN=PCCB PE=1 SV=1;tr|E9PDR0|E9PDR0_HUMAN P
1.32433	0.402181	Uncharacterized protein C7orf50	C7orf50	sp|Q9BRJ6|CG050_HUMAN Uncharacterized protein C7orf50 OS=Homo sapiens OX=9606 GN=C7orf50 PE=1 SV=1;tr|C9JQV0|C9JQV0_HUMAN Uncharacterized protein C7orf50 (Fragment) OS=Homo sapiens OX=9606 GN=C7orf50 PE=1 SV=1;tr|H7C0T1|H7C0T1_HUMAN Uncharacterized protein
0.0335812	-0.0192314	MICOS complex subunit MIC19	CHCHD3	sp|Q9NX63|MIC19_HUMAN MICOS complex subunit MIC19 OS=Homo sapiens OX=9606 GN=CHCHD3 PE=1 SV=1;tr|C9JRZ6|C9JRZ6_HUMAN MICOS complex subunit MIC19 OS=Homo sapiens OX=9606 GN=CHCHD3 PE=1 SV=2;tr|F8WAR4|F8WAR4_HUMAN MICOS complex subunit MIC19 OS=Homo sapiens
1.19054	0.116179	DCN1-like protein 1;DCN1-like protein	DCUN1D1	sp|Q96GG9|DCNL1_HUMAN DCN1-like protein 1 OS=Homo sapiens OX=9606 GN=DCUN1D1 PE=1 SV=1;tr|C9JVE2|C9JVE2_HUMAN DCN1-like protein OS=Homo sapiens OX=9606 GN=DCUN1D1 PE=1 SV=1;tr|C9J8R4|C9J8R4_HUMAN DCN1-like protein (Fragment) OS=Homo sapiens OX=9606 GN=DCUN
2.15724	0.199352	5-azacytidine-induced protein 2	AZI2	sp|Q9H6S1|AZI2_HUMAN 5-azacytidine-induced protein 2 OS=Homo sapiens OX=9606 GN=AZI2 PE=1 SV=1;tr|C9JVK8|C9JVK8_HUMAN 5-azacytidine-induced protein 2 (Fragment) OS=Homo sapiens OX=9606 GN=AZI2 PE=1 SV=1;sp|Q9H6S1-3|AZI2_HUMAN Isoform 2 of 5-azacytidine-ind
0.796169	0.0759223	IQ calmodulin-binding motif-containing protein 1	IQCB1	sp|Q15051|IQCB1_HUMAN IQ calmodulin-binding motif-containing protein 1 OS=Homo sapiens OX=9606 GN=IQCB1 PE=1 SV=1;tr|C9JXD7|C9JXD7_HUMAN IQ calmodulin-binding motif-containing protein 1 (Fragment) OS=Homo sapiens OX=9606 GN=IQCB1 PE=1 SV=1;sp|Q15051-3|IQCB
1.0326	0.181456	DNA repair protein RAD51 homolog 2	RAD51B	sp|O15315|RA51B_HUMAN DNA repair protein RAD51 homolog 2 OS=Homo sapiens OX=9606 GN=RAD51B PE=1 SV=2;tr|C9JYJ0|C9JYJ0_HUMAN DNA repair protein RAD51 homolog 2 OS=Homo sapiens OX=9606 GN=RAD51B PE=1 SV=1;sp|O15315-2|RA51B_HUMAN Isoform 3 of DNA repair prote
0.627852	0.0382912	Ribonuclease P protein subunit p20	POP7	sp|O75817|POP7_HUMAN Ribonuclease P protein subunit p20 OS=Homo sapiens OX=9606 GN=POP7 PE=1 SV=2;tr|C9JYM0|C9JYM0_HUMAN Ribonuclease P (Fragment) OS=Homo sapiens OX=9606 GN=POP7 PE=1 SV=1
0.223509	0.0415181	Synaptophysin-like protein 1	SYPL1	tr|C9JYN0|C9JYN0_HUMAN Synaptophysin-like protein 1 OS=Homo sapiens OX=9606 GN=SYPL1 PE=1 SV=1;sp|Q16563-2|SYPL1_HUMAN Isoform 2 of Synaptophysin-like protein 1 OS=Homo sapiens OX=9606 GN=SYPL1;sp|Q16563|SYPL1_HUMAN Synaptophysin-like protein 1 OS=Homo sap
0.299569	0.0434659	60S ribosomal protein L22-like 1	RPL22L1	sp|Q6P5R6|RL22L_HUMAN 60S ribosomal protein L22-like 1 OS=Homo sapiens OX=9606 GN=RPL22L1 PE=1 SV=2;tr|C9JYQ9|C9JYQ9_HUMAN 60S ribosomal protein L22-like 1 OS=Homo sapiens OX=9606 GN=RPL22L1 PE=1 SV=1;tr|H0Y8C2|H0Y8C2_HUMAN 60S ribosomal protein L22-like 1
1.30146	-0.157139	Inositol polyphosphate 5-phosphatase K	INPP5K	sp|Q9BT40|INP5K_HUMAN Inositol polyphosphate 5-phosphatase K OS=Homo sapiens OX=9606 GN=INPP5K PE=1 SV=3;tr|C9JZB0|C9JZB0_HUMAN Inositol polyphosphate 5-phosphatase K (Fragment) OS=Homo sapiens OX=9606 GN=INPP5K PE=1 SV=1;sp|Q9BT40-2|INP5K_HUMAN Isoform 2
0.464974	0.0832167	Catenin delta-1	CTNND1	sp|O60716|CTND1_HUMAN Catenin delta-1 OS=Homo sapiens OX=9606 GN=CTNND1 PE=1 SV=1;sp|O60716-3|CTND1_HUMAN Isoform 1AC of Catenin delta-1 OS=Homo sapiens OX=9606 GN=CTNND1;sp|O60716-2|CTND1_HUMAN Isoform 1AB of Catenin delta-1 OS=Homo sapiens OX=9606 GN=CTN
0.736808	0.389488	60S ribosomal protein L35a	RPL35A	sp|P18077|RL35A_HUMAN 60S ribosomal protein L35a OS=Homo sapiens OX=9606 GN=RPL35A PE=1 SV=2;tr|C9K025|C9K025_HUMAN 60S ribosomal protein L35a (Fragment) OS=Homo sapiens OX=9606 GN=RPL35A PE=1 SV=1;tr|F8WBS5|F8WBS5_HUMAN 60S ribosomal protein L35a OS=Homo
0.15529	0.00952387	Eukaryotic translation initiation factor 4 gamma 2	EIF4G2	sp|P78344|IF4G2_HUMAN Eukaryotic translation initiation factor 4 gamma 2 OS=Homo sapiens OX=9606 GN=EIF4G2 PE=1 SV=1;tr|D3DQV9|D3DQV9_HUMAN Eukaryotic translation initiation factor 4 gamma 2 (Fragment) OS=Homo sapiens OX=9606 GN=EIF4G2 PE=1 SV=1;sp|P78344-
1.13445	0.529251	60S ribosomal protein L32	RPL32	sp|P62910|RL32_HUMAN 60S ribosomal protein L32 OS=Homo sapiens OX=9606 GN=RPL32 PE=1 SV=2;tr|D3YTB1|D3YTB1_HUMAN 60S ribosomal protein L32 (Fragment) OS=Homo sapiens OX=9606 GN=RPL32 PE=1 SV=1;tr|F8W727|F8W727_HUMAN 60S ribosomal protein L32 OS=Homo sapien
2.39219	0.10489	Interleukin-1 receptor-associated kinase 1	IRAK1	sp|P51617|IRAK1_HUMAN Interleukin-1 receptor-associated kinase 1 OS=Homo sapiens OX=9606 GN=IRAK1 PE=1 SV=2;tr|D3YTB5|D3YTB5_HUMAN Interleukin-1 receptor-associated kinase 1 OS=Homo sapiens OX=9606 GN=IRAK1 PE=1 SV=1;sp|P51617-2|IRAK1_HUMAN Isoform 2 of In
0.0501168	0.0121372	Vasculin	GPBP1	sp|Q86WP2|GPBP1_HUMAN Vasculin OS=Homo sapiens OX=9606 GN=GPBP1 PE=1 SV=1;sp|Q86WP2-2|GPBP1_HUMAN Isoform 2 of Vasculin OS=Homo sapiens OX=9606 GN=GPBP1;tr|D4PHA4|D4PHA4_HUMAN GC-rich promoter binding protein 1, isoform CRA_c OS=Homo sapiens OX=9606 GN=GPB
0.650259	0.0898908		HLA-B	tr|Q2L6G2|Q2L6G2_HUMAN HLA class I histocompatibility antigen B alpha chain OS=Homo sapiens OX=9606 GN=HLA-B PE=1 SV=1;tr|D5H3J5|D5H3J5_HUMAN HLA class I histocompatibility antigen B alpha chain OS=Homo sapiens OX=9606 GN=HLA-B PE=1 SV=1;tr|A0A140T9Y5|A0A1
1.76039	-0.124596	Calcium/calmodulin-dependent protein kinase type II subunit delta	CAMK2D	sp|Q13557|KCC2D_HUMAN Calcium/calmodulin-dependent protein kinase type II subunit delta OS=Homo sapiens OX=9606 GN=CAMK2D PE=1 SV=3;sp|Q13557-3|KCC2D_HUMAN Isoform Delta 3 of Calcium/calmodulin-dependent protein kinase type II subunit delta OS=Homo sapiens
0.469526	0.0314436	Transcription factor RelB	RELB	sp|Q01201|RELB_HUMAN Transcription factor RelB OS=Homo sapiens OX=9606 GN=RELB PE=1 SV=2;tr|D6R992|D6R992_HUMAN Transcription factor RelB OS=Homo sapiens OX=9606 GN=RELB PE=1 SV=1
2.9676	-0.185752	DNA-directed RNA polymerase III subunit RPC7	POLR3G	sp|O15318|RPC7_HUMAN DNA-directed RNA polymerase III subunit RPC7 OS=Homo sapiens OX=9606 GN=POLR3G PE=1 SV=2;tr|D6R9U7|D6R9U7_HUMAN DNA-directed RNA polymerase III subunit RPC7 (Fragment) OS=Homo sapiens OX=9606 GN=POLR3G PE=1 SV=8;tr|D6RIT0|D6RIT0_HUMAN
0.141681	-0.0889676	Cytochrome c oxidase subunit 7C, mitochondrial	COX7C	sp|P15954|COX7C_HUMAN Cytochrome c oxidase subunit 7C, mitochondrial OS=Homo sapiens OX=9606 GN=COX7C PE=1 SV=1;tr|D6R9Z7|D6R9Z7_HUMAN Cytochrome c oxidase polypeptide VIIc OS=Homo sapiens OX=9606 GN=COX7C PE=1 SV=1
1.43787	0.175184	Translation machinery-associated protein 16	TMA16	sp|Q96EY4|TMA16_HUMAN Translation machinery-associated protein 16 OS=Homo sapiens OX=9606 GN=TMA16 PE=1 SV=2;tr|D6RA57|D6RA57_HUMAN Translation machinery-associated protein 16 OS=Homo sapiens OX=9606 GN=TMA16 PE=1 SV=1;tr|H0Y9X1|H0Y9X1_HUMAN Translation ma
0.546215	-0.0787461	RING finger and CHY zinc finger domain-containing protein 1	RCHY1	sp|Q96PM5|ZN363_HUMAN RING finger and CHY zinc finger domain-containing protein 1 OS=Homo sapiens OX=9606 GN=RCHY1 PE=1 SV=1;tr|D6RAF6|D6RAF6_HUMAN RING finger and CHY zinc finger domain-containing protein 1 OS=Homo sapiens OX=9606 GN=RCHY1 PE=1 SV=1;tr|H0
0.596966	0.0591575	F-box only protein 4	FBXO4	sp|Q9UKT5|FBX4_HUMAN F-box only protein 4 OS=Homo sapiens OX=9606 GN=FBXO4 PE=1 SV=2;tr|D6RAJ6|D6RAJ6_HUMAN F-box only protein 4 OS=Homo sapiens OX=9606 GN=FBXO4 PE=1 SV=1;sp|Q9UKT5-2|FBX4_HUMAN Isoform 2 of F-box only protein 4 OS=Homo sapiens OX=9606 GN=
0.360058	0.0518255	Vesicular integral-membrane protein VIP36	LMAN2	sp|Q12907|LMAN2_HUMAN Vesicular integral-membrane protein VIP36 OS=Homo sapiens OX=9606 GN=LMAN2 PE=1 SV=1;tr|D6RBV2|D6RBV2_HUMAN Vesicular integral-membrane protein VIP36 OS=Homo sapiens OX=9606 GN=LMAN2 PE=1 SV=1;tr|D6RDX1|D6RDX1_HUMAN Vesicular integral
1.81704	0.0668509	Tumor necrosis factor alpha-induced protein 8	TNFAIP8	sp|O95379|TFIP8_HUMAN Tumor necrosis factor alpha-induced protein 8 OS=Homo sapiens OX=9606 GN=TNFAIP8 PE=1 SV=1;tr|D6RCM8|D6RCM8_HUMAN Tumor necrosis factor alpha-induced protein 8 OS=Homo sapiens OX=9606 GN=TNFAIP8 PE=1 SV=1;sp|O95379-3|TFIP8_HUMAN Isofo
2.70346	-0.228176	Transcription elongation factor A protein-like 4	TCEAL4	sp|Q96EI5|TCAL4_HUMAN Transcription elongation factor A protein-like 4 OS=Homo sapiens OX=9606 GN=TCEAL4 PE=1 SV=2;sp|Q96EI5-2|TCAL4_HUMAN Isoform 2 of Transcription elongation factor A protein-like 4 OS=Homo sapiens OX=9606 GN=TCEAL4;tr|D6RD44|D6RD44_HUMA
5.99714	0.405303	LIM and calponin homology domains-containing protein 1	LIMCH1	sp|Q9UPQ0|LIMC1_HUMAN LIM and calponin homology domains-containing protein 1 OS=Homo sapiens OX=9606 GN=LIMCH1 PE=1 SV=4;sp|Q9UPQ0-4|LIMC1_HUMAN Isoform 4 of LIM and calponin homology domains-containing protein 1 OS=Homo sapiens OX=9606 GN=LIMCH1;tr|D6RD46
0.345602	-0.0559063	Embigin	EMB	sp|Q6PCB8|EMB_HUMAN Embigin OS=Homo sapiens OX=9606 GN=EMB PE=1 SV=1;tr|D6RDX7|D6RDX7_HUMAN Embigin OS=Homo sapiens OX=9606 GN=EMB PE=1 SV=1;sp|Q6PCB8-2|EMB_HUMAN Isoform 2 of Embigin OS=Homo sapiens OX=9606 GN=EMB
2.82215	-0.39091	Nucleotide exchange factor SIL1	SIL1	sp|Q9H173|SIL1_HUMAN Nucleotide exchange factor SIL1 OS=Homo sapiens OX=9606 GN=SIL1 PE=1 SV=1;tr|D6REA1|D6REA1_HUMAN Nucleotide exchange factor SIL1 OS=Homo sapiens OX=9606 GN=SIL1 PE=1 SV=1
2.98571	-0.242216	Calcium-binding and coiled-coil domain-containing protein 2	CALCOCO2	sp|Q13137|CACO2_HUMAN Calcium-binding and coiled-coil domain-containing protein 2 OS=Homo sapiens OX=9606 GN=CALCOCO2 PE=1 SV=1;tr|D6REB0|D6REB0_HUMAN Calcium-binding and coiled-coil domain-containing protein 2 (Fragment) OS=Homo sapiens OX=9606 GN=CALCOCO
0.384407	-0.0951613	BRCA1-A complex subunit Abraxas	FAM175A	sp|Q6UWZ7|ABRX1_HUMAN BRCA1-A complex subunit Abraxas 1 OS=Homo sapiens OX=9606 GN=ABRAXAS1 PE=1 SV=2;tr|D6REL5|D6REL5_HUMAN BRCA1-A complex subunit Abraxas 1 OS=Homo sapiens OX=9606 GN=ABRAXAS1 PE=1 SV=1;sp|Q6UWZ7-2|ABRX1_HUMAN Isoform 2 of BRCA1-A comple
1.04003	0.0808554	Septin-11	2023-09-11	sp|Q9NVA2|SEP11_HUMAN Septin-11 OS=Homo sapiens OX=9606 GN=SEPTIN11 PE=1 SV=3;tr|D6RGI3|D6RGI3_HUMAN Septin 11, isoform CRA_b OS=Homo sapiens OX=9606 GN=SEPTIN11 PE=1 SV=1;tr|D6RER5|D6RER5_HUMAN Septin-11 OS=Homo sapiens OX=9606 GN=SEPTIN11 PE=1 SV=1;sp|Q9
0.710244	0.0467356	Protein transport protein Sec31A	SEC31A	sp|O94979|SC31A_HUMAN Protein transport protein Sec31A OS=Homo sapiens OX=9606 GN=SEC31A PE=1 SV=3;sp|O94979-2|SC31A_HUMAN Isoform 2 of Protein transport protein Sec31A OS=Homo sapiens OX=9606 GN=SEC31A;sp|O94979-9|SC31A_HUMAN Isoform 9 of Protein transpor
0.121774	-0.0126081	Syntaxin-18	STX18	sp|Q9P2W9|STX18_HUMAN Syntaxin-18 OS=Homo sapiens OX=9606 GN=STX18 PE=1 SV=1;tr|D6RF48|D6RF48_HUMAN Syntaxin-18 OS=Homo sapiens OX=9606 GN=STX18 PE=1 SV=1;tr|D6RC71|D6RC71_HUMAN Syntaxin-18 (Fragment) OS=Homo sapiens OX=9606 GN=STX18 PE=1 SV=1
1.2723	-0.089752	Deoxycytidine kinase	DCK	sp|P27707|DCK_HUMAN Deoxycytidine kinase OS=Homo sapiens OX=9606 GN=DCK PE=1 SV=1;tr|D6RFG8|D6RFG8_HUMAN Deoxycytidine kinase OS=Homo sapiens OX=9606 GN=DCK PE=1 SV=1
0.784128	-0.127013	Protein YIPF3;Protein YIPF3, 36 kDa form III	YIPF3	sp|Q9GZM5|YIPF3_HUMAN Protein YIPF3 OS=Homo sapiens OX=9606 GN=YIPF3 PE=1 SV=1;tr|D6RFI3|D6RFI3_HUMAN Protein YIPF3 (Fragment) OS=Homo sapiens OX=9606 GN=YIPF3 PE=1 SV=1;tr|E7EQR8|E7EQR8_HUMAN Protein YIPF3 OS=Homo sapiens OX=9606 GN=YIPF3 PE=1 SV=1;tr|D6R
0.113535	-0.0705266	Cytochrome c oxidase subunit 7A2, mitochondrial	COX7A2	sp|P14406|CX7A2_HUMAN Cytochrome c oxidase subunit 7A2, mitochondrial OS=Homo sapiens OX=9606 GN=COX7A2 PE=1 SV=1;tr|D6RIE3|D6RIE3_HUMAN Cytochrome c oxidase subunit 7A2, mitochondrial OS=Homo sapiens OX=9606 GN=COX7A2 PE=1 SV=1;tr|D6RGV5|D6RGV5_HUMAN Cyto
0.0415055	-0.00392103	Centromere protein K	CENPK	sp|Q9BS16|CENPK_HUMAN Centromere protein K OS=Homo sapiens OX=9606 GN=CENPK PE=1 SV=1;tr|D6RJF0|D6RJF0_HUMAN Centromere protein K OS=Homo sapiens OX=9606 GN=CENPK PE=1 SV=1;tr|D6RHD3|D6RHD3_HUMAN Centromere protein K OS=Homo sapiens OX=9606 GN=CENPK PE=1 S
1.16021	0.144323	G protein-coupled receptor kinase 6	GRK6	sp|P43250|GRK6_HUMAN G protein-coupled receptor kinase 6 OS=Homo sapiens OX=9606 GN=GRK6 PE=1 SV=2;sp|P43250-2|GRK6_HUMAN Isoform GRK6B of G protein-coupled receptor kinase 6 OS=Homo sapiens OX=9606 GN=GRK6;tr|D6RHX8|D6RHX8_HUMAN G protein-coupled receptor
1.0524	-0.19616	Exosome complex component RRP45	EXOSC9	sp|Q06265|EXOS9_HUMAN Exosome complex component RRP45 OS=Homo sapiens OX=9606 GN=EXOSC9 PE=1 SV=3;sp|Q06265-2|EXOS9_HUMAN Isoform 2 of Exosome complex component RRP45 OS=Homo sapiens OX=9606 GN=EXOSC9;tr|D6RIY6|D6RIY6_HUMAN Exosome complex component RRP45
0.837138	-0.0783877	Type II inositol 3,4-bisphosphate 4-phosphatase	INPP4B	sp|O15327|INP4B_HUMAN Inositol polyphosphate 4-phosphatase type II OS=Homo sapiens OX=9606 GN=INPP4B PE=1 SV=4;tr|D6RJC3|D6RJC3_HUMAN Phosphatidylinositol-3,4-bisphosphate 4-phosphatase (Fragment) OS=Homo sapiens OX=9606 GN=INPP4B PE=1 SV=1;tr|E7EQN9|E7EQN
0.703363	-0.076299	Sorting nexin-14	SNX14	sp|Q9Y5W7|SNX14_HUMAN Sorting nexin-14 OS=Homo sapiens OX=9606 GN=SNX14 PE=1 SV=3;sp|Q9Y5W7-2|SNX14_HUMAN Isoform 2 of Sorting nexin-14 OS=Homo sapiens OX=9606 GN=SNX14;tr|D6RJG9|D6RJG9_HUMAN Sorting nexin-14 (Fragment) OS=Homo sapiens OX=9606 GN=SNX14 PE=
0.076603	-0.0550434	Cold-inducible RNA-binding protein	CIRBP	sp|Q14011|CIRBP_HUMAN Cold-inducible RNA-binding protein OS=Homo sapiens OX=9606 GN=CIRBP PE=1 SV=1;tr|K7ENX8|K7ENX8_HUMAN Cold-inducible RNA-binding protein (Fragment) OS=Homo sapiens OX=9606 GN=CIRBP PE=1 SV=2;tr|K7ELV6|K7ELV6_HUMAN Cold-inducible RNA-bi
0.616015	-0.028659	Protein MMS22-like	MMS22L	sp|Q6ZRQ5|MMS22_HUMAN Protein MMS22-like OS=Homo sapiens OX=9606 GN=MMS22L PE=1 SV=3;tr|E2QRD4|E2QRD4_HUMAN Methyl methanesulfonate-sensitivity protein 22-like OS=Homo sapiens OX=9606 GN=MMS22L PE=1 SV=1
1.51197	0.207972	Geminin	GMNN	sp|O75496|GEMI_HUMAN Geminin OS=Homo sapiens OX=9606 GN=GMNN PE=1 SV=1;tr|E2QRF9|E2QRF9_HUMAN Geminin (Fragment) OS=Homo sapiens OX=9606 GN=GMNN PE=1 SV=1;tr|H7C608|H7C608_HUMAN Geminin (Fragment) OS=Homo sapiens OX=9606 GN=GMNN PE=1 SV=1
0.119239	0.0253179	Cyclin-C	CCNC	sp|P24863|CCNC_HUMAN Cyclin-C OS=Homo sapiens OX=9606 GN=CCNC PE=1 SV=2;tr|E5RIH8|E5RIH8_HUMAN Cyclin-C OS=Homo sapiens OX=9606 GN=CCNC PE=1 SV=1;tr|Q5JV82|Q5JV82_HUMAN Cyclin-C OS=Homo sapiens OX=9606 GN=CCNC PE=1 SV=1;tr|E5RI39|E5RI39_HUMAN Cyclin-C (Fra
1.17504	0.12608	Prefoldin subunit 1	PFDN1	sp|O60925|PFD1_HUMAN Prefoldin subunit 1 OS=Homo sapiens OX=9606 GN=PFDN1 PE=1 SV=2;tr|E5RGS4|E5RGS4_HUMAN Prefoldin subunit 1 OS=Homo sapiens OX=9606 GN=PFDN1 PE=1 SV=1
1.40291	0.259023	F-BAR and double SH3 domains protein 1	FCHSD1	sp|Q86WN1|FCSD1_HUMAN F-BAR and double SH3 domains protein 1 OS=Homo sapiens OX=9606 GN=FCHSD1 PE=1 SV=1;tr|E5RGT6|E5RGT6_HUMAN F-BAR and double SH3 domains protein 1 OS=Homo sapiens OX=9606 GN=FCHSD1 PE=1 SV=1;sp|Q86WN1-3|FCSD1_HUMAN Isoform 3 of F-BAR an
0.00327751	0.000821749	39S ribosomal protein L15, mitochondrial	MRPL15	sp|Q9P015|RM15_HUMAN 39S ribosomal protein L15, mitochondrial OS=Homo sapiens OX=9606 GN=MRPL15 PE=1 SV=1;tr|E5RHF4|E5RHF4_HUMAN 39S ribosomal protein L15, mitochondrial (Fragment) OS=Homo sapiens OX=9606 GN=MRPL15 PE=1 SV=1;tr|E5RIZ4|E5RIZ4_HUMAN 39S ribo
0.274232	0.0220513	Transmembrane protein 68	TMEM68	sp|Q96MH6|TMM68_HUMAN Transmembrane protein 68 OS=Homo sapiens OX=9606 GN=TMEM68 PE=2 SV=2;tr|E5RHU1|E5RHU1_HUMAN Transmembrane protein 68 (Fragment) OS=Homo sapiens OX=9606 GN=TMEM68 PE=1 SV=1;tr|H0YAY9|H0YAY9_HUMAN Transmembrane protein 68 (Fragment) OS=
0.0868446	0.0374789	Erlin-2	ERLIN2	sp|O94905|ERLN2_HUMAN Erlin-2 OS=Homo sapiens OX=9606 GN=ERLIN2 PE=1 SV=1;tr|E5RHW4|E5RHW4_HUMAN Erlin-2 (Fragment) OS=Homo sapiens OX=9606 GN=ERLIN2 PE=1 SV=1
1.65142	0.169036	Aspartyl aminopeptidase	DNPEP	sp|Q9ULA0|DNPEP_HUMAN Aspartyl aminopeptidase OS=Homo sapiens OX=9606 GN=DNPEP PE=1 SV=2;tr|E5RIA4|E5RIA4_HUMAN Aspartyl aminopeptidase OS=Homo sapiens OX=9606 GN=DNPEP PE=1 SV=1;tr|E7ETB3|E7ETB3_HUMAN Aspartyl aminopeptidase OS=Homo sapiens OX=9606 GN=DNP
0.889972	-0.0651898	TELO2-interacting protein 2	TTI2	sp|Q6NXR4|TTI2_HUMAN TELO2-interacting protein 2 OS=Homo sapiens OX=9606 GN=TTI2 PE=1 SV=1;tr|E5RIH5|E5RIH5_HUMAN TELO2-interacting protein 2 OS=Homo sapiens OX=9606 GN=TTI2 PE=1 SV=1
1.35016	-0.124258	Probable tRNA N6-adenosine threonylcarbamoyltransferase, mitochondrial	OSGEPL1	sp|Q9H4B0|OSGP2_HUMAN Probable tRNA N6-adenosine threonylcarbamoyltransferase, mitochondrial OS=Homo sapiens OX=9606 GN=OSGEPL1 PE=2 SV=2;tr|E5RIL9|E5RIL9_HUMAN N(6)-L-threonylcarbamoyladenine synthase (Fragment) OS=Homo sapiens OX=9606 GN=OSGEPL1 PE=1 SV=
0.555042	-0.0341862	Tubulin-specific chaperone A	TBCA	sp|O75347|TBCA_HUMAN Tubulin-specific chaperone A OS=Homo sapiens OX=9606 GN=TBCA PE=1 SV=3;tr|E5RIW3|E5RIW3_HUMAN Tubulin-specific chaperone A OS=Homo sapiens OX=9606 GN=TBCA PE=1 SV=1;tr|E5RJD8|E5RJD8_HUMAN Tubulin-specific chaperone A OS=Homo sapiens OX
2.60089	-0.34924	Transcription termination factor 3, mitochondrial	MTERF3	sp|Q96E29|MTEF3_HUMAN Transcription termination factor 3, mitochondrial OS=Homo sapiens OX=9606 GN=MTERF3 PE=1 SV=2;tr|E5RIY4|E5RIY4_HUMAN Transcription termination factor 3, mitochondrial OS=Homo sapiens OX=9606 GN=MTERF3 PE=1 SV=1;sp|Q96E29-3|MTEF3_HUMAN
0.98074	-0.0766344	PH and SEC7 domain-containing protein 3	PSD3	sp|Q9NYI0|PSD3_HUMAN PH and SEC7 domain-containing protein 3 OS=Homo sapiens OX=9606 GN=PSD3 PE=1 SV=2;tr|E5RJ29|E5RJ29_HUMAN PH and SEC7 domain-containing protein 3 OS=Homo sapiens OX=9606 GN=PSD3 PE=1 SV=1;sp|Q9NYI0-3|PSD3_HUMAN Isoform 3 of PH and SEC7
0.304351	0.0458968	Centrin-3	CETN3	sp|O15182|CETN3_HUMAN Centrin-3 OS=Homo sapiens OX=9606 GN=CETN3 PE=1 SV=2;tr|E5RK82|E5RK82_HUMAN Centrin-3 OS=Homo sapiens OX=9606 GN=CETN3 PE=1 SV=1;tr|E5RJF8|E5RJF8_HUMAN Centrin-3 OS=Homo sapiens OX=9606 GN=CETN3 PE=1 SV=1;tr|E5RFM2|E5RFM2_HUMAN Centri
0.442428	-0.0756628	39S ribosomal protein L13, mitochondrial	MRPL13	sp|Q9BYD1|RM13_HUMAN 39S ribosomal protein L13, mitochondrial OS=Homo sapiens OX=9606 GN=MRPL13 PE=1 SV=1;tr|E5RJI7|E5RJI7_HUMAN 39S ribosomal protein L13, mitochondrial (Fragment) OS=Homo sapiens OX=9606 GN=MRPL13 PE=1 SV=8
0.401511	0.246499	Cytochrome c oxidase subunit 7A-related protein, mitochondrial	COX7A2L	sp|O14548|COX7R_HUMAN Cytochrome c oxidase subunit 7A-related protein, mitochondrial OS=Homo sapiens OX=9606 GN=COX7A2L PE=1 SV=2;tr|E5RJZ1|E5RJZ1_HUMAN Cytochrome c oxidase subunit 7A-related protein, mitochondrial OS=Homo sapiens OX=9606 GN=COX7A2L PE=1
2.48376	-0.0684063	COP9 signalosome complex subunit 6	COPS6	sp|Q7L5N1|CSN6_HUMAN COP9 signalosome complex subunit 6 OS=Homo sapiens OX=9606 GN=COPS6 PE=1 SV=1;tr|E7EM64|E7EM64_HUMAN COP9 signalosome complex subunit 6 OS=Homo sapiens OX=9606 GN=COPS6 PE=1 SV=1
1.89856	-0.0900377	Tyrosine-protein phosphatase non-receptor type 18	PTPN18	sp|Q99952|PTN18_HUMAN Tyrosine-protein phosphatase non-receptor type 18 OS=Homo sapiens OX=9606 GN=PTPN18 PE=1 SV=2;tr|E7EMB8|E7EMB8_HUMAN Tyrosine-protein phosphatase non-receptor type 18 (Fragment) OS=Homo sapiens OX=9606 GN=PTPN18 PE=1 SV=2;sp|Q99952-2|
1.72378	0.16999	A-kinase anchor protein 10, mitochondrial	AKAP10	sp|O43572|AKA10_HUMAN A-kinase anchor protein 10, mitochondrial OS=Homo sapiens OX=9606 GN=AKAP10 PE=1 SV=2;tr|E7EMD6|E7EMD6_HUMAN A-kinase anchor protein 10, mitochondrial OS=Homo sapiens OX=9606 GN=AKAP10 PE=1 SV=3;tr|J3QL61|J3QL61_HUMAN A-kinase anchor
0.198124	-0.0692116	Flotillin-2	FLOT2	sp|Q14254|FLOT2_HUMAN Flotillin-2 OS=Homo sapiens OX=9606 GN=FLOT2 PE=1 SV=2;tr|J3QLD9|J3QLD9_HUMAN Flotillin OS=Homo sapiens OX=9606 GN=FLOT2 PE=1 SV=1;tr|E7EMK3|E7EMK3_HUMAN Flotillin OS=Homo sapiens OX=9606 GN=FLOT2 PE=1 SV=1
2.8451	-0.240583	Embryonic stem cell-specific 5-hydroxymethylcytosine-binding protein	HMCES	sp|Q96FZ2|HMCES_HUMAN Abasic site processing protein HMCES OS=Homo sapiens OX=9606 GN=HMCES PE=1 SV=1;tr|E7EMP6|E7EMP6_HUMAN Abasic site processing protein HMCES OS=Homo sapiens OX=9606 GN=HMCES PE=1 SV=1;tr|D6RGK7|D6RGK7_HUMAN Abasic site processing prote
2.80735	0.21663	E3 ubiquitin-protein ligase UBR5	UBR5	sp|O95071|UBR5_HUMAN E3 ubiquitin-protein ligase UBR5 OS=Homo sapiens OX=9606 GN=UBR5 PE=1 SV=2;tr|E7EMW7|E7EMW7_HUMAN E3 ubiquitin-protein ligase UBR5 OS=Homo sapiens OX=9606 GN=UBR5 PE=1 SV=1;sp|O95071-2|UBR5_HUMAN Isoform 2 of E3 ubiquitin-protein ligas
0.191048	-0.0376096	Zinc finger protein 143	ZNF143	sp|P52747|ZN143_HUMAN Zinc finger protein 143 OS=Homo sapiens OX=9606 GN=ZNF143 PE=1 SV=2;tr|E7EN86|E7EN86_HUMAN Zinc finger protein 143 OS=Homo sapiens OX=9606 GN=ZNF143 PE=1 SV=1;sp|P52747-2|ZN143_HUMAN Isoform 2 of Zinc finger protein 143 OS=Homo sapien
0.0029489	-0.000363668	Alpha-adducin	ADD1	sp|P35611|ADDA_HUMAN Alpha-adducin OS=Homo sapiens OX=9606 GN=ADD1 PE=1 SV=2;sp|P35611-6|ADDA_HUMAN Isoform 6 of Alpha-adducin OS=Homo sapiens OX=9606 GN=ADD1;tr|E7ENY0|E7ENY0_HUMAN Alpha-adducin OS=Homo sapiens OX=9606 GN=ADD1 PE=1 SV=1;tr|E7EV99|E7EV99_H
2.26844	0.173411	Nuclear prelamin A recognition factor	NARF	sp|Q9UHQ1|NARF_HUMAN Nuclear prelamin A recognition factor OS=Homo sapiens OX=9606 GN=NARF PE=1 SV=1;tr|E7EP87|E7EP87_HUMAN Nuclear prelamin A recognition factor OS=Homo sapiens OX=9606 GN=NARF PE=1 SV=2;sp|Q9UHQ1-4|NARF_HUMAN Isoform 4 of Nuclear prelamin
1.2029	0.437412	60S ribosomal protein L14	RPL14	sp|P50914|RL14_HUMAN 60S ribosomal protein L14 OS=Homo sapiens OX=9606 GN=RPL14 PE=1 SV=4;tr|E7EPB3|E7EPB3_HUMAN 60S ribosomal protein L14 OS=Homo sapiens OX=9606 GN=RPL14 PE=1 SV=1
1.61426	-0.105688	Long-chain-fatty-acid--CoA ligase 1	ACSL1	sp|P33121|ACSL1_HUMAN Long-chain-fatty-acid--CoA ligase 1 OS=Homo sapiens OX=9606 GN=ACSL1 PE=1 SV=1;tr|E7EPM6|E7EPM6_HUMAN Long-chain-fatty-acid--CoA ligase 1 OS=Homo sapiens OX=9606 GN=ACSL1 PE=1 SV=1;sp|P33121-2|ACSL1_HUMAN Isoform 2 of Long-chain-fatty
1.443	-0.151544	Protein PRRC2C	PRRC2C	sp|Q9Y520|PRC2C_HUMAN Protein PRRC2C OS=Homo sapiens OX=9606 GN=PRRC2C PE=1 SV=4;tr|E7EPN9|E7EPN9_HUMAN Protein PRRC2C OS=Homo sapiens OX=9606 GN=PRRC2C PE=1 SV=1;sp|Q9Y520-4|PRC2C_HUMAN Isoform 4 of Protein PRRC2C OS=Homo sapiens OX=9606 GN=PRRC2C;sp|Q9Y5
1.17929	-0.187548	NADH dehydrogenase [ubiquinone] flavoprotein 2, mitochondrial	NDUFV2	sp|P19404|NDUV2_HUMAN NADH dehydrogenase [ubiquinone] flavoprotein 2, mitochondrial OS=Homo sapiens OX=9606 GN=NDUFV2 PE=1 SV=2;tr|E7EPT4|E7EPT4_HUMAN NADH dehydrogenase [ubiquinone] flavoprotein 2, mitochondrial OS=Homo sapiens OX=9606 GN=NDUFV2 PE=1 SV=1
0.777742	-0.0495795	AP-5 complex subunit mu-1	AP5M1	sp|Q9H0R1|AP5M1_HUMAN AP-5 complex subunit mu-1 OS=Homo sapiens OX=9606 GN=AP5M1 PE=1 SV=2;tr|E7EQ45|E7EQ45_HUMAN AP-5 complex subunit mu-1 OS=Homo sapiens OX=9606 GN=AP5M1 PE=1 SV=1;sp|Q9H0R1-2|AP5M1_HUMAN Isoform 2 of AP-5 complex subunit mu-1 OS=Homo sa
1.26864	-0.0931338	N-alpha-acetyltransferase 50	NAA50	sp|Q9GZZ1|NAA50_HUMAN N-alpha-acetyltransferase 50 OS=Homo sapiens OX=9606 GN=NAA50 PE=1 SV=1;tr|E7EQ69|E7EQ69_HUMAN N-alpha-acetyltransferase 50 OS=Homo sapiens OX=9606 GN=NAA50 PE=1 SV=1;tr|C9J5D1|C9J5D1_HUMAN N-alpha-acetyltransferase 50 OS=Homo sapiens
0.0982308	-0.00987927	TRAF family member-associated NF-kappa-B activator	TANK	sp|Q92844|TANK_HUMAN TRAF family member-associated NF-kappa-B activator OS=Homo sapiens OX=9606 GN=TANK PE=1 SV=2;tr|E7EQA9|E7EQA9_HUMAN TRAF family member-associated NF-kappa-B activator OS=Homo sapiens OX=9606 GN=TANK PE=1 SV=1;tr|E7EWR8|E7EWR8_HUMAN TRA
1.15232	0.132639	Gamma-tubulin complex component 6	TUBGCP6	sp|Q96RT7|GCP6_HUMAN Gamma-tubulin complex component 6 OS=Homo sapiens OX=9606 GN=TUBGCP6 PE=1 SV=3;tr|E7EQL8|E7EQL8_HUMAN Gamma-tubulin complex component 6 OS=Homo sapiens OX=9606 GN=TUBGCP6 PE=1 SV=1;sp|Q96RT7-2|GCP6_HUMAN Isoform 2 of Gamma-tubulin comp
1.10631	0.0565171	Metastasis-associated protein MTA3	MTA3	sp|Q9BTC8|MTA3_HUMAN Metastasis-associated protein MTA3 OS=Homo sapiens OX=9606 GN=MTA3 PE=1 SV=2;sp|Q9BTC8-2|MTA3_HUMAN Isoform 2 of Metastasis-associated protein MTA3 OS=Homo sapiens OX=9606 GN=MTA3;tr|E7EQY4|E7EQY4_HUMAN Metastasis-associated protein MT
0.123445	0.048011	Zinc finger CCCH domain-containing protein 18	ZC3H18	sp|Q86VM9|ZCH18_HUMAN Zinc finger CCCH domain-containing protein 18 OS=Homo sapiens OX=9606 GN=ZC3H18 PE=1 SV=2;tr|E7ERS3|E7ERS3_HUMAN Zinc finger CCCH domain-containing protein 18 OS=Homo sapiens OX=9606 GN=ZC3H18 PE=1 SV=1
2.15992	0.0835045	Focal adhesion kinase 1	PTK2	sp|Q05397|FAK1_HUMAN Focal adhesion kinase 1 OS=Homo sapiens OX=9606 GN=PTK2 PE=1 SV=2;tr|E7ESA6|E7ESA6_HUMAN Non-specific protein-tyrosine kinase OS=Homo sapiens OX=9606 GN=PTK2 PE=1 SV=1;tr|H0YBP1|H0YBP1_HUMAN Non-specific protein-tyrosine kinase (Fragme
0.466836	0.0367382	Macrophage erythroblast attacher	MAEA	sp|Q7L5Y9|MAEA_HUMAN E3 ubiquitin-protein transferase MAEA OS=Homo sapiens OX=9606 GN=MAEA PE=1 SV=1;tr|E7ESC7|E7ESC7_HUMAN E3 ubiquitin-protein transferase MAEA OS=Homo sapiens OX=9606 GN=MAEA PE=1 SV=1;sp|Q7L5Y9-2|MAEA_HUMAN Isoform 2 of E3 ubiquitin-pro
0.22465	0.017279	Claspin	CLSPN	sp|Q9HAW4|CLSPN_HUMAN Claspin OS=Homo sapiens OX=9606 GN=CLSPN PE=1 SV=3;tr|E7ESG2|E7ESG2_HUMAN Claspin OS=Homo sapiens OX=9606 GN=CLSPN PE=1 SV=1;sp|Q9HAW4-3|CLSPN_HUMAN Isoform 3 of Claspin OS=Homo sapiens OX=9606 GN=CLSPN;sp|Q9HAW4-2|CLSPN_HUMAN Isoform
1.01724	-0.120501	39S ribosomal protein L22, mitochondrial	MRPL22	sp|Q9NWU5|RM22_HUMAN 39S ribosomal protein L22, mitochondrial OS=Homo sapiens OX=9606 GN=MRPL22 PE=1 SV=1;tr|E7ESL0|E7ESL0_HUMAN 39S ribosomal protein L22, mitochondrial OS=Homo sapiens OX=9606 GN=MRPL22 PE=1 SV=1;tr|J3KQY1|J3KQY1_HUMAN 39S ribosomal prote
1.42084	0.152074	Metastasis-associated protein MTA1	MTA1	sp|Q13330|MTA1_HUMAN Metastasis-associated protein MTA1 OS=Homo sapiens OX=9606 GN=MTA1 PE=1 SV=2;sp|Q13330-3|MTA1_HUMAN Isoform 3 of Metastasis-associated protein MTA1 OS=Homo sapiens OX=9606 GN=MTA1;tr|E7ESY4|E7ESY4_HUMAN Metastasis-associated protein MT
0.469175	0.105716	Inhibitor of growth protein 3;Inhibitor of growth protein	ING3	sp|Q9NXR8|ING3_HUMAN Inhibitor of growth protein 3 OS=Homo sapiens OX=9606 GN=ING3 PE=1 SV=2;tr|E7ET07|E7ET07_HUMAN Inhibitor of growth protein OS=Homo sapiens OX=9606 GN=ING3 PE=1 SV=1
0.202041	0.0530071	Sn1-specific diacylglycerol lipase beta	DAGLB	sp|Q8NCG7|DGLB_HUMAN Diacylglycerol lipase-beta OS=Homo sapiens OX=9606 GN=DAGLB PE=1 SV=2;tr|E7ET49|E7ET49_HUMAN Diacylglycerol lipase-beta OS=Homo sapiens OX=9606 GN=DAGLB PE=1 SV=1;sp|Q8NCG7-4|DGLB_HUMAN Isoform 4 of Diacylglycerol lipase-beta OS=Homo s
2.01638	-0.150759	Probable E3 ubiquitin-protein ligase DTX2	DTX2	sp|Q86UW9|DTX2_HUMAN Probable E3 ubiquitin-protein ligase DTX2 OS=Homo sapiens OX=9606 GN=DTX2 PE=1 SV=3;sp|Q86UW9-2|DTX2_HUMAN Isoform 2 of Probable E3 ubiquitin-protein ligase DTX2 OS=Homo sapiens OX=9606 GN=DTX2;tr|E7ET89|E7ET89_HUMAN E3 ubiquitin-prote
2.3936	-0.075658	Histidine--tRNA ligase, cytoplasmic	HARS	sp|P12081|HARS1_HUMAN Histidine--tRNA ligase, cytoplasmic OS=Homo sapiens OX=9606 GN=HARS1 PE=1 SV=2;tr|E7ETE2|E7ETE2_HUMAN Histidine--tRNA ligase, cytoplasmic OS=Homo sapiens OX=9606 GN=HARS1 PE=1 SV=2;sp|P12081-4|HARS1_HUMAN Isoform 4 of Histidine--tRNA
0.958662	0.143262	RNA-binding motif, single-stranded-interacting protein 1	RBMS1	sp|P29558|RBMS1_HUMAN RNA-binding motif, single-stranded-interacting protein 1 OS=Homo sapiens OX=9606 GN=RBMS1 PE=1 SV=3;tr|E7ETU5|E7ETU5_HUMAN RNA-binding motif, single-stranded-interacting protein 1 OS=Homo sapiens OX=9606 GN=RBMS1 PE=1 SV=1;tr|F6Y5H0|F
0.0953896	-0.0235186	39S ribosomal protein L3, mitochondrial	MRPL3	sp|P09001|RM03_HUMAN 39S ribosomal protein L3, mitochondrial OS=Homo sapiens OX=9606 GN=MRPL3 PE=1 SV=1;tr|H0Y9G6|H0Y9G6_HUMAN 39S ribosomal protein L3, mitochondrial (Fragment) OS=Homo sapiens OX=9606 GN=MRPL3 PE=1 SV=1;tr|E7ETU7|E7ETU7_HUMAN 39S ribosoma
1.49961	-0.0973132	Basic leucine zipper and W2 domain-containing protein 2	BZW2	sp|Q9Y6E2|BZW2_HUMAN Basic leucine zipper and W2 domain-containing protein 2 OS=Homo sapiens OX=9606 GN=BZW2 PE=1 SV=1;tr|E7ETZ4|E7ETZ4_HUMAN Basic leucine zipper and W2 domain-containing protein 2 (Fragment) OS=Homo sapiens OX=9606 GN=BZW2 PE=1 SV=1;tr|B5
1.81799	-0.143676	Glucose-6-phosphate 1-dehydrogenase	G6PD	tr|E7EUI8|E7EUI8_HUMAN Glucose-6-phosphate 1-dehydrogenase (Fragment) OS=Homo sapiens OX=9606 GN=G6PD PE=1 SV=8;tr|E7EM57|E7EM57_HUMAN Glucose-6-phosphate 1-dehydrogenase (Fragment) OS=Homo sapiens OX=9606 GN=G6PD PE=1 SV=1
1.60032	-0.167777	Cyclin-dependent kinase 14;Cyclin-dependent kinase 15	CDK14;CDK15	sp|O94921|CDK14_HUMAN Cyclin-dependent kinase 14 OS=Homo sapiens OX=9606 GN=CDK14 PE=1 SV=3;tr|E7EUK8|E7EUK8_HUMAN Cyclin-dependent kinase 14 OS=Homo sapiens OX=9606 GN=CDK14 PE=1 SV=1;sp|O94921-3|CDK14_HUMAN Isoform 3 of Cyclin-dependent kinase 14 OS=Homo
2.01495	0.200911	Histone acetyltransferase KAT7;Histone acetyltransferase	KAT7	sp|O95251|KAT7_HUMAN Histone acetyltransferase KAT7 OS=Homo sapiens OX=9606 GN=KAT7 PE=1 SV=1;sp|O95251-2|KAT7_HUMAN Isoform 2 of Histone acetyltransferase KAT7 OS=Homo sapiens OX=9606 GN=KAT7;sp|O95251-4|KAT7_HUMAN Isoform 4 of Histone acetyltransferase K
0.615795	-0.0782162	Histone RNA hairpin-binding protein	SLBP	sp|Q14493|SLBP_HUMAN Histone RNA hairpin-binding protein OS=Homo sapiens OX=9606 GN=SLBP PE=1 SV=1;tr|H7C4H8|H7C4H8_HUMAN Histone RNA hairpin-binding protein (Fragment) OS=Homo sapiens OX=9606 GN=SLBP PE=1 SV=1;tr|H0YAE8|H0YAE8_HUMAN Histone RNA hairpin-bi
2.07881	0.24304	Calpain-5	CAPN5	sp|O15484|CAN5_HUMAN Calpain-5 OS=Homo sapiens OX=9606 GN=CAPN5 PE=1 SV=2;tr|E7EV01|E7EV01_HUMAN Calpain-5 OS=Homo sapiens OX=9606 GN=CAPN5 PE=1 SV=2;tr|A0A3B3IRX8|A0A3B3IRX8_HUMAN Calpain-5 (Fragment) OS=Homo sapiens OX=9606 GN=CAPN5 PE=1 SV=1
1.61192	0.162067	Microtubule-associated protein	MAP4	tr|E7EVA0|E7EVA0_HUMAN Microtubule-associated protein OS=Homo sapiens OX=9606 GN=MAP4 PE=1 SV=1
0.850107	-0.150593	Dystrobrevin beta;Dystrobrevin	DTNB	sp|O60941|DTNB_HUMAN Dystrobrevin beta OS=Homo sapiens OX=9606 GN=DTNB PE=1 SV=1;tr|E9PEY4|E9PEY4_HUMAN Dystrobrevin OS=Homo sapiens OX=9606 GN=DTNB PE=1 SV=1;tr|E7EVB6|E7EVB6_HUMAN Dystrobrevin OS=Homo sapiens OX=9606 GN=DTNB PE=1 SV=3;sp|O60941-6|DTNB_HU
0.490968	0.0218307	Autophagy-related protein 16-1	ATG16L1	sp|Q676U5|A16L1_HUMAN Autophagy-related protein 16-1 OS=Homo sapiens OX=9606 GN=ATG16L1 PE=1 SV=2;sp|Q676U5-2|A16L1_HUMAN Isoform 2 of Autophagy-related protein 16-1 OS=Homo sapiens OX=9606 GN=ATG16L1;tr|E7EVC7|E7EVC7_HUMAN Autophagy-related protein 16-1 O
0.00225231	0.000764211	Protein polybromo-1	PBRM1	sp|Q86U86|PB1_HUMAN Protein polybromo-1 OS=Homo sapiens OX=9606 GN=PBRM1 PE=1 SV=1;sp|Q86U86-8|PB1_HUMAN Isoform 8 of Protein polybromo-1 OS=Homo sapiens OX=9606 GN=PBRM1;tr|E7EVG2|E7EVG2_HUMAN Protein polybromo-1 (Fragment) OS=Homo sapiens OX=9606 GN=PBRM
3.31148	-0.0855295	Transforming acidic coiled-coil-containing protein 1	TACC1	sp|O75410|TACC1_HUMAN Transforming acidic coiled-coil-containing protein 1 OS=Homo sapiens OX=9606 GN=TACC1 PE=1 SV=2;sp|O75410-3|TACC1_HUMAN Isoform 3 of Transforming acidic coiled-coil-containing protein 1 OS=Homo sapiens OX=9606 GN=TACC1;sp|O75410-7|TAC
1.02511	0.108356	Bifunctional heparan sulfate N-deacetylase/N-sulfotransferase 1;Heparan sulfate N-deacetylase 1;Heparan sulfate N-sulfotransferase 1	NDST1	sp|P52848|NDST1_HUMAN Bifunctional heparan sulfate N-deacetylase/N-sulfotransferase 1 OS=Homo sapiens OX=9606 GN=NDST1 PE=1 SV=1;tr|E7EVJ3|E7EVJ3_HUMAN [Heparan sulfate]-glucosamine N-sulfotransferase OS=Homo sapiens OX=9606 GN=NDST1 PE=1 SV=1;sp|P52848-2|
0.378667	0.0262386	Cytoplasmic FMR1-interacting protein 2	CYFIP2	tr|E7EVJ5|E7EVJ5_HUMAN Cytoplasmic FMR1-interacting protein OS=Homo sapiens OX=9606 GN=CYFIP2 PE=1 SV=1;sp|Q96F07-2|CYFP2_HUMAN Isoform 2 of Cytoplasmic FMR1-interacting protein 2 OS=Homo sapiens OX=9606 GN=CYFIP2;sp|Q96F07|CYFP2_HUMAN Cytoplasmic FMR1-int
0.591198	-0.0997061	Mitochondrial ribosome-associated GTPase 1;Mitochondrial GTPase 1	MTG1	sp|Q9BT17|MTG1_HUMAN Mitochondrial ribosome-associated GTPase 1 OS=Homo sapiens OX=9606 GN=MTG1 PE=1 SV=2;tr|E7EVK2|E7EVK2_HUMAN Mitochondrial GTPase 1 OS=Homo sapiens OX=9606 GN=MTG1 PE=1 SV=1;tr|U3KQ69|U3KQ69_HUMAN Mitochondrial GTPase 1 OS=Homo sapiens
0.305876	-0.0461466	U4/U6 small nuclear ribonucleoprotein Prp31	PRPF31	sp|Q8WWY3|PRP31_HUMAN U4/U6 small nuclear ribonucleoprotein Prp31 OS=Homo sapiens OX=9606 GN=PRPF31 PE=1 SV=2;tr|E7EVX8|E7EVX8_HUMAN Pre-mRNA-processing factor 31 OS=Homo sapiens OX=9606 GN=PRPF31 PE=1 SV=1;sp|Q8WWY3-4|PRP31_HUMAN Isoform 4 of U4/U6 small
0.222614	0.0467569	Protein SDA1 homolog	SDAD1	sp|Q9NVU7|SDA1_HUMAN Protein SDA1 homolog OS=Homo sapiens OX=9606 GN=SDAD1 PE=1 SV=3;tr|E7EW05|E7EW05_HUMAN Protein SDA1 OS=Homo sapiens OX=9606 GN=SDAD1 PE=1 SV=1;sp|Q9NVU7-2|SDA1_HUMAN Isoform 2 of Protein SDA1 homolog OS=Homo sapiens OX=9606 GN=SDAD1
0.334753	-0.0630074	DNA polymerase beta	POLB	sp|P06746|DPOLB_HUMAN DNA polymerase beta OS=Homo sapiens OX=9606 GN=POLB PE=1 SV=3;tr|E7EW18|E7EW18_HUMAN DNA polymerase beta (Fragment) OS=Homo sapiens OX=9606 GN=POLB PE=1 SV=1;tr|E5RIJ0|E5RIJ0_HUMAN DNA polymerase OS=Homo sapiens OX=9606 GN=POLB PE=1 S
0.437659	-0.0216977	CLIP-associating protein 2	CLASP2	tr|E7EW49|E7EW49_HUMAN CLIP-associating protein 2 OS=Homo sapiens OX=9606 GN=CLASP2 PE=1 SV=1;sp|O75122-3|CLAP2_HUMAN Isoform 3 of CLIP-associating protein 2 OS=Homo sapiens OX=9606 GN=CLASP2;tr|E7ERI8|E7ERI8_HUMAN CLIP-associating protein 2 OS=Homo sapien
0.0749241	0.00555928	Exocyst complex component 6	EXOC6	sp|Q8TAG9|EXOC6_HUMAN Exocyst complex component 6 OS=Homo sapiens OX=9606 GN=EXOC6 PE=1 SV=3;tr|E7EW84|E7EW84_HUMAN Exocyst complex component OS=Homo sapiens OX=9606 GN=EXOC6 PE=1 SV=1;sp|Q8TAG9-2|EXOC6_HUMAN Isoform 2 of Exocyst complex component 6 OS=Hom
0.648001	-0.0533778	Nuclear receptor coactivator 2	NCOA2	sp|Q15596|NCOA2_HUMAN Nuclear receptor coactivator 2 OS=Homo sapiens OX=9606 GN=NCOA2 PE=1 SV=2;tr|E7EWM1|E7EWM1_HUMAN Nuclear receptor coactivator 2 OS=Homo sapiens OX=9606 GN=NCOA2 PE=1 SV=2
0.0916376	-0.0258969	Breast cancer type 1 susceptibility protein	BRCA1	sp|P38398|BRCA1_HUMAN Breast cancer type 1 susceptibility protein OS=Homo sapiens OX=9606 GN=BRCA1 PE=1 SV=2;tr|E9PH68|E9PH68_HUMAN Breast cancer type 1 susceptibility protein (Fragment) OS=Homo sapiens OX=9606 GN=BRCA1 PE=1 SV=1;tr|Q5YLB2|Q5YLB2_HUMAN Bre
0.117131	-0.00961812	UPF0505 protein C16orf62	C16orf62	sp|Q7Z3J2|VP35L_HUMAN VPS35 endosomal protein-sorting factor-like OS=Homo sapiens OX=9606 GN=VPS35L PE=1 SV=2;tr|E7EWW0|E7EWW0_HUMAN VPS35 endosomal protein sorting factor-like OS=Homo sapiens OX=9606 GN=VPS35L PE=1 SV=2;tr|F5H7K1|F5H7K1_HUMAN VPS35 endoso
1.44858	-0.0741499	Eukaryotic translation initiation factor 4B	EIF4B	sp|P23588|IF4B_HUMAN Eukaryotic translation initiation factor 4B OS=Homo sapiens OX=9606 GN=EIF4B PE=1 SV=2;tr|E7EX17|E7EX17_HUMAN Eukaryotic translation initiation factor 4B OS=Homo sapiens OX=9606 GN=EIF4B PE=1 SV=1;sp|P23588-2|IF4B_HUMAN Isoform 2 of Eu
1.54317	0.0620031	Dynactin subunit 1	DCTN1;DKFZp686E0752	tr|E7EX90|E7EX90_HUMAN Dynactin subunit 1 OS=Homo sapiens OX=9606 GN=DCTN1 PE=1 SV=1;sp|Q14203-3|DCTN1_HUMAN Isoform 3 of Dynactin subunit 1 OS=Homo sapiens OX=9606 GN=DCTN1;sp|Q14203-4|DCTN1_HUMAN Isoform 4 of Dynactin subunit 1 OS=Homo sapiens OX=9606 GN
1.90238	0.142145	Chromosome transmission fidelity protein 18 homolog	CHTF18	sp|Q8WVB6|CTF18_HUMAN Chromosome transmission fidelity protein 18 homolog OS=Homo sapiens OX=9606 GN=CHTF18 PE=1 SV=1;sp|Q8WVB6-2|CTF18_HUMAN Isoform 2 of Chromosome transmission fidelity protein 18 homolog OS=Homo sapiens OX=9606 GN=CHTF18;tr|E7EXA6|E7EXA
1.10899	-0.15643	Nascent polypeptide-associated complex subunit alpha, muscle-specific form;Nascent polypeptide-associated complex subunit alpha	NACA	sp|E9PAV3|NACAM_HUMAN Nascent polypeptide-associated complex subunit alpha, muscle-specific form OS=Homo sapiens OX=9606 GN=NACA PE=1 SV=1;tr|F8VZJ2|F8VZJ2_HUMAN Nascent polypeptide-associated complex subunit alpha OS=Homo sapiens OX=9606 GN=NACA PE=1 SV=1
0.247444	0.0977666	THO complex subunit 4	ALYREF	sp|Q86V81|THOC4_HUMAN THO complex subunit 4 OS=Homo sapiens OX=9606 GN=ALYREF PE=1 SV=3;tr|E9PB61|E9PB61_HUMAN THO complex subunit 4 OS=Homo sapiens OX=9606 GN=ALYREF PE=1 SV=1
1.15314	0.125476	Cyclic AMP-dependent transcription factor ATF-2	ATF2	sp|P15336|ATF2_HUMAN Cyclic AMP-dependent transcription factor ATF-2 OS=Homo sapiens OX=9606 GN=ATF2 PE=1 SV=4;tr|E9PBF9|E9PBF9_HUMAN Cyclic AMP-dependent transcription factor ATF-2 OS=Homo sapiens OX=9606 GN=ATF2 PE=1 SV=1;sp|P15336-4|ATF2_HUMAN Isoform 4
0.22549	-0.017743	LIM domain kinase 1	LIMK1	sp|P53667|LIMK1_HUMAN LIM domain kinase 1 OS=Homo sapiens OX=9606 GN=LIMK1 PE=1 SV=3;tr|E9PC47|E9PC47_HUMAN LIM domain kinase 1 OS=Homo sapiens OX=9606 GN=LIMK1 PE=1 SV=1;sp|P53667-2|LIMK1_HUMAN Isoform 2 of LIM domain kinase 1 OS=Homo sapiens OX=9606 GN=L
0.610157	0.113156	Zinc finger protein with KRAB and SCAN domains 1	ZKSCAN1	sp|P17029|ZKSC1_HUMAN Zinc finger protein with KRAB and SCAN domains 1 OS=Homo sapiens OX=9606 GN=ZKSCAN1 PE=1 SV=3;tr|E9PC66|E9PC66_HUMAN Zinc finger protein with KRAB and SCAN domains 1 OS=Homo sapiens OX=9606 GN=ZKSCAN1 PE=1 SV=1;tr|C9JRM9|C9JRM9_HUMAN
0.915444	0.0429506	Serine/threonine-protein kinase MARK2	MARK2	sp|Q7KZI7|MARK2_HUMAN Serine/threonine-protein kinase MARK2 OS=Homo sapiens OX=9606 GN=MARK2 PE=1 SV=2;tr|E9PC69|E9PC69_HUMAN Non-specific serine/threonine protein kinase OS=Homo sapiens OX=9606 GN=MARK2 PE=1 SV=3;sp|Q7KZI7-8|MARK2_HUMAN Isoform 8 of Serin
0.726552	-0.0679961	Tenascin	TNC	sp|P24821|TENA_HUMAN Tenascin OS=Homo sapiens OX=9606 GN=TNC PE=1 SV=3;tr|F5H7V9|F5H7V9_HUMAN Tenascin OS=Homo sapiens OX=9606 GN=TNC PE=1 SV=1;tr|E9PC84|E9PC84_HUMAN Tenascin OS=Homo sapiens OX=9606 GN=TNC PE=1 SV=1;tr|J3QSU6|J3QSU6_HUMAN Tenascin OS=Homo
0.657032	0.0575364	Epididymis-specific alpha-mannosidase;Alpha-mannosidase	MAN2B2	sp|Q9Y2E5|MA2B2_HUMAN Epididymis-specific alpha-mannosidase OS=Homo sapiens OX=9606 GN=MAN2B2 PE=1 SV=4;tr|E9PCD7|E9PCD7_HUMAN Alpha-mannosidase OS=Homo sapiens OX=9606 GN=MAN2B2 PE=1 SV=1;tr|H0YA68|H0YA68_HUMAN Alpha-mannosidase (Fragment) OS=Homo sapiens
0.797951	-0.0673663	2-oxoglutarate dehydrogenase, mitochondrial	OGDH	sp|Q02218|ODO1_HUMAN 2-oxoglutarate dehydrogenase, mitochondrial OS=Homo sapiens OX=9606 GN=OGDH PE=1 SV=3;tr|E9PCR7|E9PCR7_HUMAN 2-oxoglutarate dehydrogenase, mitochondrial OS=Homo sapiens OX=9606 GN=OGDH PE=1 SV=1;tr|E9PDF2|E9PDF2_HUMAN 2-oxoglutarate de
0.249995	-0.129082	Caveolin-1;Caveolin	CAV1	sp|Q03135|CAV1_HUMAN Caveolin-1 OS=Homo sapiens OX=9606 GN=CAV1 PE=1 SV=4;tr|E9PCT5|E9PCT5_HUMAN Caveolin OS=Homo sapiens OX=9606 GN=CAV1 PE=1 SV=1;tr|C9JKI3|C9JKI3_HUMAN Caveolin (Fragment) OS=Homo sapiens OX=9606 GN=CAV1 PE=1 SV=1;sp|Q03135-2|CAV1_HUMAN
0.194554	-0.0345592	Golgi SNAP receptor complex member 1	GOSR1	sp|O95249|GOSR1_HUMAN Golgi SNAP receptor complex member 1 OS=Homo sapiens OX=9606 GN=GOSR1 PE=1 SV=1;tr|E9PCW1|E9PCW1_HUMAN Golgi SNAP receptor complex member 1 OS=Homo sapiens OX=9606 GN=GOSR1 PE=1 SV=1;tr|G5E9T8|G5E9T8_HUMAN 28 kDa Golgi SNARE protein (
2.70191	0.293298	Unconventional myosin-Ib	MYO1B	sp|O43795|MYO1B_HUMAN Unconventional myosin-Ib OS=Homo sapiens OX=9606 GN=MYO1B PE=1 SV=3;tr|E9PDF6|E9PDF6_HUMAN Unconventional myosin-Ib OS=Homo sapiens OX=9606 GN=MYO1B PE=1 SV=1;sp|O43795-2|MYO1B_HUMAN Isoform 2 of Unconventional myosin-Ib OS=Homo sapie
1.25116	-0.0593503	Ankyrin repeat and KH domain-containing protein 1	ANKHD1	tr|E9PDP5|E9PDP5_HUMAN Ankyrin repeat and KH domain-containing protein 1 (Fragment) OS=Homo sapiens OX=9606 GN=ANKHD1 PE=1 SV=1;sp|Q8IWZ3-2|ANKH1_HUMAN Isoform 2 of Ankyrin repeat and KH domain-containing protein 1 OS=Homo sapiens OX=9606 GN=ANKHD1;sp|Q8IW
2.11572	-0.27905	28S ribosomal protein S17, mitochondrial	MRPS17;hCG_1984214	sp|Q9Y2R5|RT17_HUMAN 28S ribosomal protein S17, mitochondrial OS=Homo sapiens OX=9606 GN=MRPS17 PE=1 SV=1;tr|E9PE17|E9PE17_HUMAN 28S ribosomal protein S17, mitochondrial (Fragment) OS=Homo sapiens OX=9606 GN=MRPS17 PE=1 SV=1;tr|I3L0E3|I3L0E3_HUMAN HCG19842
0.548252	-0.0658821	Cell division cycle-associated protein 2	CDCA2	sp|Q69YH5|CDCA2_HUMAN Cell division cycle-associated protein 2 OS=Homo sapiens OX=9606 GN=CDCA2 PE=1 SV=2;tr|E9PEI0|E9PEI0_HUMAN Cell division cycle-associated protein 2 OS=Homo sapiens OX=9606 GN=CDCA2 PE=1 SV=1
0.247421	0.0463274	Probable phospholipid-transporting ATPase IH;Phospholipid-transporting ATPase	ATP11A	sp|P98196|AT11A_HUMAN Probable phospholipid-transporting ATPase IH OS=Homo sapiens OX=9606 GN=ATP11A PE=1 SV=3;tr|E9PEJ6|E9PEJ6_HUMAN Phospholipid-transporting ATPase OS=Homo sapiens OX=9606 GN=ATP11A PE=1 SV=1;tr|H0Y547|H0Y547_HUMAN Phospholipid-transport
1.07849	0.527811	60S ribosomal protein L37a	RPL37A	sp|P61513|RL37A_HUMAN 60S ribosomal protein L37a OS=Homo sapiens OX=9606 GN=RPL37A PE=1 SV=2;tr|G5E9R3|G5E9R3_HUMAN 60S ribosomal protein L37a OS=Homo sapiens OX=9606 GN=RPL37A PE=1 SV=1;tr|Q6P4E4|Q6P4E4_HUMAN 60S ribosomal protein L37a OS=Homo sapiens OX=
1.14895	0.0590053	3-phosphoinositide-dependent protein kinase 1;Putative 3-phosphoinositide-dependent protein kinase 2	PDPK1;PDPK2P	sp|O15530|PDPK1_HUMAN 3-phosphoinositide-dependent protein kinase 1 OS=Homo sapiens OX=9606 GN=PDPK1 PE=1 SV=1;tr|E9PER6|E9PER6_HUMAN 3-phosphoinositide-dependent protein kinase 1 OS=Homo sapiens OX=9606 GN=PDPK1 PE=1 SV=1;sp|O15530-2|PDPK1_HUMAN Isoform 2
0.483808	0.0501275	Cullin-9	CUL9	sp|Q8IWT3|CUL9_HUMAN Cullin-9 OS=Homo sapiens OX=9606 GN=CUL9 PE=1 SV=2;tr|E9PEZ1|E9PEZ1_HUMAN Cullin-9 OS=Homo sapiens OX=9606 GN=CUL9 PE=1 SV=1;sp|Q8IWT3-3|CUL9_HUMAN Isoform 2 of Cullin-9 OS=Homo sapiens OX=9606 GN=CUL9
1.75756	0.193181	Transducin beta-like protein 2	TBL2	sp|Q9Y4P3|TBL2_HUMAN Transducin beta-like protein 2 OS=Homo sapiens OX=9606 GN=TBL2 PE=1 SV=1;tr|E9PF19|E9PF19_HUMAN Transducin beta-like protein 2 OS=Homo sapiens OX=9606 GN=TBL2 PE=1 SV=1;tr|Q96E41|Q96E41_HUMAN TBL2 protein OS=Homo sapiens OX=9606 GN=TBL
2.44605	-0.155985	von Willebrand factor A domain-containing protein 5B2	VWA5B2	sp|Q8N398|VW5B2_HUMAN von Willebrand factor A domain-containing protein 5B2 OS=Homo sapiens OX=9606 GN=VWA5B2 PE=2 SV=3;tr|E9PF42|E9PF42_HUMAN von Willebrand factor A domain-containing protein 5B2 OS=Homo sapiens OX=9606 GN=VWA5B2 PE=1 SV=1
2.61599	0.199134	Epidermal growth factor receptor;Receptor protein-tyrosine kinase	EGFR	sp|P00533|EGFR_HUMAN Epidermal growth factor receptor OS=Homo sapiens OX=9606 GN=EGFR PE=1 SV=2;tr|E9PFD7|E9PFD7_HUMAN Receptor protein-tyrosine kinase OS=Homo sapiens OX=9606 GN=EGFR PE=1 SV=3;tr|Q504U8|Q504U8_HUMAN Receptor protein-tyrosine kinase OS=Hom
0.148502	0.0308803	Nucleolar protein 14	NOP14	sp|P78316|NOP14_HUMAN Nucleolar protein 14 OS=Homo sapiens OX=9606 GN=NOP14 PE=1 SV=3;tr|E9PFK5|E9PFK5_HUMAN Nucleolar protein 14 OS=Homo sapiens OX=9606 GN=NOP14 PE=1 SV=1;sp|P78316-2|NOP14_HUMAN Isoform 2 of Nucleolar protein 14 OS=Homo sapiens OX=9606 G
0.42846	0.0255845	Rab5 GDP/GTP exchange factor	RABGEF1	sp|Q9UJ41|RABX5_HUMAN Rab5 GDP/GTP exchange factor OS=Homo sapiens OX=9606 GN=RABGEF1 PE=1 SV=3;tr|E9PFK9|E9PFK9_HUMAN Rab5 GDP/GTP exchange factor OS=Homo sapiens OX=9606 GN=RABGEF1 PE=1 SV=1;sp|Q9UJ41-4|RABX5_HUMAN Isoform 3 of Rab5 GDP/GTP exchange fact
0.000331003	1.61e-05	F-BAR and double SH3 domains protein 2	FCHSD2	sp|O94868|FCSD2_HUMAN F-BAR and double SH3 domains protein 2 OS=Homo sapiens OX=9606 GN=FCHSD2 PE=1 SV=3;tr|E9PG19|E9PG19_HUMAN F-BAR and double SH3 domains protein 2 OS=Homo sapiens OX=9606 GN=FCHSD2 PE=1 SV=1;sp|O94868-3|FCSD2_HUMAN Isoform 3 of F-BAR an
0.439979	-0.0376093	Centrosomal protein of 97 kDa	CEP97	sp|Q8IW35|CEP97_HUMAN Centrosomal protein of 97 kDa OS=Homo sapiens OX=9606 GN=CEP97 PE=1 SV=1;tr|E9PG22|E9PG22_HUMAN Centrosomal protein of 97 kDa OS=Homo sapiens OX=9606 GN=CEP97 PE=1 SV=1;sp|Q8IW35-2|CEP97_HUMAN Isoform 2 of Centrosomal protein of 97 kD
1.178	-0.0358036	Ras GTPase-activating protein 1	RASA1	sp|P20936|RASA1_HUMAN Ras GTPase-activating protein 1 OS=Homo sapiens OX=9606 GN=RASA1 PE=1 SV=1;tr|E9PGC0|E9PGC0_HUMAN Ras GTPase-activating protein 1 OS=Homo sapiens OX=9606 GN=RASA1 PE=1 SV=1;sp|P20936-2|RASA1_HUMAN Isoform 2 of Ras GTPase-activating pr
0.143535	-0.0144269	Protein-tyrosine-phosphatase;Receptor-type tyrosine-protein phosphatase kappa	PTPRK	tr|Q5TG12|Q5TG12_HUMAN Protein-tyrosine-phosphatase OS=Homo sapiens OX=9606 GN=PTPRK PE=1 SV=1;tr|E9PGC5|E9PGC5_HUMAN Protein-tyrosine-phosphatase OS=Homo sapiens OX=9606 GN=PTPRK PE=1 SV=1;sp|Q15262-2|PTPRK_HUMAN Isoform 2 of Receptor-type tyrosine-protei
3.52344	-0.176902	Microtubule-associated protein 1A;MAP1A heavy chain;MAP1 light chain LC2	MAP1A	sp|P78559|MAP1A_HUMAN Microtubule-associated protein 1A OS=Homo sapiens OX=9606 GN=MAP1A PE=1 SV=6;tr|E9PGC8|E9PGC8_HUMAN Microtubule-associated protein 1A OS=Homo sapiens OX=9606 GN=MAP1A PE=1 SV=1;sp|P78559-2|MAP1A_HUMAN Isoform 2 of Microtubule-associat
0.333159	0.0606023	Plasma protease C1 inhibitor	SERPING1	sp|P05155|IC1_HUMAN Plasma protease C1 inhibitor OS=Homo sapiens OX=9606 GN=SERPING1 PE=1 SV=2;tr|H9KV48|H9KV48_HUMAN Plasma protease C1 inhibitor OS=Homo sapiens OX=9606 GN=SERPING1 PE=1 SV=1;tr|E9PGN7|E9PGN7_HUMAN Plasma protease C1 inhibitor OS=Homo sap
0.74256	-0.0397339	Ribosomal protein S6 kinase alpha-1;Ribosomal protein S6 kinase	RPS6KA1	sp|Q15418|KS6A1_HUMAN Ribosomal protein S6 kinase alpha-1 OS=Homo sapiens OX=9606 GN=RPS6KA1 PE=1 SV=2;tr|E9PGT3|E9PGT3_HUMAN Ribosomal protein S6 kinase OS=Homo sapiens OX=9606 GN=RPS6KA1 PE=1 SV=1;sp|Q15418-2|KS6A1_HUMAN Isoform 2 of Ribosomal protein S6
2.862	-0.150436	Methylcrotonoyl-CoA carboxylase subunit alpha, mitochondrial	MCCC1	sp|Q96RQ3|MCCA_HUMAN Methylcrotonoyl-CoA carboxylase subunit alpha, mitochondrial OS=Homo sapiens OX=9606 GN=MCCC1 PE=1 SV=3;tr|E9PHF7|E9PHF7_HUMAN Methylcrotonoyl-CoA carboxylase subunit alpha, mitochondrial OS=Homo sapiens OX=9606 GN=MCCC1 PE=1 SV=1;tr|F
1.53903	0.204394	Cytochrome P450 20A1	CYP20A1	sp|Q6UW02|CP20A_HUMAN Cytochrome P450 20A1 OS=Homo sapiens OX=9606 GN=CYP20A1 PE=1 SV=1;tr|E9PHG5|E9PHG5_HUMAN Cytochrome P450 20A1 OS=Homo sapiens OX=9606 GN=CYP20A1 PE=1 SV=1;tr|F8WBE2|F8WBE2_HUMAN Cytochrome P450 20A1 OS=Homo sapiens OX=9606 GN=CYP20A1
0.60169	0.178715	SUN domain-containing protein 1	SUN1	sp|O94901|SUN1_HUMAN SUN domain-containing protein 1 OS=Homo sapiens OX=9606 GN=SUN1 PE=1 SV=3;sp|O94901-9|SUN1_HUMAN Isoform 9 of SUN domain-containing protein 1 OS=Homo sapiens OX=9606 GN=SUN1;tr|E9PHI4|E9PHI4_HUMAN SUN domain-containing protein 1 OS=Hom
3.09384	0.261918	Dystonin	DST	tr|E9PHM6|E9PHM6_HUMAN Dystonin OS=Homo sapiens OX=9606 GN=DST PE=1 SV=3;tr|F6QMI7|F6QMI7_HUMAN Dystonin OS=Homo sapiens OX=9606 GN=DST PE=1 SV=2;sp|Q03001-14|DYST_HUMAN Isoform 9 of Dystonin OS=Homo sapiens OX=9606 GN=DST;sp|Q03001-8|DYST_HUMAN Isoform 2
0.553874	-0.0460401	Pantothenate kinase 4	PANK4	sp|Q9NVE7|PANK4_HUMAN 4-phosphopantetheine phosphatase OS=Homo sapiens OX=9606 GN=PANK4 PE=1 SV=1;tr|E9PHT6|E9PHT6_HUMAN 4-phosphopantetheine phosphatase OS=Homo sapiens OX=9606 GN=PANK4 PE=1 SV=3;tr|H0YA26|H0YA26_HUMAN Inactive pantothenic acid kinase 4
0.352317	-0.0995998	Sperm-specific antigen 2	SSFA2	sp|P28290|ITPI2_HUMAN Protein ITPRID2 OS=Homo sapiens OX=9606 GN=ITPRID2 PE=1 SV=3;tr|E9PHV5|E9PHV5_HUMAN Protein ITPRID2 OS=Homo sapiens OX=9606 GN=ITPRID2 PE=1 SV=1;sp|P28290-3|ITPI2_HUMAN Isoform 3 of Protein ITPRID2 OS=Homo sapiens OX=9606 GN=ITPRID2;t
0.215564	0.0153612	Maestro heat-like repeat-containing protein family member 1	MROH1	sp|Q8NDA8|MROH1_HUMAN Maestro heat-like repeat-containing protein family member 1 OS=Homo sapiens OX=9606 GN=MROH1 PE=2 SV=3;tr|E9PHY8|E9PHY8_HUMAN Maestro heat-like repeat-containing protein family member 1 OS=Homo sapiens OX=9606 GN=MROH1 PE=1 SV=1;sp|Q8
0.0557921	0.0166415	Tumor protein p53-inducible protein 11	TP53I11	sp|O14683|P5I11_HUMAN Tumor protein p53-inducible protein 11 OS=Homo sapiens OX=9606 GN=TP53I11 PE=1 SV=2;tr|E9PN66|E9PN66_HUMAN Tumor protein p53-inducible protein 11 (Fragment) OS=Homo sapiens OX=9606 GN=TP53I11 PE=1 SV=1;tr|E9PKN9|E9PKN9_HUMAN Tumor pro
0.547846	-0.287148	Thy-1 membrane glycoprotein	THY1	sp|P04216|THY1_HUMAN Thy-1 membrane glycoprotein OS=Homo sapiens OX=9606 GN=THY1 PE=1 SV=2;tr|E9PIM6|E9PIM6_HUMAN Thy-1 antigen (Fragment) OS=Homo sapiens OX=9606 GN=THY1 PE=1 SV=8;tr|E9PNQ8|E9PNQ8_HUMAN Thy-1 antigen (Fragment) OS=Homo sapiens OX=9606 GN=
0.793303	-0.113687	HCLS1-associated protein X-1	HAX1	sp|O00165|HAX1_HUMAN HCLS1-associated protein X-1 OS=Homo sapiens OX=9606 GN=HAX1 PE=1 SV=2;tr|E9PIQ7|E9PIQ7_HUMAN HCLS1-associated protein X-1 OS=Homo sapiens OX=9606 GN=HAX1 PE=1 SV=1;sp|O00165-5|HAX1_HUMAN Isoform 5 of HCLS1-associated protein X-1 OS=Ho
0.99589	0.129817	DNA repair protein RAD51 homolog 1	RAD51	sp|Q06609|RAD51_HUMAN DNA repair protein RAD51 homolog 1 OS=Homo sapiens OX=9606 GN=RAD51 PE=1 SV=1;tr|E9PJ30|E9PJ30_HUMAN DNA repair protein RAD51 homolog 1 OS=Homo sapiens OX=9606 GN=RAD51 PE=1 SV=1;tr|E9PNT5|E9PNT5_HUMAN DNA repair protein RAD51 homolog
0.438687	-0.0194217	Transmembrane protein 41B	TMEM41B	sp|Q5BJD5|TM41B_HUMAN Transmembrane protein 41B OS=Homo sapiens OX=9606 GN=TMEM41B PE=1 SV=1;tr|E9PJ42|E9PJ42_HUMAN Transmembrane protein 41B OS=Homo sapiens OX=9606 GN=TMEM41B PE=1 SV=1;sp|Q5BJD5-3|TM41B_HUMAN Isoform 3 of Transmembrane protein 41B OS=Hom
0.825117	0.138542	Breast cancer metastasis-suppressor 1	BRMS1	sp|Q9HCU9|BRMS1_HUMAN Breast cancer metastasis-suppressor 1 OS=Homo sapiens OX=9606 GN=BRMS1 PE=1 SV=1;tr|E9PJF5|E9PJF5_HUMAN Breast cancer metastasis-suppressor 1 (Fragment) OS=Homo sapiens OX=9606 GN=BRMS1 PE=1 SV=1;tr|H0YCF7|H0YCF7_HUMAN Breast cancer m
2.21331	-0.0768654	F-box only protein 3	FBXO3	sp|Q9UK99|FBX3_HUMAN F-box only protein 3 OS=Homo sapiens OX=9606 GN=FBXO3 PE=1 SV=3;tr|E9PJM3|E9PJM3_HUMAN F-box only protein 3 OS=Homo sapiens OX=9606 GN=FBXO3 PE=1 SV=1;sp|Q9UK99-3|FBX3_HUMAN Isoform 3 of F-box only protein 3 OS=Homo sapiens OX=9606 GN=
0.344312	0.0101889	Poly [ADP-ribose] polymerase 10	PARP10	sp|Q53GL7|PAR10_HUMAN Protein mono-ADP-ribosyltransferase PARP10 OS=Homo sapiens OX=9606 GN=PARP10 PE=1 SV=2;tr|E9PK67|E9PK67_HUMAN Poly [ADP-ribose] polymerase OS=Homo sapiens OX=9606 GN=PARP10 PE=1 SV=1;tr|E9PNI7|E9PNI7_HUMAN Poly [ADP-ribose] polymerase
0.780574	0.908605	Ubiquitin carboxyl-terminal hydrolase 35;Ubiquitin carboxyl-terminal hydrolase	USP35	sp|Q9P2H5|UBP35_HUMAN Ubiquitin carboxyl-terminal hydrolase 35 OS=Homo sapiens OX=9606 GN=USP35 PE=1 SV=3;tr|E9PK78|E9PK78_HUMAN Ubiquitin carboxyl-terminal hydrolase OS=Homo sapiens OX=9606 GN=USP35 PE=1 SV=1;sp|Q9P2H5-2|UBP35_HUMAN Isoform 2 of Ubiquitin
2.46295	-0.0488602	Serine/threonine-protein phosphatase 6 regulatory subunit 3	PPP6R3	sp|Q5H9R7|PP6R3_HUMAN Serine/threonine-protein phosphatase 6 regulatory subunit 3 OS=Homo sapiens OX=9606 GN=PPP6R3 PE=1 SV=2;tr|H7BXH2|H7BXH2_HUMAN Serine/threonine-protein phosphatase 6 regulatory subunit 3 OS=Homo sapiens OX=9606 GN=PPP6R3 PE=1 SV=1;tr|
2.89031	-0.46046	NADH dehydrogenase [ubiquinone] iron-sulfur protein 8, mitochondrial	NDUFS8	sp|O00217|NDUS8_HUMAN NADH dehydrogenase [ubiquinone] iron-sulfur protein 8, mitochondrial OS=Homo sapiens OX=9606 GN=NDUFS8 PE=1 SV=1;tr|E9PKH6|E9PKH6_HUMAN Complex I-23kD (Fragment) OS=Homo sapiens OX=9606 GN=NDUFS8 PE=1 SV=1;tr|E9PPW7|E9PPW7_HUMAN Compl
0.421278	-0.0768499	Nucleolar transcription factor 1	UBTF	sp|P17480|UBF1_HUMAN Nucleolar transcription factor 1 OS=Homo sapiens OX=9606 GN=UBTF PE=1 SV=1;sp|P17480-2|UBF1_HUMAN Isoform UBF2 of Nucleolar transcription factor 1 OS=Homo sapiens OX=9606 GN=UBTF;tr|E9PKP7|E9PKP7_HUMAN Nucleolar transcription factor 1
2.26306	-0.23507	Coiled-coil domain-containing protein 90B, mitochondrial	CCDC90B	tr|E9PKQ5|E9PKQ5_HUMAN Coiled-coil domain-containing protein 90B, mitochondrial OS=Homo sapiens OX=9606 GN=CCDC90B PE=1 SV=1;sp|Q9GZT6|CC90B_HUMAN Coiled-coil domain-containing protein 90B, mitochondrial OS=Homo sapiens OX=9606 GN=CCDC90B PE=1 SV=2;tr|J3KN
0.803648	-0.065166		NEDD8-MDP1	tr|E9PL57|E9PL57_HUMAN NEDD8 (Fragment) OS=Homo sapiens OX=9606 GN=NEDD8-MDP1 PE=3 SV=1
0.570604	-0.134526	Mitochondrial fission regulator 1-like	MTFR1L	sp|Q9H019|MFR1L_HUMAN Mitochondrial fission regulator 1-like OS=Homo sapiens OX=9606 GN=MTFR1L PE=1 SV=2;tr|E9PLD2|E9PLD2_HUMAN Mitochondrial fission regulator 1-like OS=Homo sapiens OX=9606 GN=MTFR1L PE=1 SV=1;sp|Q9H019-3|MFR1L_HUMAN Isoform 3 of Mitochon
0.49002	0.0948683	Probable RNA-binding protein EIF1AD	EIF1AD	sp|Q8N9N8|EIF1A_HUMAN Probable RNA-binding protein EIF1AD OS=Homo sapiens OX=9606 GN=EIF1AD PE=1 SV=1;tr|E9PLI6|E9PLI6_HUMAN Eukaryotic translation initiation factor 1A domain-containing protein (Fragment) OS=Homo sapiens OX=9606 GN=EIF1AD PE=1 SV=1;tr|E9P
0.996019	0.0617749	Puromycin-sensitive aminopeptidase	NPEPPS	sp|P55786|PSA_HUMAN Puromycin-sensitive aminopeptidase OS=Homo sapiens OX=9606 GN=NPEPPS PE=1 SV=2;tr|E9PLK3|E9PLK3_HUMAN Aminopeptidase OS=Homo sapiens OX=9606 GN=NPEPPS PE=1 SV=1;sp|P55786-2|PSA_HUMAN Isoform 2 of Puromycin-sensitive aminopeptidase OS=Ho
3.65976	0.632869	60S ribosomal protein L27a	RPL27A	sp|P46776|RL27A_HUMAN 60S ribosomal protein L27a OS=Homo sapiens OX=9606 GN=RPL27A PE=1 SV=2;tr|E9PLL6|E9PLL6_HUMAN 60S ribosomal protein L27a OS=Homo sapiens OX=9606 GN=RPL27A PE=1 SV=1;tr|E9PJD9|E9PJD9_HUMAN 60S ribosomal protein L27a OS=Homo sapiens OX=
0.330942	0.0396986	Small acidic protein	SMAP;C11orf58	sp|O00193|SMAP_HUMAN Small acidic protein OS=Homo sapiens OX=9606 GN=SMAP PE=1 SV=1;tr|E9PM92|E9PM92_HUMAN Small acidic protein OS=Homo sapiens OX=9606 GN=C11orf58 PE=1 SV=2;tr|E9PRZ9|E9PRZ9_HUMAN Chromosome 11 open reading frame 58 (Fragment) OS=Homo sapi
0.216566	0.0212322	Baculoviral IAP repeat-containing protein 2	BIRC2	sp|Q13490|BIRC2_HUMAN Baculoviral IAP repeat-containing protein 2 OS=Homo sapiens OX=9606 GN=BIRC2 PE=1 SV=2;tr|E9PMH5|E9PMH5_HUMAN Baculoviral IAP repeat-containing protein 2 OS=Homo sapiens OX=9606 GN=BIRC2 PE=1 SV=1;sp|Q13490-2|BIRC2_HUMAN Isoform 2 of
0.415859	-0.0420051	Protein FAM118B	FAM118B	sp|Q9BPY3|F118B_HUMAN Protein FAM118B OS=Homo sapiens OX=9606 GN=FAM118B PE=1 SV=1;tr|E9PMJ2|E9PMJ2_HUMAN Protein FAM118B (Fragment) OS=Homo sapiens OX=9606 GN=FAM118B PE=1 SV=8;tr|J3KP39|J3KP39_HUMAN Protein FAM118B OS=Homo sapiens OX=9606 GN=FAM118B PE=1
0.0870809	0.0260998	LIM domain only protein 7	LMO7	sp|Q8WWI1|LMO7_HUMAN LIM domain only protein 7 OS=Homo sapiens OX=9606 GN=LMO7 PE=1 SV=3;sp|Q8WWI1-2|LMO7_HUMAN Isoform 2 of LIM domain only protein 7 OS=Homo sapiens OX=9606 GN=LMO7;sp|Q8WWI1-4|LMO7_HUMAN Isoform 4 of LIM domain only protein 7 OS=Homo sap
1.7943	0.0863436	Heat shock factor protein 1	HSF1	sp|Q00613|HSF1_HUMAN Heat shock factor protein 1 OS=Homo sapiens OX=9606 GN=HSF1 PE=1 SV=1;tr|E9PMQ6|E9PMQ6_HUMAN Heat shock factor protein 1 OS=Homo sapiens OX=9606 GN=HSF1 PE=1 SV=2;sp|Q00613-2|HSF1_HUMAN Isoform Short of Heat shock factor protein 1 OS=H
0.984815	-0.252261	CD151 antigen;Tetraspanin	CD151	sp|P48509|CD151_HUMAN CD151 antigen OS=Homo sapiens OX=9606 GN=CD151 PE=1 SV=3;tr|K4DIA7|K4DIA7_HUMAN Tetraspanin (Fragment) OS=Homo sapiens OX=9606 GN=CD151 PE=1 SV=1;tr|E9PMR4|E9PMR4_HUMAN Tetraspanin OS=Homo sapiens OX=9606 GN=CD151 PE=1 SV=1;tr|E9PRJ3|
1.48951	0.0908464	Rho guanine nucleotide exchange factor 12	ARHGEF12	sp|Q9NZN5|ARHGC_HUMAN Rho guanine nucleotide exchange factor 12 OS=Homo sapiens OX=9606 GN=ARHGEF12 PE=1 SV=1;sp|Q9NZN5-2|ARHGC_HUMAN Isoform 2 of Rho guanine nucleotide exchange factor 12 OS=Homo sapiens OX=9606 GN=ARHGEF12;tr|E9PMR6|E9PMR6_HUMAN Rho guan
0.749545	0.107115	Rho GTPase-activating protein 28	ARHGAP28	sp|Q9P2N2|RHG28_HUMAN Rho GTPase-activating protein 28 OS=Homo sapiens OX=9606 GN=ARHGAP28 PE=1 SV=3;tr|E9PMX7|E9PMX7_HUMAN Rho GTPase-activating protein 28 OS=Homo sapiens OX=9606 GN=ARHGAP28 PE=1 SV=1;sp|Q9P2N2-3|RHG28_HUMAN Isoform 3 of Rho GTPase-activ
0.346002	-0.0877233		HSPA8	tr|E9PN89|E9PN89_HUMAN Heat shock cognate 71 kDa protein (Fragment) OS=Homo sapiens OX=9606 GN=HSPA8 PE=1 SV=1
1.12338	-0.107476	Tumor protein D53	TPD52L1	sp|Q16890|TPD53_HUMAN Tumor protein D53 OS=Homo sapiens OX=9606 GN=TPD52L1 PE=1 SV=1;tr|E9PNQ9|E9PNQ9_HUMAN Tumor protein D53 (Fragment) OS=Homo sapiens OX=9606 GN=TPD52L1 PE=1 SV=1;tr|E9PNK6|E9PNK6_HUMAN Tumor protein D53 OS=Homo sapiens OX=9606 GN=TPD52L
2.2706	-0.0939631	Protein Hikeshi	C11orf73	sp|Q53FT3|HIKES_HUMAN Protein Hikeshi OS=Homo sapiens OX=9606 GN=HIKESHI PE=1 SV=2;tr|E9PPG8|E9PPG8_HUMAN Protein Hikeshi OS=Homo sapiens OX=9606 GN=HIKESHI PE=1 SV=1;tr|E9PJB2|E9PJB2_HUMAN Protein Hikeshi OS=Homo sapiens OX=9606 GN=HIKESHI PE=1 SV=1
2.35282	-0.0939396	Trafficking protein particle complex subunit 4	TRAPPC4	sp|Q9Y296|TPPC4_HUMAN Trafficking protein particle complex subunit 4 OS=Homo sapiens OX=9606 GN=TRAPPC4 PE=1 SV=1;tr|E9PQE8|E9PQE8_HUMAN Trafficking protein particle complex subunit OS=Homo sapiens OX=9606 GN=TRAPPC4 PE=1 SV=1;sp|Q9Y296-2|TPPC4_HUMAN Isofo
1.31103	-0.104392	Rho-related GTP-binding protein RhoC	RHOC	sp|P08134|RHOC_HUMAN Rho-related GTP-binding protein RhoC OS=Homo sapiens OX=9606 GN=RHOC PE=1 SV=1;tr|E9PQH6|E9PQH6_HUMAN Rho-related GTP-binding protein RhoC (Fragment) OS=Homo sapiens OX=9606 GN=RHOC PE=1 SV=1;tr|Q5JR08|Q5JR08_HUMAN Rho-related GTP-bind
0.548168	0.0439438	Sphingomyelin phosphodiesterase	SMPD1	sp|P17405|ASM_HUMAN Sphingomyelin phosphodiesterase OS=Homo sapiens OX=9606 GN=SMPD1 PE=1 SV=5;tr|G3V1E1|G3V1E1_HUMAN Sphingomyelin phosphodiesterase OS=Homo sapiens OX=9606 GN=SMPD1 PE=1 SV=1;tr|E9PQT3|E9PQT3_HUMAN Sphingomyelin phosphodiesterase OS=Homo
0.105549	-0.0104408	PHD finger protein 1	PHF1	sp|O43189-2|PHF1_HUMAN Isoform 1 of PHD finger protein 1 OS=Homo sapiens OX=9606 GN=PHF1;tr|E9PQT8|E9PQT8_HUMAN PHD finger protein 1 OS=Homo sapiens OX=9606 GN=PHF1 PE=1 SV=1;sp|O43189|PHF1_HUMAN PHD finger protein 1 OS=Homo sapiens OX=9606 GN=PHF1 PE=1 SV
0.229263	-0.0153554	Mitogen-activated protein kinase 3;Mitogen-activated protein kinase	MAPK3	sp|P27361|MK03_HUMAN Mitogen-activated protein kinase 3 OS=Homo sapiens OX=9606 GN=MAPK3 PE=1 SV=4;sp|P27361-3|MK03_HUMAN Isoform 3 of Mitogen-activated protein kinase 3 OS=Homo sapiens OX=9606 GN=MAPK3;tr|E9PQW4|E9PQW4_HUMAN Mitogen-activated protein kina
0.472271	-0.0382404	Repressor of RNA polymerase III transcription MAF1 homolog	MAF1	sp|Q9H063|MAF1_HUMAN Repressor of RNA polymerase III transcription MAF1 homolog OS=Homo sapiens OX=9606 GN=MAF1 PE=1 SV=2;tr|E9PR76|E9PR76_HUMAN Repressor of RNA polymerase III transcription MAF1 homolog (Fragment) OS=Homo sapiens OX=9606 GN=MAF1 PE=1 SV=1
4.83814	-0.183565	Histone-lysine N-methyltransferase SETDB1	SETDB1	sp|Q15047|SETB1_HUMAN Histone-lysine N-methyltransferase SETDB1 OS=Homo sapiens OX=9606 GN=SETDB1 PE=1 SV=1;tr|E9PRF4|E9PRF4_HUMAN Histone-lysine N-methyltransferase SETDB1 (Fragment) OS=Homo sapiens OX=9606 GN=SETDB1 PE=1 SV=1;sp|Q15047-3|SETB1_HUMAN Isof
0.195356	-0.013096	UBX domain-containing protein 1	UBXN1	sp|Q04323|UBXN1_HUMAN UBX domain-containing protein 1 OS=Homo sapiens OX=9606 GN=UBXN1 PE=1 SV=2;tr|E9PRQ7|E9PRQ7_HUMAN UBX domain-containing protein 1 OS=Homo sapiens OX=9606 GN=UBXN1 PE=1 SV=1;tr|E9PJ81|E9PJ81_HUMAN UBX domain-containing protein 1 (Fragm
0.608925	-0.139715	Fatty acid desaturase 3	FADS3	sp|Q9Y5Q0|FADS3_HUMAN Fatty acid desaturase 3 OS=Homo sapiens OX=9606 GN=FADS3 PE=1 SV=1;tr|E9PS00|E9PS00_HUMAN Fatty acid desaturase 3 OS=Homo sapiens OX=9606 GN=FADS3 PE=1 SV=1
0.194137	-0.0268928	N-terminal kinase-like protein	SCYL1	sp|Q96KG9|SCYL1_HUMAN N-terminal kinase-like protein OS=Homo sapiens OX=9606 GN=SCYL1 PE=1 SV=1;sp|Q96KG9-2|SCYL1_HUMAN Isoform 2 of N-terminal kinase-like protein OS=Homo sapiens OX=9606 GN=SCYL1;tr|E9PS17|E9PS17_HUMAN N-terminal kinase-like protein OS=Ho
2.61663	-0.473365	Interferon-induced transmembrane protein 3;Interferon-induced transmembrane protein 2;Interferon-induced transmembrane protein 1	IFITM3;IFITM2;IFITM1	sp|Q01628|IFM3_HUMAN Interferon-induced transmembrane protein 3 OS=Homo sapiens OX=9606 GN=IFITM3 PE=1 SV=2;tr|E9PS44|E9PS44_HUMAN Interferon-induced transmembrane protein 3 OS=Homo sapiens OX=9606 GN=IFITM3 PE=1 SV=1;sp|Q01629|IFM2_HUMAN Interferon-induce
2.23559	-0.0943619		CHMP4A	tr|E9PSI1|E9PSI1_HUMAN Transmembrane 9 superfamily member OS=Homo sapiens OX=9606 PE=3 SV=1;tr|E9PQ80|E9PQ80_HUMAN Charged multivesicular body protein 4a (Fragment) OS=Homo sapiens OX=9606 GN=CHMP4A PE=1 SV=1;tr|E9PQI5|E9PQI5_HUMAN Charged multivesicular b
1.5928	-0.10639	Hermansky-Pudlak syndrome 4 protein	HPS4	sp|Q9NQG7|HPS4_HUMAN Hermansky-Pudlak syndrome 4 protein OS=Homo sapiens OX=9606 GN=HPS4 PE=1 SV=2;sp|Q9NQG7-3|HPS4_HUMAN Isoform 3 of Hermansky-Pudlak syndrome 4 protein OS=Homo sapiens OX=9606 GN=HPS4;tr|F1LLU8|F1LLU8_HUMAN Hermansky-Pudlak syndrome 4 pr
1.49617	-0.05305	Mitochondrial import inner membrane translocase subunit Tim10 B	TIMM10B	tr|F2Z2B0|F2Z2B0_HUMAN Mitochondrial import inner membrane translocase subunit Tim10 B OS=Homo sapiens OX=9606 GN=TIMM10B PE=1 SV=1;sp|Q9Y5J6|T10B_HUMAN Mitochondrial import inner membrane translocase subunit Tim10 B OS=Homo sapiens OX=9606 GN=TIMM10B PE=1
1.94851	-0.0856996	Ras GTPase-activating-like protein IQGAP3	IQGAP3	sp|Q86VI3|IQGA3_HUMAN Ras GTPase-activating-like protein IQGAP3 OS=Homo sapiens OX=9606 GN=IQGAP3 PE=1 SV=2;tr|F2Z2E2|F2Z2E2_HUMAN Ras GTPase-activating-like protein IQGAP3 OS=Homo sapiens OX=9606 GN=IQGAP3 PE=1 SV=1
0.489759	0.0397873	tRNA (uracil-5-)-methyltransferase homolog A	TRMT2A	sp|Q8IZ69|TRM2A_HUMAN tRNA (uracil-5-)-methyltransferase homolog A OS=Homo sapiens OX=9606 GN=TRMT2A PE=1 SV=2;tr|F2Z2W7|F2Z2W7_HUMAN tRNA (uracil-5-)-methyltransferase homolog A OS=Homo sapiens OX=9606 GN=TRMT2A PE=1 SV=1;tr|H7BZZ4|H7BZZ4_HUMAN tRNA (urac
2.16826	-0.0984688	Nucleoside diphosphate kinase, mitochondrial;Nucleoside diphosphate kinase	NME4	sp|O00746|NDKM_HUMAN Nucleoside diphosphate kinase, mitochondrial OS=Homo sapiens OX=9606 GN=NME4 PE=1 SV=1;tr|Q4TT34|Q4TT34_HUMAN Nucleoside diphosphate kinase OS=Homo sapiens OX=9606 GN=NME4 PE=1 SV=1;tr|F2Z2X0|F2Z2X0_HUMAN Nucleoside diphosphate kinase
0.431077	-0.0264209	Exportin-4	XPO4	sp|Q9C0E2|XPO4_HUMAN Exportin-4 OS=Homo sapiens OX=9606 GN=XPO4 PE=1 SV=2;tr|F2Z2X4|F2Z2X4_HUMAN Exportin-4 OS=Homo sapiens OX=9606 GN=XPO4 PE=1 SV=1
0.800406	0.281974	60S ribosomal protein L35	RPL35	sp|P42766|RL35_HUMAN 60S ribosomal protein L35 OS=Homo sapiens OX=9606 GN=RPL35 PE=1 SV=2;tr|F2Z388|F2Z388_HUMAN 60S ribosomal protein L35 OS=Homo sapiens OX=9606 GN=RPL35 PE=1 SV=1
0.0187379	0.00404557	General transcription factor IIH subunit 3	GTF2H3	sp|Q13889|TF2H3_HUMAN General transcription factor IIH subunit 3 OS=Homo sapiens OX=9606 GN=GTF2H3 PE=1 SV=2;tr|F5H4K7|F5H4K7_HUMAN General transcription factor IIH subunit 3 (Fragment) OS=Homo sapiens OX=9606 GN=GTF2H3 PE=1 SV=1;tr|F5GWD3|F5GWD3_HUMAN Gen
1.20589	-0.0921769	PCTP-like protein	STARD10	sp|Q9Y365|STA10_HUMAN START domain-containing protein 10 OS=Homo sapiens OX=9606 GN=STARD10 PE=1 SV=2;tr|F5GWK5|F5GWK5_HUMAN START domain-containing protein 10 (Fragment) OS=Homo sapiens OX=9606 GN=STARD10 PE=1 SV=1;tr|F5H0V7|F5H0V7_HUMAN START domain-cont
0.55627	0.0315913	Serine/threonine-protein kinase WNK1	WNK1	sp|Q9H4A3|WNK1_HUMAN Serine/threonine-protein kinase WNK1 OS=Homo sapiens OX=9606 GN=WNK1 PE=1 SV=2;sp|Q9H4A3-5|WNK1_HUMAN Isoform 4 of Serine/threonine-protein kinase WNK1 OS=Homo sapiens OX=9606 GN=WNK1;tr|F5GWT4|F5GWT4_HUMAN Non-specific serine/threonin
0.410799	0.0648832	Protein FAM76B	FAM76B	sp|Q5HYJ3|FA76B_HUMAN Protein FAM76B OS=Homo sapiens OX=9606 GN=FAM76B PE=1 SV=3;tr|F5GX09|F5GX09_HUMAN Protein FAM76B OS=Homo sapiens OX=9606 GN=FAM76B PE=1 SV=1;sp|Q5HYJ3-2|FA76B_HUMAN Isoform 2 of Protein FAM76B OS=Homo sapiens OX=9606 GN=FAM76B;sp|Q5HY
1.4785	-0.0698197	Cell division cycle-associated protein 3	CDCA3	sp|Q99618|CDCA3_HUMAN Cell division cycle-associated protein 3 OS=Homo sapiens OX=9606 GN=CDCA3 PE=1 SV=1;tr|F5GX58|F5GX58_HUMAN Cell division cycle-associated protein 3 OS=Homo sapiens OX=9606 GN=CDCA3 PE=1 SV=1;tr|F8WDL1|F8WDL1_HUMAN Cell division cycle-
0.542481	0.15597	Dolichyl-diphosphooligosaccharide--protein glycosyltransferase subunit DAD1	DAD1	sp|P61803|DAD1_HUMAN Dolichyl-diphosphooligosaccharide--protein glycosyltransferase subunit DAD1 OS=Homo sapiens OX=9606 GN=DAD1 PE=1 SV=3;tr|F5GXX5|F5GXX5_HUMAN Dolichyl-diphosphooligosaccharide--protein glycosyltransferase subunit DAD1 OS=Homo sapiens OX
1.99534	-0.128572	Centrosomal protein of 112 kDa	CEP112	sp|Q8N8E3|CE112_HUMAN Centrosomal protein of 112 kDa OS=Homo sapiens OX=9606 GN=CEP112 PE=1 SV=2;tr|F5GYE8|F5GYE8_HUMAN Centrosomal protein of 112 kDa OS=Homo sapiens OX=9606 GN=CEP112 PE=1 SV=1
3.05503	0.444722	Succinate dehydrogenase assembly factor 2, mitochondrial	SDHAF2	sp|Q9NX18|SDHF2_HUMAN Succinate dehydrogenase assembly factor 2, mitochondrial OS=Homo sapiens OX=9606 GN=SDHAF2 PE=1 SV=1;tr|F5GYJ5|F5GYJ5_HUMAN Succinate dehydrogenase assembly factor 2, mitochondrial OS=Homo sapiens OX=9606 GN=SDHAF2 PE=3 SV=1
0.316875	0.108521	V-type proton ATPase subunit d 1	ATP6V0D1	sp|P61421|VA0D1_HUMAN V-type proton ATPase subunit d 1 OS=Homo sapiens OX=9606 GN=ATP6V0D1 PE=1 SV=1;tr|F5GYQ1|F5GYQ1_HUMAN V-type proton ATPase subunit OS=Homo sapiens OX=9606 GN=ATP6V0D1 PE=1 SV=1;tr|R4GN72|R4GN72_HUMAN V-type proton ATPase subunit d 1 O
3.21301	-0.331168	Homeobox protein Meis2;Homeobox protein Meis1;Homeobox protein Meis3;Putative homeobox protein Meis3-like 1;Putative homeobox protein Meis3-like 2	MEIS2;MEIS1;MEIS3;MEIS3P1;MEIS3P2	sp|O14770-3|MEIS2_HUMAN Isoform 3 of Homeobox protein Meis2 OS=Homo sapiens OX=9606 GN=MEIS2;sp|O14770-2|MEIS2_HUMAN Isoform 2 of Homeobox protein Meis2 OS=Homo sapiens OX=9606 GN=MEIS2;tr|H0YMX5|H0YMX5_HUMAN Homeobox protein Meis2 (Fragment) OS=Homo sapie
1.89202	0.208613	ADP-ribosylation factor-like protein 6-interacting protein 4	ARL6IP4	sp|Q66PJ3-2|AR6P4_HUMAN Isoform 2 of ADP-ribosylation factor-like protein 6-interacting protein 4 OS=Homo sapiens OX=9606 GN=ARL6IP4;tr|F5GYV5|F5GYV5_HUMAN ADP-ribosylation factor-like protein 6-interacting protein 4 (Fragment) OS=Homo sapiens OX=9606 GN=A
0.865322	0.238688	Semaphorin-7A	SEMA7A	sp|O75326|SEM7A_HUMAN Semaphorin-7A OS=Homo sapiens OX=9606 GN=SEMA7A PE=1 SV=1;tr|F5GYX3|F5GYX3_HUMAN Semaphorin-7A OS=Homo sapiens OX=9606 GN=SEMA7A PE=1 SV=1;sp|O75326-2|SEM7A_HUMAN Isoform 2 of Semaphorin-7A OS=Homo sapiens OX=9606 GN=SEMA7A
0.513981	0.0389625	Denticleless protein homolog	DTL	sp|Q9NZJ0|DTL_HUMAN Denticleless protein homolog OS=Homo sapiens OX=9606 GN=DTL PE=1 SV=3;tr|F5GZ90|F5GZ90_HUMAN Denticleless protein homolog OS=Homo sapiens OX=9606 GN=DTL PE=1 SV=1
1.41226	0.0680226	WASH complex subunit CCDC53	CCDC53	sp|Q9Y3C0|WASC3_HUMAN WASH complex subunit 3 OS=Homo sapiens OX=9606 GN=WASHC3 PE=1 SV=1;tr|F5GZ97|F5GZ97_HUMAN Coiled-coil domain-containing protein 53 OS=Homo sapiens OX=9606 GN=WASHC3 PE=1 SV=1;tr|F5GWI9|F5GWI9_HUMAN Coiled-coil domain-containing protei
0.133052	0.0367634	Cyclin-dependent kinase 2-associated protein 1;Cyclin-dependent kinase 2-associated protein 2	CDK2AP1;CDK2AP2	sp|O14519|CDKA1_HUMAN Cyclin-dependent kinase 2-associated protein 1 OS=Homo sapiens OX=9606 GN=CDK2AP1 PE=1 SV=1;tr|F5GZF0|F5GZF0_HUMAN Cyclin-dependent kinase 2-associated protein 1 (Fragment) OS=Homo sapiens OX=9606 GN=CDK2AP1 PE=1 SV=1;sp|O14519-2|CDKA
2.2013	0.265834		LDHA	tr|F5GZQ4|F5GZQ4_HUMAN L-lactate dehydrogenase A chain (Fragment) OS=Homo sapiens OX=9606 GN=LDHA PE=1 SV=1
0.0159558	0.00279156	4F2 cell-surface antigen heavy chain	SLC3A2	sp|P08195|4F2_HUMAN 4F2 cell-surface antigen heavy chain OS=Homo sapiens OX=9606 GN=SLC3A2 PE=1 SV=3;sp|P08195-3|4F2_HUMAN Isoform 3 of 4F2 cell-surface antigen heavy chain OS=Homo sapiens OX=9606 GN=SLC3A2;tr|F5GZS6|F5GZS6_HUMAN 4F2 cell-surface antigen h
1.78556	0.163298	Gamma-aminobutyric acid receptor-associated protein-like 1	GABARAPL1	sp|Q9H0R8|GBRL1_HUMAN Gamma-aminobutyric acid receptor-associated protein-like 1 OS=Homo sapiens OX=9606 GN=GABARAPL1 PE=1 SV=1;tr|F5GZY7|F5GZY7_HUMAN Gamma-aminobutyric acid receptor-associated protein-like 1 (Fragment) OS=Homo sapiens OX=9606 GN=GABARAPL
0.139737	0.0187368	Anaphase-promoting complex subunit 5	ANAPC5	sp|Q9UJX4|APC5_HUMAN Anaphase-promoting complex subunit 5 OS=Homo sapiens OX=9606 GN=ANAPC5 PE=1 SV=2;tr|F5H0F9|F5H0F9_HUMAN Anaphase-promoting complex subunit 5 OS=Homo sapiens OX=9606 GN=ANAPC5 PE=1 SV=1
0.871392	-0.0595484	Speckle targeted PIP5K1A-regulated poly(A) polymerase	TUT1	sp|Q9H6E5|STPAP_HUMAN Speckle targeted PIP5K1A-regulated poly(A) polymerase OS=Homo sapiens OX=9606 GN=TUT1 PE=1 SV=2;tr|F5H0R1|F5H0R1_HUMAN RNA-binding motif protein 21 OS=Homo sapiens OX=9606 GN=TUT1 PE=1 SV=1
0.354857	-0.156618	Nucleolar protein 8	NOL8	sp|Q76FK4|NOL8_HUMAN Nucleolar protein 8 OS=Homo sapiens OX=9606 GN=NOL8 PE=1 SV=1;tr|F8WE42|F8WE42_HUMAN Nucleolar protein 8 (Fragment) OS=Homo sapiens OX=9606 GN=NOL8 PE=1 SV=8;tr|F5H101|F5H101_HUMAN Nucleolar protein 8 OS=Homo sapiens OX=9606 GN=NOL8 PE
0.210513	0.0685658	RNA polymerase I-specific transcription initiation factor RRN3	RRN3	sp|Q9NYV6|RRN3_HUMAN RNA polymerase I-specific transcription initiation factor RRN3 OS=Homo sapiens OX=9606 GN=RRN3 PE=1 SV=1;tr|F5H148|F5H148_HUMAN RNA polymerase I-specific transcription initiation factor RRN3 OS=Homo sapiens OX=9606 GN=RRN3 PE=1 SV=1;tr
0.650727	0.114767	Methionine-R-sulfoxide reductase B3	MSRB3	sp|Q8IXL7|MSRB3_HUMAN Methionine-R-sulfoxide reductase B3 OS=Homo sapiens OX=9606 GN=MSRB3 PE=1 SV=2;sp|Q8IXL7-2|MSRB3_HUMAN Isoform 2 of Methionine-R-sulfoxide reductase B3 OS=Homo sapiens OX=9606 GN=MSRB3;tr|F5H7C4|F5H7C4_HUMAN L-methionine (R)-S-oxide r
6.77043	-0.544834	DNA polymerase epsilon catalytic subunit A;DNA polymerase	POLE	sp|Q07864|DPOE1_HUMAN DNA polymerase epsilon catalytic subunit A OS=Homo sapiens OX=9606 GN=POLE PE=1 SV=5;tr|F5H1D6|F5H1D6_HUMAN DNA polymerase epsilon catalytic subunit OS=Homo sapiens OX=9606 GN=POLE PE=1 SV=1
0.0366456	0.00821805	RAD51-associated protein 1	RAD51AP1	sp|Q96B01|R51A1_HUMAN RAD51-associated protein 1 OS=Homo sapiens OX=9606 GN=RAD51AP1 PE=1 SV=1;tr|F5H1Y0|F5H1Y0_HUMAN RAD51-associated protein 1 OS=Homo sapiens OX=9606 GN=RAD51AP1 PE=1 SV=1;tr|H0YGT5|H0YGT5_HUMAN RAD51-associated protein 1 (Fragment) OS=H
0.238188	-0.0160538	Ataxin-3	ATXN3	sp|P54252|ATX3_HUMAN Ataxin-3 OS=Homo sapiens OX=9606 GN=ATXN3 PE=1 SV=5;tr|F5H211|F5H211_HUMAN Ubiquitinyl hydrolase 1 OS=Homo sapiens OX=9606 GN=ATXN3 PE=1 SV=2;sp|P54252-4|ATX3_HUMAN Isoform 4 of Ataxin-3 OS=Homo sapiens OX=9606 GN=ATXN3;tr|A0A2R8Y3X7|A
0.790104	0.0855981	DmX-like protein 1	DMXL1	sp|Q9Y485|DMXL1_HUMAN DmX-like protein 1 OS=Homo sapiens OX=9606 GN=DMXL1 PE=1 SV=3;tr|F5H269|F5H269_HUMAN DmX-like protein 1 OS=Homo sapiens OX=9606 GN=DMXL1 PE=1 SV=1
0.0088555	-0.000255903	Porphobilinogen deaminase	HMBS	sp|P08397|HEM3_HUMAN Porphobilinogen deaminase OS=Homo sapiens OX=9606 GN=HMBS PE=1 SV=2;tr|F5H345|F5H345_HUMAN Hydroxymethylbilane synthase OS=Homo sapiens OX=9606 GN=HMBS PE=1 SV=1;sp|P08397-2|HEM3_HUMAN Isoform 2 of Porphobilinogen deaminase OS=Homo sap
0.262463	-0.0597056	Probable ATP-dependent RNA helicase DHX37	DHX37	sp|Q8IY37|DHX37_HUMAN Probable ATP-dependent RNA helicase DHX37 OS=Homo sapiens OX=9606 GN=DHX37 PE=1 SV=1;tr|F5H3Y4|F5H3Y4_HUMAN Probable ATP-dependent RNA helicase DHX37 (Fragment) OS=Homo sapiens OX=9606 GN=DHX37 PE=1 SV=2
0.0503485	-0.00452614	Tumor susceptibility gene 101 protein	TSG101	sp|Q99816|TS101_HUMAN Tumor susceptibility gene 101 protein OS=Homo sapiens OX=9606 GN=TSG101 PE=1 SV=2;tr|F5H442|F5H442_HUMAN Tumor susceptibility gene 101 protein OS=Homo sapiens OX=9606 GN=TSG101 PE=1 SV=1;sp|Q99816-2|TS101_HUMAN Isoform 2 of Tumor susc
1.07948	0.0709546	Cell cycle checkpoint control protein RAD9A	RAD9A	sp|Q99638|RAD9A_HUMAN Cell cycle checkpoint control protein RAD9A OS=Homo sapiens OX=9606 GN=RAD9A PE=1 SV=1;tr|F5H4F1|F5H4F1_HUMAN Cell cycle checkpoint control protein RAD9A (Fragment) OS=Homo sapiens OX=9606 GN=RAD9A PE=1 SV=1;tr|F5H492|F5H492_HUMAN Cel
0.0294429	-0.0121507	Glutamate receptor-interacting protein 1	GRIP1	sp|Q9Y3R0|GRIP1_HUMAN Glutamate receptor-interacting protein 1 OS=Homo sapiens OX=9606 GN=GRIP1 PE=1 SV=3;sp|Q9Y3R0-2|GRIP1_HUMAN Isoform 2 of Glutamate receptor-interacting protein 1 OS=Homo sapiens OX=9606 GN=GRIP1;tr|H0YFK8|H0YFK8_HUMAN Glutamate recept
0.651322	-0.0421651	Mitogen-activated protein kinase kinase kinase 4	MAP3K4	sp|Q9Y6R4|M3K4_HUMAN Mitogen-activated protein kinase kinase kinase 4 OS=Homo sapiens OX=9606 GN=MAP3K4 PE=1 SV=2;tr|F5H538|F5H538_HUMAN Mitogen-activated protein kinase kinase kinase 4 OS=Homo sapiens OX=9606 GN=MAP3K4 PE=1 SV=1;sp|Q9Y6R4-2|M3K4_HUMAN Iso
0.793962	0.0463767	Tubulin alpha-1C chain	TUBA1C;TUBA1B	sp|Q9BQE3|TBA1C_HUMAN Tubulin alpha-1C chain OS=Homo sapiens OX=9606 GN=TUBA1C PE=1 SV=1;tr|F5H5D3|F5H5D3_HUMAN Tubulin alpha chain OS=Homo sapiens OX=9606 GN=TUBA1C PE=1 SV=1;tr|A0A1W2PQM2|A0A1W2PQM2_HUMAN Tubulin alpha-1C chain OS=Homo sapiens OX=9606 GN
0.270183	-0.0369353	G-rich sequence factor 1	GRSF1	sp|Q12849|GRSF1_HUMAN G-rich sequence factor 1 OS=Homo sapiens OX=9606 GN=GRSF1 PE=1 SV=3;tr|H0Y8R1|H0Y8R1_HUMAN G-rich sequence factor 1 (Fragment) OS=Homo sapiens OX=9606 GN=GRSF1 PE=1 SV=1;tr|F5H5I6|F5H5I6_HUMAN G-rich sequence factor 1 OS=Homo sapiens
0.385186	-0.0354296	2-oxoisovalerate dehydrogenase subunit alpha, mitochondrial	BCKDHA	sp|P12694|ODBA_HUMAN 2-oxoisovalerate dehydrogenase subunit alpha, mitochondrial OS=Homo sapiens OX=9606 GN=BCKDHA PE=1 SV=2;tr|F5H5P2|F5H5P2_HUMAN 2-oxoisovalerate dehydrogenase subunit alpha OS=Homo sapiens OX=9606 PE=3 SV=1;sp|P12694-2|ODBA_HUMAN Isofor
1.0806	-0.0531915	Arylamine N-acetyltransferase 1	NAT1	sp|P18440|ARY1_HUMAN Arylamine N-acetyltransferase 1 OS=Homo sapiens OX=9606 GN=NAT1 PE=1 SV=2;tr|F5H5R8|F5H5R8_HUMAN Arylamine N-acetyltransferase OS=Homo sapiens OX=9606 GN=NAT1 PE=1 SV=1
0.325593	-0.0795487	ATP-dependent RNA helicase DDX55	DDX55	sp|Q8NHQ9|DDX55_HUMAN ATP-dependent RNA helicase DDX55 OS=Homo sapiens OX=9606 GN=DDX55 PE=1 SV=3;tr|F5H5U2|F5H5U2_HUMAN RNA helicase OS=Homo sapiens OX=9606 GN=DDX55 PE=1 SV=1;tr|E7EX41|E7EX41_HUMAN RNA helicase OS=Homo sapiens OX=9606 GN=DDX55 PE=1 SV=2;
0.379457	0.0277075	HEAT repeat-containing protein 5A	HEATR5A	sp|Q86XA9|HTR5A_HUMAN HEAT repeat-containing protein 5A OS=Homo sapiens OX=9606 GN=HEATR5A PE=1 SV=2;tr|F5H619|F5H619_HUMAN HEAT repeat-containing protein 5A OS=Homo sapiens OX=9606 GN=HEATR5A PE=1 SV=1;sp|Q86XA9-2|HTR5A_HUMAN Isoform 2 of HEAT repeat-cont
0.0388114	0.00399168	ATP-dependent RNA helicase DHX8	DHX8	sp|Q14562|DHX8_HUMAN ATP-dependent RNA helicase DHX8 OS=Homo sapiens OX=9606 GN=DHX8 PE=1 SV=1;tr|F5H658|F5H658_HUMAN RNA helicase OS=Homo sapiens OX=9606 GN=DHX8 PE=1 SV=1
0.0737879	0.0119696	tRNA 2-phosphotransferase 1	TRPT1	sp|Q86TN4|TRPT1_HUMAN tRNA 2-phosphotransferase 1 OS=Homo sapiens OX=9606 GN=TRPT1 PE=1 SV=2;tr|F5H6B6|F5H6B6_HUMAN tRNA 2-phosphotransferase 1 OS=Homo sapiens OX=9606 GN=TRPT1 PE=1 SV=1;tr|F5H8A0|F5H8A0_HUMAN 2-phosphotransferase (Fragment) OS=Homo sap
2.04735	0.331661	Vesicle transport protein GOT1B	GOLT1B	sp|Q9Y3E0|GOT1B_HUMAN Vesicle transport protein GOT1B OS=Homo sapiens OX=9606 GN=GOLT1B PE=1 SV=1;tr|F5H6U7|F5H6U7_HUMAN Vesicle transport protein GOT1B OS=Homo sapiens OX=9606 GN=GOLT1B PE=1 SV=1;tr|G3V1U5|G3V1U5_HUMAN Golgi transport 1 homolog B (S. cere
1.14443	0.12756	Low-density lipoprotein receptor-related protein 6	LRP6	sp|O75581|LRP6_HUMAN Low-density lipoprotein receptor-related protein 6 OS=Homo sapiens OX=9606 GN=LRP6 PE=1 SV=2;tr|H0YGW5|H0YGW5_HUMAN Low-density lipoprotein receptor-related protein 6 (Fragment) OS=Homo sapiens OX=9606 GN=LRP6 PE=1 SV=1;tr|F5H7J9|F5H7J
1.12067	-0.0550253	Mevalonate kinase	MVK	sp|Q03426|KIME_HUMAN Mevalonate kinase OS=Homo sapiens OX=9606 GN=MVK PE=1 SV=1;tr|F5H8H2|F5H8H2_HUMAN Mevalonate kinase OS=Homo sapiens OX=9606 GN=MVK PE=1 SV=1;tr|F5H092|F5H092_HUMAN Mevalonate kinase (Fragment) OS=Homo sapiens OX=9606 GN=MVK PE=1 SV=8;t
0.507487	0.0706515	TGF-beta-activated kinase 1 and MAP3K7-binding protein 3	TAB3	sp|Q8N5C8|TAB3_HUMAN TGF-beta-activated kinase 1 and MAP3K7-binding protein 3 OS=Homo sapiens OX=9606 GN=TAB3 PE=1 SV=3;tr|F6SS63|F6SS63_HUMAN TAK1-binding protein 3, isoform CRA_c OS=Homo sapiens OX=9606 GN=TAB3 PE=1 SV=2;sp|Q8N5C8-2|TAB3_HUMAN Isoform 2
0.420545	-0.028782	2,5-phosphodiesterase 12	PDE12	sp|Q6L8Q7|PDE12_HUMAN 2,5-phosphodiesterase 12 OS=Homo sapiens OX=9606 GN=PDE12 PE=1 SV=2;tr|F6T1Q0|F6T1Q0_HUMAN 2,5-phosphodiesterase 12 OS=Homo sapiens OX=9606 GN=PDE12 PE=1 SV=1;sp|Q6L8Q7-2|PDE12_HUMAN Isoform 2 of 2,5-phosphodiesterase 12 OS=Homo
0.524674	-0.0361742	Ankyrin repeat and SOCS box protein 6	ASB6	sp|Q9NWX5|ASB6_HUMAN Ankyrin repeat and SOCS box protein 6 OS=Homo sapiens OX=9606 GN=ASB6 PE=1 SV=1;tr|F6TX30|F6TX30_HUMAN Ankyrin repeat and SOCS box protein 6 OS=Homo sapiens OX=9606 GN=ASB6 PE=1 SV=1;sp|Q9NWX5-2|ASB6_HUMAN Isoform 2 of Ankyrin repeat a
2.02072	0.084373	Calcineurin subunit B type 1	PPP3R1	tr|F6U1T9|F6U1T9_HUMAN Calcineurin subunit B type 1 OS=Homo sapiens OX=9606 GN=PPP3R1 PE=1 SV=1;sp|P63098|CANB1_HUMAN Calcineurin subunit B type 1 OS=Homo sapiens OX=9606 GN=PPP3R1 PE=1 SV=2;tr|D3YTA9|D3YTA9_HUMAN Calcineurin subunit B type 1 OS=Homo sapie
0.211078	-0.0683316	Polymerase delta-interacting protein 3	POLDIP3	sp|Q9BY77|PDIP3_HUMAN Polymerase delta-interacting protein 3 OS=Homo sapiens OX=9606 GN=POLDIP3 PE=1 SV=2;sp|Q9BY77-2|PDIP3_HUMAN Isoform 2 of Polymerase delta-interacting protein 3 OS=Homo sapiens OX=9606 GN=POLDIP3;tr|F6VRR5|F6VRR5_HUMAN Polymerase delta
1.40542	-0.142452	RNA-binding protein 38;RNA-binding protein 24	RBM38;RBM24	sp|Q9H0Z9|RBM38_HUMAN RNA-binding protein 38 OS=Homo sapiens OX=9606 GN=RBM38 PE=1 SV=2;sp|Q9BX46|RBM24_HUMAN RNA-binding protein 24 OS=Homo sapiens OX=9606 GN=RBM24 PE=1 SV=1;tr|F6VZ39|F6VZ39_HUMAN RNA-binding protein 38 OS=Homo sapiens OX=9606 GN=RBM38 P
0.395726	0.163175	Teneurin-2;Ten-2, soluble form;Ten-2 intracellular domain	TENM2	sp|Q9NT68|TEN2_HUMAN Teneurin-2 OS=Homo sapiens OX=9606 GN=TENM2 PE=1 SV=3;tr|F8VNQ3|F8VNQ3_HUMAN Teneurin-2 OS=Homo sapiens OX=9606 GN=TENM2 PE=1 SV=1;tr|G3V106|G3V106_HUMAN HCG38403, isoform CRA_b OS=Homo sapiens OX=9606 GN=TENM2 PE=1 SV=1;sp|Q9NT68-2|TE
3.51107	-0.240031	CD63 antigen;Tetraspanin	CD63	sp|P08962|CD63_HUMAN CD63 antigen OS=Homo sapiens OX=9606 GN=CD63 PE=1 SV=2;tr|F8VNT9|F8VNT9_HUMAN CD63 antigen (Fragment) OS=Homo sapiens OX=9606 GN=CD63 PE=1 SV=1;tr|F8VV56|F8VV56_HUMAN CD63 antigen OS=Homo sapiens OX=9606 GN=CD63 PE=1 SV=1;tr|F8W022|F8W
0.767153	0.076809	Voltage-dependent L-type calcium channel subunit beta-3;Voltage-dependent L-type calcium channel subunit beta-4;Voltage-dependent L-type calcium channel subunit beta-2;Voltage-dependent L-type calcium channel subunit beta-1	CACNB3;CACNB4;CACNB2;CACNB1	tr|F8VNV8|F8VNV8_HUMAN Calcium channel voltage-dependent subunit beta 3 OS=Homo sapiens OX=9606 GN=CACNB3 PE=1 SV=1;sp|P54284|CACB3_HUMAN Voltage-dependent L-type calcium channel subunit beta-3 OS=Homo sapiens OX=9606 GN=CACNB3 PE=1 SV=1;sp|P54284-4|CACB3_
0.241349	-0.0364479	Autophagy-related protein 101	ATG101	sp|Q9BSB4|ATGA1_HUMAN Autophagy-related protein 101 OS=Homo sapiens OX=9606 GN=ATG101 PE=1 SV=1;tr|F8VQD9|F8VQD9_HUMAN Autophagy-related protein 101 (Fragment) OS=Homo sapiens OX=9606 GN=ATG101 PE=1 SV=1;tr|F8VVA0|F8VVA0_HUMAN Autophagy-related protein 101
0.358929	-0.0461679	DNA replication ATP-dependent helicase/nuclease DNA2;DNA replication nuclease DNA2;DNA replication ATP-dependent helicase DNA2	DNA2	sp|P51530|DNA2_HUMAN DNA replication ATP-dependent helicase/nuclease DNA2 OS=Homo sapiens OX=9606 GN=DNA2 PE=1 SV=3;tr|F8VR31|F8VR31_HUMAN DNA replication ATP-dependent helicase/nuclease OS=Homo sapiens OX=9606 GN=DNA2 PE=1 SV=3;sp|P51530-2|DNA2_HUMAN Isof
0.534087	0.0366933	Transcription factor E2F7	E2F7	sp|Q96AV8|E2F7_HUMAN Transcription factor E2F7 OS=Homo sapiens OX=9606 GN=E2F7 PE=1 SV=3;tr|F8VSE7|F8VSE7_HUMAN Transcription factor E2F7 (Fragment) OS=Homo sapiens OX=9606 GN=E2F7 PE=1 SV=1;sp|Q96AV8-2|E2F7_HUMAN Isoform 2 of Transcription factor E2F7 OS=
0.874881	0.150875	Nuclear transcription factor Y subunit beta	NFYB	sp|P25208|NFYB_HUMAN Nuclear transcription factor Y subunit beta OS=Homo sapiens OX=9606 GN=NFYB PE=1 SV=2;tr|F8VSL3|F8VSL3_HUMAN CAAT box DNA-binding protein subunit B OS=Homo sapiens OX=9606 GN=NFYB PE=1 SV=2
0.483519	0.0805879	Ret finger protein-like 4A-like protein 1;Ret finger protein-like 4A	RFPL4AL1;RFPL4A	sp|F8VTS6|RFAL1_HUMAN Ret finger protein-like 4A-like protein 1 OS=Homo sapiens OX=9606 GN=RFPL4AL1 PE=2 SV=1;sp|A6NLU0|RFPLA_HUMAN Ret finger protein-like 4A OS=Homo sapiens OX=9606 GN=RFPL4A PE=1 SV=3
0.0875506	0.0155627	Pre-mRNA-processing factor 40 homolog B	PRPF40B	sp|Q6NWY9|PR40B_HUMAN Pre-mRNA-processing factor 40 homolog B OS=Homo sapiens OX=9606 GN=PRPF40B PE=1 SV=1;tr|F8VU11|F8VU11_HUMAN PRP40 pre-mRNA processing factor 40 homolog B (Yeast), isoform CRA_a OS=Homo sapiens OX=9606 GN=PRPF40B PE=1 SV=2;sp|Q6NWY9-3|
0.517224	0.0490478	CCR4-NOT transcription complex subunit 2	CNOT2	sp|Q9NZN8|CNOT2_HUMAN CCR4-NOT transcription complex subunit 2 OS=Homo sapiens OX=9606 GN=CNOT2 PE=1 SV=1;sp|Q9NZN8-5|CNOT2_HUMAN Isoform 5 of CCR4-NOT transcription complex subunit 2 OS=Homo sapiens OX=9606 GN=CNOT2;tr|F8VUB4|F8VUB4_HUMAN CCR4-NOT transcr
1.82244	-0.127769		NAP1L1	tr|F8VV59|F8VV59_HUMAN Nucleosome assembly protein 1-like 1 OS=Homo sapiens OX=9606 GN=NAP1L1 PE=1 SV=1;tr|F8W118|F8W118_HUMAN Nucleosome assembly protein 1-like 1 (Fragment) OS=Homo sapiens OX=9606 GN=NAP1L1 PE=1 SV=1;tr|H0YH88|H0YH88_HUMAN Nucleosome ass
0.834057	-0.0693685	Coatomer subunit zeta-1	COPZ1	sp|P61923|COPZ1_HUMAN Coatomer subunit zeta-1 OS=Homo sapiens OX=9606 GN=COPZ1 PE=1 SV=1;tr|F8VVA7|F8VVA7_HUMAN Coatomer subunit zeta OS=Homo sapiens OX=9606 GN=COPZ1 PE=1 SV=1;tr|F8VYZ4|F8VYZ4_HUMAN Coatomer subunit zeta OS=Homo sapiens OX=9606 GN=COPZ1 P
0.0537806	-0.028242	Caspase-9;Caspase-9 subunit p35;Caspase-9 subunit p10;Caspase	CASP9	sp|P55211|CASP9_HUMAN Caspase-9 OS=Homo sapiens OX=9606 GN=CASP9 PE=1 SV=3;tr|F8VVS7|F8VVS7_HUMAN Caspase-9 OS=Homo sapiens OX=9606 GN=CASP9 PE=1 SV=1;sp|P55211-2|CASP9_HUMAN Isoform 2 of Caspase-9 OS=Homo sapiens OX=9606 GN=CASP9;sp|P55211-4|CASP9_HUMAN I
0.0708811	0.0213471	Acid sphingomyelinase-like phosphodiesterase 3b	SMPDL3B	sp|Q92485|ASM3B_HUMAN Acid sphingomyelinase-like phosphodiesterase 3b OS=Homo sapiens OX=9606 GN=SMPDL3B PE=1 SV=2;tr|F8VWW8|F8VWW8_HUMAN Acid sphingomyelinase-like phosphodiesterase 3b OS=Homo sapiens OX=9606 GN=SMPDL3B PE=1 SV=1;tr|Q5T0Y8|Q5T0Y8_HUMAN Ac
1.24184	-0.207548	Alpha-globin transcription factor CP2	TFCP2	sp|Q12800|TFCP2_HUMAN Alpha-globin transcription factor CP2 OS=Homo sapiens OX=9606 GN=TFCP2 PE=1 SV=2;tr|F8VX55|F8VX55_HUMAN Alpha-globin transcription factor CP2 OS=Homo sapiens OX=9606 GN=TFCP2 PE=1 SV=1;sp|Q12800-2|TFCP2_HUMAN Isoform 2 of Alpha-globin
0.506827	0.119778	Protein SCAF11	SCAF11	sp|Q99590|SCAFB_HUMAN Protein SCAF11 OS=Homo sapiens OX=9606 GN=SCAF11 PE=1 SV=2;tr|F8VXG7|F8VXG7_HUMAN Protein SCAF11 OS=Homo sapiens OX=9606 GN=SCAF11 PE=1 SV=1;sp|Q99590-2|SCAFB_HUMAN Isoform 2 of Protein SCAF11 OS=Homo sapiens OX=9606 GN=SCAF11;tr|A0A0
1.36935	-0.416729	Serine/threonine-protein phosphatase PP1-gamma catalytic subunit;Serine/threonine-protein phosphatase	PPP1CC	sp|P36873|PP1G_HUMAN Serine/threonine-protein phosphatase PP1-gamma catalytic subunit OS=Homo sapiens OX=9606 GN=PPP1CC PE=1 SV=1;sp|P36873-2|PP1G_HUMAN Isoform 2 of Serine/threonine-protein phosphatase PP1-gamma catalytic subunit OS=Homo sapiens OX=9606 G
4.09428	-0.249053	5-AMP-activated protein kinase subunit gamma-1	PRKAG1	sp|P54619-2|AAKG1_HUMAN Isoform 2 of 5-AMP-activated protein kinase subunit gamma-1 OS=Homo sapiens OX=9606 GN=PRKAG1;tr|F8VYY9|F8VYY9_HUMAN 5-AMP-activated protein kinase subunit gamma-1 OS=Homo sapiens OX=9606 GN=PRKAG1 PE=1 SV=1;sp|P54619|AAKG1_HUMAN
0.733805	-0.122246	Chromatin complexes subunit BAP18	BAP18;C17orf49;RNASEK-C17orf49	sp|Q8IXM2|BAP18_HUMAN Chromatin complexes subunit BAP18 OS=Homo sapiens OX=9606 GN=BAP18 PE=1 SV=1;sp|Q8IXM2-3|BAP18_HUMAN Isoform 3 of Chromatin complexes subunit BAP18 OS=Homo sapiens OX=9606 GN=BAP18;tr|F8W038|F8W038_HUMAN Chromosome 17 open reading fra
1.71237	0.070362	YEATS domain-containing protein 4	YEATS4	sp|O95619|YETS4_HUMAN YEATS domain-containing protein 4 OS=Homo sapiens OX=9606 GN=YEATS4 PE=1 SV=1;tr|F8W0J4|F8W0J4_HUMAN YEATS domain-containing protein 4 OS=Homo sapiens OX=9606 GN=YEATS4 PE=1 SV=1;tr|F8W1B9|F8W1B9_HUMAN YEATS domain-containing protein
0.265499	-0.0179107	DNA-binding protein RFX5	RFX5	sp|P48382|RFX5_HUMAN DNA-binding protein RFX5 OS=Homo sapiens OX=9606 GN=RFX5 PE=1 SV=1;tr|F8W689|F8W689_HUMAN DNA-binding protein RFX5 (Fragment) OS=Homo sapiens OX=9606 GN=RFX5 PE=1 SV=1;sp|P48382-2|RFX5_HUMAN Isoform 2 of DNA-binding protein RFX5 OS=Hom
0.393855	0.119557	Heterogeneous nuclear ribonucleoprotein A1;Heterogeneous nuclear ribonucleoprotein A1, N-terminally processed;Heterogeneous nuclear ribonucleoprotein A1-like 2	HNRNPA1;HNRNPA1L2	sp|P09651|ROA1_HUMAN Heterogeneous nuclear ribonucleoprotein A1 OS=Homo sapiens OX=9606 GN=HNRNPA1 PE=1 SV=5;tr|F8W6I7|F8W6I7_HUMAN Helix-destabilizing protein OS=Homo sapiens OX=9606 GN=HNRNPA1 PE=1 SV=2;sp|P09651-3|ROA1_HUMAN Isoform 2 of Heterogeneous n
0.0677025	0.00550326	Ubiquitin carboxyl-terminal hydrolase BAP1;Ubiquitin carboxyl-terminal hydrolase	BAP1	sp|Q92560|BAP1_HUMAN Ubiquitin carboxyl-terminal hydrolase BAP1 OS=Homo sapiens OX=9606 GN=BAP1 PE=1 SV=2;tr|F8W6N3|F8W6N3_HUMAN Ubiquitin carboxyl-terminal hydrolase OS=Homo sapiens OX=9606 GN=BAP1 PE=1 SV=1
1.23837	0.281054	60S ribosomal protein L10-like	RPL10;RPL10L	tr|F8W7C6|F8W7C6_HUMAN 60S ribosomal protein L10 OS=Homo sapiens OX=9606 GN=RPL10 PE=1 SV=2;tr|A0A087WV22|A0A087WV22_HUMAN 60S ribosomal protein L10 OS=Homo sapiens OX=9606 GN=RPL10 PE=1 SV=1;tr|H7C123|H7C123_HUMAN 60S ribosomal protein L10 (Fragment) OS=H
3.81538	0.973395	Protein FAM162A	FAM162A	sp|Q96A26|F162A_HUMAN Protein FAM162A OS=Homo sapiens OX=9606 GN=FAM162A PE=1 SV=2;tr|F8W7Q4|F8W7Q4_HUMAN Protein FAM162A OS=Homo sapiens OX=9606 GN=FAM162A PE=1 SV=1;tr|E9PH05|E9PH05_HUMAN Protein FAM162A OS=Homo sapiens OX=9606 GN=FAM162A PE=1 SV=1
0.667603	0.0630632	Ras-related protein Rab-24	RAB24	sp|Q969Q5|RAB24_HUMAN Ras-related protein Rab-24 OS=Homo sapiens OX=9606 GN=RAB24 PE=1 SV=1;tr|F8W8H5|F8W8H5_HUMAN Ras-related protein Rab-24 OS=Homo sapiens OX=9606 GN=RAB24 PE=1 SV=1
0.371012	-0.019756	Nucleolysin TIA-1 isoform p40	TIA1	sp|P31483|TIA1_HUMAN Nucleolysin TIA-1 isoform p40 OS=Homo sapiens OX=9606 GN=TIA1 PE=1 SV=3;tr|F8W8I6|F8W8I6_HUMAN Nucleolysin TIA-1 isoform p40 OS=Homo sapiens OX=9606 GN=TIA1 PE=1 SV=1;sp|P31483-2|TIA1_HUMAN Isoform Short of Nucleolysin TIA-1 isoform p4
0.641121	0.128412	Insulin-like growth factor 2 mRNA-binding protein 2	IGF2BP2	sp|Q9Y6M1|IF2B2_HUMAN Insulin-like growth factor 2 mRNA-binding protein 2 OS=Homo sapiens OX=9606 GN=IGF2BP2 PE=1 SV=2;tr|F8W930|F8W930_HUMAN Insulin-like growth factor 2 mRNA-binding protein 2 OS=Homo sapiens OX=9606 GN=IGF2BP2 PE=1 SV=1;sp|Q9Y6M1-1|IF2B2
0.102364	-0.00665665	GTPase-activating protein and VPS9 domain-containing protein 1	GAPVD1	sp|Q14C86|GAPD1_HUMAN GTPase-activating protein and VPS9 domain-containing protein 1 OS=Homo sapiens OX=9606 GN=GAPVD1 PE=1 SV=2;sp|Q14C86-6|GAPD1_HUMAN Isoform 6 of GTPase-activating protein and VPS9 domain-containing protein 1 OS=Homo sapiens OX=9606 GN=
0.169702	0.00935411	Coiled-coil domain-containing protein 93	CCDC93	sp|Q567U6|CCD93_HUMAN Coiled-coil domain-containing protein 93 OS=Homo sapiens OX=9606 GN=CCDC93 PE=1 SV=2;tr|F8W9X7|F8W9X7_HUMAN Coiled-coil domain-containing protein 93 OS=Homo sapiens OX=9606 GN=CCDC93 PE=1 SV=1
0.739418	0.0529149	CLIP-associating protein 1	CLASP1	sp|Q7Z460-3|CLAP1_HUMAN Isoform 3 of CLIP-associating protein 1 OS=Homo sapiens OX=9606 GN=CLASP1;sp|Q7Z460-2|CLAP1_HUMAN Isoform 2 of CLIP-associating protein 1 OS=Homo sapiens OX=9606 GN=CLASP1;tr|F8WA11|F8WA11_HUMAN CLIP-associating protein 1 OS=Homo sa
0.931308	0.0596999	Myotubularin-related protein 1	MTMR1	sp|Q13613|MTMR1_HUMAN Myotubularin-related protein 1 OS=Homo sapiens OX=9606 GN=MTMR1 PE=1 SV=4;tr|F8WA39|F8WA39_HUMAN Phosphatidylinositol-3,5-bisphosphate 3-phosphatase OS=Homo sapiens OX=9606 GN=MTMR1 PE=1 SV=1;sp|Q13613-2|MTMR1_HUMAN Isoform 1A of Myot
0.165185	0.0143472	WD repeat-containing protein 35	WDR35	sp|Q9P2L0|WDR35_HUMAN WD repeat-containing protein 35 OS=Homo sapiens OX=9606 GN=WDR35 PE=1 SV=3;tr|F8WB94|F8WB94_HUMAN WD repeat-containing protein 35 OS=Homo sapiens OX=9606 GN=WDR35 PE=1 SV=1;sp|Q9P2L0-2|WDR35_HUMAN Isoform 2 of WD repeat-containing pro
0.661082	-0.0421023	Serine/threonine-protein kinase D1;Serine/threonine-protein kinase	PRKD1	sp|Q15139|KPCD1_HUMAN Serine/threonine-protein kinase D1 OS=Homo sapiens OX=9606 GN=PRKD1 PE=1 SV=2;tr|F8WBA3|F8WBA3_HUMAN Serine/threonine-protein kinase OS=Homo sapiens OX=9606 GN=PRKD1 PE=1 SV=1
0.864409	-0.0754421	Decapping and exoribonuclease protein	DXO	sp|O77932|DXO_HUMAN Decapping and exoribonuclease protein OS=Homo sapiens OX=9606 GN=DXO PE=1 SV=2;tr|F8WC68|F8WC68_HUMAN Decapping nuclease OS=Homo sapiens OX=9606 GN=DXO PE=1 SV=1
0.488263	0.0611362	Vesicle-associated membrane protein 2	VAMP2	sp|P63027|VAMP2_HUMAN Vesicle-associated membrane protein 2 OS=Homo sapiens OX=9606 GN=VAMP2 PE=1 SV=3;tr|J3QRU4|J3QRU4_HUMAN Synaptobrevin-2 OS=Homo sapiens OX=9606 GN=VAMP2 PE=3 SV=2;tr|F8WCA0|F8WCA0_HUMAN Synaptobrevin-2 OS=Homo sapiens OX=9606 GN=VAMP2
0.739748	0.116218	Transmembrane protein 41A	TMEM41A	sp|Q96HV5|TM41A_HUMAN Transmembrane protein 41A OS=Homo sapiens OX=9606 GN=TMEM41A PE=1 SV=1;tr|H7BXL1|H7BXL1_HUMAN Transmembrane protein 41A OS=Homo sapiens OX=9606 GN=TMEM41A PE=1 SV=1;tr|F8WDE2|F8WDE2_HUMAN Transmembrane protein 41A OS=Homo sapiens OX=9
1.96666	-0.187758	CKLF-like MARVEL transmembrane domain-containing protein 7	CMTM7	sp|Q96FZ5|CKLF7_HUMAN CKLF-like MARVEL transmembrane domain-containing protein 7 OS=Homo sapiens OX=9606 GN=CMTM7 PE=1 SV=1;tr|F8WDZ3|F8WDZ3_HUMAN CKLF-like MARVEL transmembrane domain-containing protein 7 OS=Homo sapiens OX=9606 GN=CMTM7 PE=1 SV=1;sp|Q96F
0.401108	0.0409331	Methylmalonic aciduria and homocystinuria type D protein, mitochondrial	MMADHC	sp|Q9H3L0|MMAD_HUMAN Cobalamin trafficking protein CblD OS=Homo sapiens OX=9606 GN=MMADHC PE=1 SV=2;tr|F8WEC0|F8WEC0_HUMAN Cobalamin-trafficking protein CblD OS=Homo sapiens OX=9606 GN=MMADHC PE=1 SV=1
2.53326	0.402528	Cleavage and polyadenylation specificity factor subunit 6	CPSF6	sp|Q16630|CPSF6_HUMAN Cleavage and polyadenylation specificity factor subunit 6 OS=Homo sapiens OX=9606 GN=CPSF6 PE=1 SV=2;sp|Q16630-2|CPSF6_HUMAN Isoform 2 of Cleavage and polyadenylation specificity factor subunit 6 OS=Homo sapiens OX=9606 GN=CPSF6;tr|F8
0.227301	0.0276017	Stromal interaction molecule 1	STIM1	sp|Q13586|STIM1_HUMAN Stromal interaction molecule 1 OS=Homo sapiens OX=9606 GN=STIM1 PE=1 SV=3;tr|G0XQ39|G0XQ39_HUMAN STIM1L OS=Homo sapiens OX=9606 GN=STIM1 PE=1 SV=1;tr|E9PNJ4|E9PNJ4_HUMAN Stromal interaction molecule 1 OS=Homo sapiens OX=9606 GN=STIM1
0.286816	-0.075199	Probable ATP-dependent RNA helicase DDX56	DDX56	sp|Q9NY93|DDX56_HUMAN Probable ATP-dependent RNA helicase DDX56 OS=Homo sapiens OX=9606 GN=DDX56 PE=1 SV=1;tr|G3V0G3|G3V0G3_HUMAN RNA helicase OS=Homo sapiens OX=9606 GN=DDX56 PE=1 SV=1;sp|Q9NY93-2|DDX56_HUMAN Isoform 2 of Probable ATP-dependent RNA helica
0.980574	-0.246015	NADH dehydrogenase [ubiquinone] flavoprotein 1, mitochondrial	NDUFV1	sp|P49821|NDUV1_HUMAN NADH dehydrogenase [ubiquinone] flavoprotein 1, mitochondrial OS=Homo sapiens OX=9606 GN=NDUFV1 PE=1 SV=4;tr|G3V0I5|G3V0I5_HUMAN NADH dehydrogenase [ubiquinone] flavoprotein 1, mitochondrial OS=Homo sapiens OX=9606 GN=NDUFV1 PE=1 SV=1
1.25026	-0.0696384		ATP6V1H	tr|G3V126|G3V126_HUMAN V-type proton ATPase subunit H OS=Homo sapiens OX=9606 GN=ATP6V1H PE=1 SV=1
1.76107	-0.155994	Uridine-cytidine kinase 1	UCK1	sp|Q9HA47|UCK1_HUMAN Uridine-cytidine kinase 1 OS=Homo sapiens OX=9606 GN=UCK1 PE=1 SV=1;tr|G3V170|G3V170_HUMAN Uridine/cytidine kinase OS=Homo sapiens OX=9606 GN=UCK1 PE=1 SV=1;sp|Q9HA47-2|UCK1_HUMAN Isoform 2 of Uridine-cytidine kinase 1 OS=Homo sapiens
0.278179	0.0306846	Gasdermin-D	GSDMD	sp|P57764|GSDMD_HUMAN Gasdermin-D OS=Homo sapiens OX=9606 GN=GSDMD PE=1 SV=1;tr|G3V1A6|G3V1A6_HUMAN Gasdermin domain containing 1, isoform CRA_d OS=Homo sapiens OX=9606 GN=GSDMD PE=1 SV=1;tr|E9PIB2|E9PIB2_HUMAN Gasdermin-D (Fragment) OS=Homo sapiens OX=960
0.760188	0.229809	Secretion-regulating guanine nucleotide exchange factor	SERGEF	sp|Q9UGK8|SRGEF_HUMAN Secretion-regulating guanine nucleotide exchange factor OS=Homo sapiens OX=9606 GN=SERGEF PE=1 SV=2;tr|G3V1B4|G3V1B4_HUMAN Secretion regulating guanine nucleotide exchange factor, isoform CRA_a OS=Homo sapiens OX=9606 GN=SERGEF PE=1 S
1.54012	0.147207	Tight junction protein ZO-1	TJP1	tr|G5E9E7|G5E9E7_HUMAN Tight junction protein 1 (Zona occludens 1), isoform CRA_e OS=Homo sapiens OX=9606 GN=TJP1 PE=1 SV=1;tr|G3V1L9|G3V1L9_HUMAN Tight junction protein 1 (Zona occludens 1), isoform CRA_a OS=Homo sapiens OX=9606 GN=TJP1 PE=1 SV=1;sp|Q0715
1.4071	-0.0934416	Loss of heterozygosity 12 chromosomal region 1 protein	LOH12CR1	sp|Q969J3|BORC5_HUMAN BLOC-1-related complex subunit 5 OS=Homo sapiens OX=9606 GN=BORCS5 PE=1 SV=1;tr|G3V1P3|G3V1P3_HUMAN BLOC-1-related complex subunit 5 OS=Homo sapiens OX=9606 GN=BORCS5 PE=1 SV=1
0.229914	0.0190303	DENN domain-containing protein 5B	DENND5B	sp|Q6ZUT9|DEN5B_HUMAN DENN domain-containing protein 5B OS=Homo sapiens OX=9606 GN=DENND5B PE=1 SV=2;sp|Q6ZUT9-2|DEN5B_HUMAN Isoform 2 of DENN domain-containing protein 5B OS=Homo sapiens OX=9606 GN=DENND5B;tr|G3V1S3|G3V1S3_HUMAN DENN domain-containing pro
1.05201	0.361391	60S ribosomal protein L18	RPL18	sp|Q07020|RL18_HUMAN 60S ribosomal protein L18 OS=Homo sapiens OX=9606 GN=RPL18 PE=1 SV=2;tr|G3V203|G3V203_HUMAN 60S ribosomal protein L18 OS=Homo sapiens OX=9606 GN=RPL18 PE=1 SV=1;tr|J3QQ67|J3QQ67_HUMAN 60S ribosomal protein L18 (Fragment) OS=Homo sapien
0.257421	-0.0666194	Zinc finger CCCH domain-containing protein 14	ZC3H14	tr|G3V256|G3V256_HUMAN Zinc finger CCCH domain-containing protein 14 OS=Homo sapiens OX=9606 GN=ZC3H14 PE=1 SV=1;sp|Q6PJT7-4|ZC3HE_HUMAN Isoform 4 of Zinc finger CCCH domain-containing protein 14 OS=Homo sapiens OX=9606 GN=ZC3H14;sp|Q6PJT7-11|ZC3HE_HUMAN I
0.47885	0.353061	Heterogeneous nuclear ribonucleoproteins C1/C2	HNRNPC	sp|P07910|HNRPC_HUMAN Heterogeneous nuclear ribonucleoproteins C1/C2 OS=Homo sapiens OX=9606 GN=HNRNPC PE=1 SV=4;tr|G3V2Q1|G3V2Q1_HUMAN Heterogeneous nuclear ribonucleoproteins C1/C2 OS=Homo sapiens OX=9606 GN=HNRNPC PE=1 SV=1;tr|G3V576|G3V576_HUMAN Hetero
0.428392	-0.135389	Pentatricopeptide repeat-containing protein 1, mitochondrial	ATP5J2-PTCD1;PTCD1	tr|G3V325|G3V325_HUMAN ATP5MF-PTCD1 readthrough OS=Homo sapiens OX=9606 GN=ATP5MF-PTCD1 PE=4 SV=1;sp|O75127|PTCD1_HUMAN Pentatricopeptide repeat-containing protein 1, mitochondrial OS=Homo sapiens OX=9606 GN=PTCD1 PE=1 SV=2
1.37858	0.223245	Latent-transforming growth factor beta-binding protein 2	LTBP2	sp|Q14767|LTBP2_HUMAN Latent-transforming growth factor beta-binding protein 2 OS=Homo sapiens OX=9606 GN=LTBP2 PE=1 SV=3;tr|G3V511|G3V511_HUMAN Latent-transforming growth factor beta-binding protein 2 OS=Homo sapiens OX=9606 GN=LTBP2 PE=1 SV=1;tr|G3V3X5|G
1.76782	0.174043	Ectonucleoside triphosphate diphosphohydrolase 5	ENTPD5	sp|O75356|ENTP5_HUMAN Ectonucleoside triphosphate diphosphohydrolase 5 OS=Homo sapiens OX=9606 GN=ENTPD5 PE=1 SV=1;tr|G3V4I0|G3V4I0_HUMAN Ectonucleoside triphosphate diphosphohydrolase 5 OS=Homo sapiens OX=9606 GN=ENTPD5 PE=1 SV=1
1.47259	-0.0826592	GSK3-beta interaction protein	GSKIP	sp|Q9P0R6|GSKIP_HUMAN GSK3B-interacting protein OS=Homo sapiens OX=9606 GN=GSKIP PE=1 SV=2;tr|G3V4I5|G3V4I5_HUMAN GSK3B-interacting protein (Fragment) OS=Homo sapiens OX=9606 GN=GSKIP PE=1 SV=1;tr|G3V368|G3V368_HUMAN GSK3B-interacting protein (Fragment) OS
0.490886	0.0441475	Spermatogenesis-defective protein 39 homolog	VIPAS39	sp|Q9H9C1|SPE39_HUMAN Spermatogenesis-defective protein 39 homolog OS=Homo sapiens OX=9606 GN=VIPAS39 PE=1 SV=1;tr|G3V4K3|G3V4K3_HUMAN Spermatogenesis-defective protein 39 homolog OS=Homo sapiens OX=9606 GN=VIPAS39 PE=1 SV=1;sp|Q9H9C1-2|SPE39_HUMAN Isoform
0.0828477	0.0121621	Protein NDRG2	NDRG2	sp|Q9UN36|NDRG2_HUMAN Protein NDRG2 OS=Homo sapiens OX=9606 GN=NDRG2 PE=1 SV=2;tr|G3V4S9|G3V4S9_HUMAN N-myc downstream-regulated gene 2 protein (Fragment) OS=Homo sapiens OX=9606 GN=NDRG2 PE=1 SV=8;sp|Q9UN36-3|NDRG2_HUMAN Isoform 3 of Protein NDRG2 OS=Homo
1.5779	-0.19583	HAUS augmin-like complex subunit 4	HAUS4	sp|Q9H6D7|HAUS4_HUMAN HAUS augmin-like complex subunit 4 OS=Homo sapiens OX=9606 GN=HAUS4 PE=1 SV=1;tr|G3V541|G3V541_HUMAN HAUS augmin-like complex subunit 4 (Fragment) OS=Homo sapiens OX=9606 GN=HAUS4 PE=1 SV=1;tr|G3V5A5|G3V5A5_HUMAN HAUS augmin-like comp
0.108471	0.0252276	Inositol-tetrakisphosphate 1-kinase	ITPK1	sp|Q13572|ITPK1_HUMAN Inositol-tetrakisphosphate 1-kinase OS=Homo sapiens OX=9606 GN=ITPK1 PE=1 SV=2;tr|G3V588|G3V588_HUMAN Inositol-tetrakisphosphate 1-kinase (Fragment) OS=Homo sapiens OX=9606 GN=ITPK1 PE=1 SV=1;tr|G3V5A3|G3V5A3_HUMAN Inositol-tetrakisph
0.657036	-0.0612532	Melanoma inhibitory activity protein 2;cTAGE family member 2	MIA2;CTAGE1	sp|Q96PC5-9|MIA2_HUMAN Isoform 8 of Melanoma inhibitory activity protein 2 OS=Homo sapiens OX=9606 GN=MIA2;tr|G3V599|G3V599_HUMAN Melanoma inhibitory activity protein 2 OS=Homo sapiens OX=9606 GN=MIA2 PE=1 SV=1;sp|Q96PC5-8|MIA2_HUMAN Isoform 7 of Melanoma
0.139566	0.0274003	Cyclin-K	CCNK	sp|O75909|CCNK_HUMAN Cyclin-K OS=Homo sapiens OX=9606 GN=CCNK PE=1 SV=2;sp|O75909-1|CCNK_HUMAN Isoform 3 of Cyclin-K OS=Homo sapiens OX=9606 GN=CCNK;tr|G3V5E1|G3V5E1_HUMAN Cyclin-K OS=Homo sapiens OX=9606 GN=CCNK PE=1 SV=1;sp|O75909-4|CCNK_HUMAN Isoform 4
0.155783	-0.0598876	Transmembrane protein 194A	TMEM194A	sp|O14524|NEMP1_HUMAN Nuclear envelope integral membrane protein 1 OS=Homo sapiens OX=9606 GN=NEMP1 PE=1 SV=2;tr|G3V5K2|G3V5K2_HUMAN Nuclear envelope integral membrane protein 1 OS=Homo sapiens OX=9606 GN=NEMP1 PE=1 SV=1;sp|O14524-2|NEMP1_HUMAN Isoform 2 o
0.374447	0.0157909	Zinc finger FYVE domain-containing protein 1	ZFYVE1	sp|Q9HBF4|ZFYV1_HUMAN Zinc finger FYVE domain-containing protein 1 OS=Homo sapiens OX=9606 GN=ZFYVE1 PE=1 SV=1;tr|G3V5N8|G3V5N8_HUMAN Zinc finger FYVE domain-containing protein 1 OS=Homo sapiens OX=9606 GN=ZFYVE1 PE=1 SV=1;sp|Q9HBF4-3|ZFYV1_HUMAN Isoform 3
0.438149	0.0297704	Cyclin-dependent kinase 2	CDK2	sp|P24941|CDK2_HUMAN Cyclin-dependent kinase 2 OS=Homo sapiens OX=9606 GN=CDK2 PE=1 SV=2;tr|G3V5T9|G3V5T9_HUMAN Cyclin-dependent kinase 2 OS=Homo sapiens OX=9606 GN=CDK2 PE=1 SV=1;sp|P24941-2|CDK2_HUMAN Isoform 2 of Cyclin-dependent kinase 2 OS=Homo sapien
0.462501	-0.115396	Proteasome subunit alpha type-6;Proteasome subunit alpha type	PSMA6	sp|P60900|PSA6_HUMAN Proteasome subunit alpha type-6 OS=Homo sapiens OX=9606 GN=PSMA6 PE=1 SV=1;tr|G3V5Z7|G3V5Z7_HUMAN Proteasome subunit alpha type OS=Homo sapiens OX=9606 GN=PSMA6 PE=1 SV=1;sp|P60900-2|PSA6_HUMAN Isoform 2 of Proteasome subunit alpha typ
0.158475	0.137123	Zinc finger protein 512	ZNF512	sp|Q96ME7|ZN512_HUMAN Zinc finger protein 512 OS=Homo sapiens OX=9606 GN=ZNF512 PE=1 SV=2;tr|G3XAG1|G3XAG1_HUMAN Zinc finger protein 512 OS=Homo sapiens OX=9606 GN=ZNF512 PE=1 SV=1;sp|Q96ME7-2|ZN512_HUMAN Isoform 2 of Zinc finger protein 512 OS=Homo sapien
3.71125	-0.267454	Laminin subunit beta-1	LAMB1	sp|P07942|LAMB1_HUMAN Laminin subunit beta-1 OS=Homo sapiens OX=9606 GN=LAMB1 PE=1 SV=2;tr|G3XAI2|G3XAI2_HUMAN Laminin subunit beta-1 OS=Homo sapiens OX=9606 GN=LAMB1 PE=1 SV=1
1.30505	-0.131845	Protein FAM133B;Protein FAM133A	FAM133B;FAM133A	sp|Q5BKY9|F133B_HUMAN Protein FAM133B OS=Homo sapiens OX=9606 GN=FAM133B PE=1 SV=1;tr|G3XAI9|G3XAI9_HUMAN Protein FAM133B OS=Homo sapiens OX=9606 GN=FAM133B PE=1 SV=1;sp|Q5BKY9-2|F133B_HUMAN Isoform 2 of Protein FAM133B OS=Homo sapiens OX=9606 GN=FAM133B;s
0.755696	-0.0618006	Mitochondrial import inner membrane translocase subunit Tim8 B	TIMM8B	sp|Q9Y5J9|TIM8B_HUMAN Mitochondrial import inner membrane translocase subunit Tim8 B OS=Homo sapiens OX=9606 GN=TIMM8B PE=1 SV=1;tr|G3XAN8|G3XAN8_HUMAN Mitochondrial import inner membrane translocase subunit OS=Homo sapiens OX=9606 GN=TIMM8B PE=1 SV=1;tr|E
0.535203	0.187306	Melanoma-associated antigen 11	MAGEA11	sp|P43364|MAGAB_HUMAN Melanoma-associated antigen 11 OS=Homo sapiens OX=9606 GN=MAGEA11 PE=1 SV=2;tr|G5E962|G5E962_HUMAN Melanoma antigen family A, 11, isoform CRA_a OS=Homo sapiens OX=9606 GN=MAGEA11 PE=1 SV=1;sp|P43364-2|MAGAB_HUMAN Isoform 2 of Melanoma
0.881031	0.0413512	Ubiquitin carboxyl-terminal hydrolase;Ubiquitin carboxyl-terminal hydrolase 11	USP11	tr|G5E9A6|G5E9A6_HUMAN Ubiquitin carboxyl-terminal hydrolase OS=Homo sapiens OX=9606 GN=USP11 PE=1 SV=1;sp|P51784|UBP11_HUMAN Ubiquitin carboxyl-terminal hydrolase 11 OS=Homo sapiens OX=9606 GN=USP11 PE=1 SV=3
3.81715	0.088484	Son of sevenless homolog 1	SOS1	sp|Q07889|SOS1_HUMAN Son of sevenless homolog 1 OS=Homo sapiens OX=9606 GN=SOS1 PE=1 SV=1;tr|G5E9C8|G5E9C8_HUMAN Son of sevenless homolog 1 OS=Homo sapiens OX=9606 GN=SOS1 PE=1 SV=1
1.13153	-0.189952	Tetratricopeptide repeat protein 7A	TTC7A	sp|Q9ULT0|TTC7A_HUMAN Tetratricopeptide repeat protein 7A OS=Homo sapiens OX=9606 GN=TTC7A PE=1 SV=3;tr|H7C055|H7C055_HUMAN Tetratricopeptide repeat protein 7A (Fragment) OS=Homo sapiens OX=9606 GN=TTC7A PE=1 SV=1;tr|G5E9G4|G5E9G4_HUMAN Tetratricopeptide r
1.2413	-0.100764	ADP-ribosylation factor GTPase-activating protein 2	ARFGAP2	sp|Q8N6H7|ARFG2_HUMAN ADP-ribosylation factor GTPase-activating protein 2 OS=Homo sapiens OX=9606 GN=ARFGAP2 PE=1 SV=1;tr|G5E9L0|G5E9L0_HUMAN ADP-ribosylation factor GTPase-activating protein 2 OS=Homo sapiens OX=9606 GN=ARFGAP2 PE=1 SV=2;sp|Q8N6H7-2|ARFG2
0.0123291	0.00130288	Profilin-2;Profilin	PFN2	sp|P35080-2|PROF2_HUMAN Isoform IIb of Profilin-2 OS=Homo sapiens OX=9606 GN=PFN2;tr|G5E9Q6|G5E9Q6_HUMAN Profilin OS=Homo sapiens OX=9606 GN=PFN2 PE=1 SV=1;tr|C9J0J7|C9J0J7_HUMAN Profilin OS=Homo sapiens OX=9606 GN=PFN2 PE=1 SV=1
1.99426	-0.225368	28S ribosomal protein S22, mitochondrial	MRPS22	sp|P82650|RT22_HUMAN 28S ribosomal protein S22, mitochondrial OS=Homo sapiens OX=9606 GN=MRPS22 PE=1 SV=1;tr|G5E9W7|G5E9W7_HUMAN 28S ribosomal protein S22, mitochondrial OS=Homo sapiens OX=9606 GN=MRPS22 PE=1 SV=1;tr|G5E9V5|G5E9V5_HUMAN 28S ribosomal prote
2.10718	-0.11198	Amyloid beta A4 precursor protein-binding family B member 2	APBB2	sp|Q92870|APBB2_HUMAN Amyloid-beta A4 precursor protein-binding family B member 2 OS=Homo sapiens OX=9606 GN=APBB2 PE=1 SV=3;sp|Q92870-2|APBB2_HUMAN Isoform 2 of Amyloid-beta A4 precursor protein-binding family B member 2 OS=Homo sapiens OX=9606 GN=APBB2;t
0.757254	-0.109627		CLPTM1L	tr|G5E9Z2|G5E9Z2_HUMAN Cleft lip and palate transmembrane protein 1-like protein OS=Homo sapiens OX=9606 GN=CLPTM1L PE=1 SV=1
0.181224	0.0320171	CUGBP Elav-like family member 1	CELF1	sp|Q92879|CELF1_HUMAN CUGBP Elav-like family member 1 OS=Homo sapiens OX=9606 GN=CELF1 PE=1 SV=2;sp|Q92879-5|CELF1_HUMAN Isoform 5 of CUGBP Elav-like family member 1 OS=Homo sapiens OX=9606 GN=CELF1;sp|Q92879-4|CELF1_HUMAN Isoform 4 of CUGBP Elav-like fami
[truncated: 5,010 more rows]

## Sheet: Table S5 CPX 30 µM
-Log(p-value)	Fold change (Log2)	Protein names	Gene names	Fasta headers
[truncated: 6,150 more rows]

## Sheet: Table S5 GSK-J4 2 µM
-Log(p-value)	Fold change (Log2)	Protein names	Gene names	Fasta headers
[truncated: 6,057 more rows]

## Sheet: Table S5 SB525334 30 µM
-Log(p-value)	Fold change (Log2)	Protein names	Gene names	Fasta headers
[truncated: 6,452 more rows]

## Sheet: Table S5 cpd 2 30 µM
-Log(p-value)	Fold change (Log2)	Protein names	Gene names	Fasta headers
[truncated: 6,151 more rows]

[truncated: 6 more sheets: Table S6 CPX (30 µM) vs. DMSO, Table S6 CPX 30 vs 10 µM , Table S6 GSK-J4 (2 µM) vs. DMSO, Table S6 SB525334 30 µM vs DMSO, Table S6 cpd 2 (30 µM) vs. DMSO, Table S6 description]
