# Supplementary material for: Detection of a Mitochondrial Fragmentation and Integrated Stress Response Using the Cell Painting Assay
Source: J Med Chem. 2024 Jul 17;67(15):13252–70. doi: 10.1021/acs.jmedchem.4c01183 (PMC11320566; doi:10.1021/acs.jmedchem.4c01183)
Supplement: Supplementary file 6 — jm4c01183_si_006.csv [file jm4c01183_si_006.csv]

Well_Id	Compound_Id	Is_Ref	Conc_uM	Rel_Cell_Count	Induction	Cluster_AKT_PI3K_MTOR	Cluster_Aurora	Cluster_BET	Cluster_DNA_Synth	Cluster_HDAC	Cluster_HSP90	Cluster_LCH	Cluster_MitoStress	Cluster_Na_K-ATPase	Cluster_Protein_Synth	Cluster_Pyrimidine_Synth	Cluster_Tubulin	Cluster_Uncoupler	Cluster_High	Cluster_Sim	Chiral	Smiles	Trivial name
156381:02:02_10.00	156381	True	10.0	96	5.5	46.7	0.0	0.0	66.0	0.0	7.7	0.0	9.9	0.0	0.0	39.8	10.1	23.3	DNA_Synth	66.0	False	O=C(c1ccc2c(c1)OCCO2)C1CCN(c2ncnc3sccc23)CC1	Authipyrin
245354:03:12_00.10	245354	True	0.1	67	58.2	0.0	0.0	75.9	0.0	75.3	25.2	61.8	7.3	57.6	67.3	0.0	93.9	53.5	Tubulin	93.9	False	COC(=O)Nc1nc2cc(C(=O)c3cccs3)ccc2[nH]1	Nocodazole
245363:03:14_00.03	245363	True	0.03	80	23.0	0.0	30.1	19.2	0.0	43.7	57.9	11.9	0.0	33.2	32.8	0.0	38.4	13.3	HSP90	57.9	False	COc1cc2c(c(OC)c1OC)-c1ccc(OC)c(=O)cc1[C@@H](NC(C)=O)CC2	Colchicine
245363:03:14_00.10	245363	True	0.1	51	55.8	0.0	13.9	51.6	0.0	63.9	48.0	50.6	0.0	36.0	60.7	0.0	60.7	48.9	HDAC	63.9	False	COc1cc2c(c(OC)c1OC)-c1ccc(OC)c(=O)cc1[C@@H](NC(C)=O)CC2	Colchicine
245386:03:03_10.00	245386	True	10.0	110	7.8	0.0	0.0	75.5	0.0	69.6	5.9	79.2	6.8	42.8	33.3	0.0	64.9	51.7	Calpain_Protease	79.8	False	CN1CCN(C2=Nc3cc(Cl)ccc3Nc3ccccc32)CC1	Clozapine
245386:03:03_30.00	245386	True	30.0	93	66.0	0.0	0.0	76.7	0.0	76.5	28.4	92.4	46.4	32.9	51.7	0.0	71.7	48.3	LCH	92.4	False	CN1CCN(C2=Nc3cc(Cl)ccc3Nc3ccccc32)CC1	Clozapine
245388:03:03_30.00	245388	True	30.0	88	83.6	0.0	0.0	76.3	0.0	73.1	20.7	86.6	59.0	33.8	61.0	0.0	73.5	52.0	Forskolin	91.1	False	CCCCc1oc2ccccc2c1C(=O)c1cc(I)c(OCCN(CC)CC)c(I)c1	Amiodarone
245388:06:03_10.00	245388	True	10.0	97	66.1	0.0	0.0	75.8	0.0	71.7	11.6	90.8	50.1	26.9	59.1	0.0	68.3	51.6	LCH	90.8	False	CCCCc1oc2ccccc2c1C(=O)c1cc(I)c(OCCN(CC)CC)c(I)c1	Amiodarone
246579:01:07_03.00	246579	True	3.0	91	23.8	0.0	0.0	42.6	0.0	41.9	27.8	58.7	77.2	14.6	43.6	0.0	48.1	13.7	MitoStress	77.2	False	CCCCN(CCCC)CCC(O)c1cc2c(Cl)cc(Cl)cc2c2cc(C(F)(F)F)ccc12	Halofantrine
246732:01:10_01.00	246732	True	1.0	69	44.4	4.2	9.8	0.0	55.1	0.0	15.9	16.2	92.0	7.8	11.5	14.1	15.1	0.0	MitoStress	92.0	False	Cc1cc(/C=C/c2ccc3cc(N(C)C)ccc3[n+]2C)c(C)n1-c1ccccc1	Pyrvinium
246967:01:04_30.00	246967	True	30.0	52	69.6	0.0	12.2	74.5	0.0	81.3	35.8	64.4	0.0	53.4	69.4	0.0	82.0	49.0	Tubulin	82.0	False	COC(=O)Nc1nc2cc(Sc3ccccc3)ccc2[nH]1	Fenbendazole
246972:12:05_00.20	246972	True	0.2	87	9.5	0.0	33.3	44.3	0.0	44.1	17.3	38.5	5.3	26.4	31.9	0.0	73.2	27.8	NEDD8	75.2	False	COC(=O)Nc1nc2cc(C(=O)c3ccccc3)ccc2[nH]1	Mebendazole
246972:12:05_00.60	246972	True	0.6	71	50.6	0.0	9.7	71.9	0.0	71.8	27.1	70.2	9.8	55.0	55.9	0.0	90.2	49.0	Tubulin	90.2	False	COC(=O)Nc1nc2cc(C(=O)c3ccccc3)ccc2[nH]1	Mebendazole
246994:01:07_01.00	246994	True	1.0	58	65.8	0.0	0.0	78.5	0.0	75.7	24.3	62.9	16.1	62.4	67.7	0.0	95.1	58.8	Tubulin	95.1	False	CCCSc1ccc2[nH]c(NC(=O)OC)nc2c1	Albendazole
246994:12:02_00.50	246994	True	0.5	75	34.2	0.0	0.0	70.6	0.0	67.0	22.0	57.0	28.5	54.7	62.9	0.0	92.8	51.1	Tubulin	92.8	False	CCCSc1ccc2[nH]c(NC(=O)OC)nc2c1	Albendazole
247108:01:04_10.00	247108	True	10.0	100	84.3	0.0	0.0	84.1	0.0	81.2	11.5	88.9	34.9	41.8	68.9	0.0	77.7	60.5	Forskolin	89.8	False	CCN(CC)CCOc1ccc(/C(=C(/Cl)c2ccccc2)c2ccccc2)cc1	Enclomiphene
247108:01:04_30.00	247108	True	30.0	84	92.6	0.0	0.0	81.2	0.0	77.1	16.4	80.0	51.2	39.0	69.0	0.0	77.9	60.3	Forskolin	90.5	False	CCN(CC)CCOc1ccc(/C(=C(/Cl)c2ccccc2)c2ccccc2)cc1	Enclomiphene
247108:01:07_01.00	247108	True	1.0	101	17.3	0.0	0.0	56.8	0.0	59.5	34.2	71.0	59.4	15.4	43.8	0.0	57.7	38.8	Forskolin	78.0	False	CCN(CC)CCOc1ccc(/C(=C(/Cl)c2ccccc2)c2ccccc2)cc1	Enclomiphene
247108:01:07_03.00	247108	True	3.0	99	60.6	0.0	0.0	75.9	0.0	75.3	11.4	94.7	43.0	33.6	55.5	0.0	67.9	44.2	LCH	94.7	False	CCN(CC)CCOc1ccc(/C(=C(/Cl)c2ccccc2)c2ccccc2)cc1	Enclomiphene
247129:01:19_01.00	247129	True	1.0	59	55.3	35.4	18.5	0.0	40.0	0.0	0.0	0.0	0.0	26.4	1.9	53.8	0.0	0.0	Protein_Synth_High	66.2	True	C[C@H]1O[C@@H](O[C@H]2[C@@H](O)C[C@H](O[C@H]3[C@@H](O)C[C@H](O[C@H]4CC[C@@]5(C)[C@H](CC[C@@H]6[C@@H]5C[C@@H](O)[C@]5(C)[C@@H](C7=CC(=O)OC7)CC[C@]65O)C4)O[C@@H]3C)O[C@@H]2C)C[C@H](O)[C@@H]1O	Digoxin
247167:01:04_10.00	247167	True	10.0	100	7.3	0.0	0.0	75.7	0.0	68.7	19.4	78.5	33.5	40.8	42.8	0.0	69.4	49.9	Forskolin	83.8	True	CC[C@H](C)C(=O)O[C@H]1C[C@@H](C)C=C2C=C[C@H](C)[C@H](CC[C@@H]3C[C@@H](O)CC(=O)O3)[C@H]21	Lovastatin
247186:01:04_10.00	247186	True	10.0	82	37.8	51.6	13.9	0.0	97.9	0.0	0.0	0.0	43.5	0.0	0.0	72.4	0.0	0.0	DNA_Synth	97.9	False	Cc1cc(C2CCCCC2)n(O)c(=O)c1	Ciclopirox
247186:03:04_30.00	247186	True	30.0	75	59.2	34.4	3.1	0.0	83.9	0.0	9.1	13.8	92.8	0.0	0.0	43.5	0.0	0.0	MitoStress	92.8	False	Cc1cc(C2CCCCC2)n(O)c(=O)c1	Ciclopirox
247186:03:04_50.00	247186	True	50.0	72	64.8	25.8	8.3	0.0	78.1	0.0	14.0	18.9	95.6	0.0	0.0	36.0	4.6	0.0	MitoStress	95.6	False	Cc1cc(C2CCCCC2)n(O)c(=O)c1	Ciclopirox
247256:01:04_30.00	247256	True	30.0	88	45.6	44.2	22.8	0.0	92.6	0.0	0.0	0.0	19.9	0.0	0.0	72.9	0.0	0.0	DNA_Synth	92.6	False	CC(=O)N(O)CCCCCNC(=O)CCC(=O)N(O)CCCCCNC(=O)CCC(=O)N(O)CCCCCN	DFO
247256:01:06_03.00	247256	True	3.0	91	21.4	38.3	19.4	0.0	91.8	0.0	0.0	0.0	42.6	0.0	0.0	80.7	0.0	0.0	DNA_Synth	91.8	False	CC(=O)N(O)CCCCCNC(=O)CCC(=O)N(O)CCCCCNC(=O)CCC(=O)N(O)CCCCCN	DFO
247256:03:04_06.00	247256	True	6.0	105	24.9	49.0	0.0	0.0	93.7	0.0	0.0	0.0	39.3	0.0	0.0	70.5	0.0	0.0	DNA_Synth	93.7	False	CC(=O)N(O)CCCCCNC(=O)CCC(=O)N(O)CCCCCNC(=O)CCC(=O)N(O)CCCCCN	DFO
247256:03:04_10.00	247256	True	10.0	80	24.5	51.4	4.4	0.0	93.3	0.0	0.0	0.0	34.6	0.0	0.0	71.9	0.0	0.0	DNA_Synth	93.3	False	CC(=O)N(O)CCCCCNC(=O)CCC(=O)N(O)CCCCCNC(=O)CCC(=O)N(O)CCCCCN	DFO
247256:04:03_50.00	247256	True	50.0	84	25.9	46.4	12.9	0.0	94.1	0.0	0.0	0.0	30.0	0.0	0.0	64.9	0.0	0.0	DNA_Synth	94.1	False	CC(=O)N(O)CCCCCNC(=O)CCC(=O)N(O)CCCCCNC(=O)CCC(=O)N(O)CCCCCN	DFO
247346:01:04_10.00	247346	True	10.0	97	70.3	0.0	0.0	75.3	0.0	76.1	24.5	89.2	59.5	33.9	45.5	0.0	72.5	48.8	LCH	89.2	False	O=C(c1ccc(OCCN2CCCCC2)cc1)c1c(-c2ccc(O)cc2)sc2cc(O)ccc12	Raloxifene
247346:01:08_03.00	247346	True	3.0	105	17.8	0.0	0.0	57.1	0.0	66.9	24.5	73.0	41.7	26.1	52.8	0.0	60.1	21.2	LCH	73.0	False	O=C(c1ccc(OCCN2CCCCC2)cc1)c1c(-c2ccc(O)cc2)sc2cc(O)ccc12	Raloxifene
247400:01:04_10.00	247400	True	10.0	101	5.4	0.0	57.6	0.0	3.6	0.0	27.1	9.7	10.2	0.0	0.0	0.0	34.5	0.0	Aurora	57.6	False	COc1cc2nc(N3CCN(C(=O)c4ccco4)CC3)nc(N)c2cc1OC	Prazosin
280114:01:03_30.00	280114	True	30.0	53	63.6	0.0	5.6	21.6	8.0	21.7	34.5	38.8	85.0	13.3	33.2	0.0	35.6	10.4	MitoStress	85.0	False	CN1CC[C@@]2(C)c3cc(OC(=O)Nc4ccccc4)ccc3N(C)[C@@H]12	Phenserine
280136:01:03_10.00	280136	True	10.0	100	21.4	0.0	0.0	30.9	0.0	30.5	23.7	42.4	78.6	28.4	25.5	0.0	38.8	8.9	MitoStress	78.6	False	Cc1cccc(-c2[nH]c(C(C)(C)C)nc2-c2ccc3nccnc3c2)n1	SB 525334
280136:01:05_00.20	280136	True	0.2	104	6.0	0.0	0.1	51.1	0.0	54.4	0.0	15.1	0.0	65.1	27.7	0.0	45.8	16.1	TGFRB	84.3	False	Cc1cccc(-c2[nH]c(C(C)(C)C)nc2-c2ccc3nccnc3c2)n1	SB 525334
280136:01:05_02.00	280136	True	2.0	94	20.6	0.0	5.3	73.1	0.0	74.1	0.0	46.0	0.0	63.7	52.4	0.0	67.6	28.2	TGFRB	94.2	False	Cc1cccc(-c2[nH]c(C(C)(C)C)nc2-c2ccc3nccnc3c2)n1	SB 525334
280136:02:04_30.00	280136	True	30.0	97	44.7	0.0	0.0	33.2	0.0	31.5	27.2	43.6	84.2	23.1	28.5	0.0	40.6	1.5	MitoStress	84.2	False	Cc1cccc(-c2[nH]c(C(C)(C)C)nc2-c2ccc3nccnc3c2)n1	SB 525334
280136:02:04_50.00	280136	True	50.0	90	45.9	0.0	0.0	30.0	0.0	30.6	32.6	41.1	86.8	19.2	31.6	0.0	38.9	1.5	MitoStress	86.8	False	Cc1cccc(-c2[nH]c(C(C)(C)C)nc2-c2ccc3nccnc3c2)n1	SB 525334
280184:01:03_30.00	280184	True	30.0	72	48.4	40.9	16.5	0.0	96.4	0.0	0.0	0.0	48.4	0.0	0.0	64.5	0.0	0.0	DNA_Synth	96.4	False	C=CCc1cccc(/C=N/NC(=O)CN2CCN(Cc3ccccc3)CC2)c1O	PAC-1
280184:02:03_02.00	280184	True	2.0	101	5.2	14.5	21.7	0.0	69.5	0.0	22.7	0.8	63.1	0.0	0.0	41.0	2.0	0.0	DNA_Synth	69.5	False	C=CCc1cccc(/C=N/NC(=O)CN2CCN(Cc3ccccc3)CC2)c1O	PAC-1
280184:02:04_06.00	280184	True	6.0	80	19.2	37.8	29.9	0.0	91.8	0.0	0.0	0.0	41.2	0.0	0.0	74.8	0.0	0.0	DNA_Synth	91.8	False	C=CCc1cccc(/C=N/NC(=O)CN2CCN(Cc3ccccc3)CC2)c1O	PAC-1
280184:02:04_10.00	280184	True	10.0	79	26.9	44.3	26.3	0.0	93.7	0.0	0.0	0.0	32.0	0.0	0.0	79.7	0.0	0.0	DNA_Synth	93.7	False	C=CCc1cccc(/C=N/NC(=O)CN2CCN(Cc3ccccc3)CC2)c1O	PAC-1
280396:03:07_30.00	280396	True	30.0	86	33.2	5.7	0.0	8.1	14.7	3.7	27.4	28.5	96.1	5.1	13.2	0.0	22.6	0.0	MitoStress	96.1	False	COc1ccc2c(c[n+](C)c3c4cc5c(cc4ccc23)OCO5)c1OC	Chelerythriine
280427:01:04_10.00	280427	True	10.0	57	60.3	3.4	0.0	33.9	0.0	37.0	45.6	35.1	81.6	24.7	46.5	0.0	36.8	30.9	MitoStress	81.6	False	CNc1ccc2oc(C[C@H]3O[C@@]4(CC[C@H]3C)O[C@H]([C@H](C)C(=O)c3ccc[nH]3)[C@H](C)C[C@H]4C)nc2c1C(=O)O	Calcimycin
280427:03:06_00.30	280427	True	0.3	75	61.1	0.0	0.0	57.0	0.0	60.2	39.9	56.7	71.6	41.4	56.4	0.0	60.1	43.2	Forskolin	72.0	False	CNc1ccc2oc(C[C@H]3O[C@@]4(CC[C@H]3C)O[C@H]([C@H](C)C(=O)c3ccc[nH]3)[C@H](C)C[C@H]4C)nc2c1C(=O)O	Calcimycin
280470:01:03_10.00	280470	True	10.0	59	28.8	0.0	44.5	0.0	0.0	9.1	0.0	0.0	0.0	61.5	16.2	0.0	0.0	0.0	Na_K-ATPase	61.5	False	C[C@@H]1O[C@@H](O[C@H]2C[C@@H](O)[C@]3(CO)[C@@H]4C(CC[C@]3(O)C2)[C@@]2(O)CC[C@H](C3COC(=O)C3)[C@@]2(C)C[C@H]4O)[C@H](O)[C@H](O)[C@H]1O	Dihydroouabain
280470:01:03_30.00	280470	True	30.0	50	50.6	0.0	6.4	27.0	0.0	43.0	0.0	0.0	0.0	87.4	24.5	0.0	21.5	26.5	Na_K-ATPase	87.4	False	C[C@@H]1O[C@@H](O[C@H]2C[C@@H](O)[C@]3(CO)[C@@H]4C(CC[C@]3(O)C2)[C@@]2(O)CC[C@H](C3COC(=O)C3)[C@@]2(C)C[C@H]4O)[C@H](O)[C@H](O)[C@H]1O	Dihydroouabain
280470:01:09_01.00	280470	True	1.0	98	9.0	0.0	32.3	0.0	0.0	0.0	0.0	0.0	0.0	22.2	0.0	31.4	0.0	0.0	Aurora	32.3	False	C[C@@H]1O[C@@H](O[C@H]2C[C@@H](O)[C@]3(CO)[C@@H]4C(CC[C@]3(O)C2)[C@@]2(O)CC[C@H](C3COC(=O)C3)[C@@]2(C)C[C@H]4O)[C@H](O)[C@H](O)[C@H]1O	Dihydroouabain
280470:01:09_03.00	280470	True	3.0	83	30.7	24.6	1.6	0.0	13.7	0.0	0.0	0.0	0.0	35.1	4.0	23.0	0.0	7.4	Protein_Synth_High	38.7	False	C[C@@H]1O[C@@H](O[C@H]2C[C@@H](O)[C@]3(CO)[C@@H]4C(CC[C@]3(O)C2)[C@@]2(O)CC[C@H](C3COC(=O)C3)[C@@]2(C)C[C@H]4O)[C@H](O)[C@H](O)[C@H]1O	Dihydroouabain
280510:01:03_30.00	280510	True	30.0	75	37.0	21.0	26.2	0.0	85.5	0.0	25.8	1.5	86.4	0.0	0.0	55.4	0.0	0.0	MitoStress	86.4	False	CN(N=O)c1cc(O)ccc1O	Dephostatin
280796:01:03_10.00	280796	True	10.0	50	61.1	0.0	0.0	71.7	0.0	76.8	0.0	41.8	0.0	88.4	54.8	0.0	74.2	46.4	Na_K-ATPase	88.4	False	C[C@@H]1O[C@@H](O[C@H]2C[C@@H](O)[C@]3(CO)[C@H]4[C@H](O)C[C@]5(C)[C@@H](C6=CC(=O)OC6)CC[C@]5(O)[C@@H]4CC[C@]3(O)C2)[C@H](O)[C@H](O)[C@H]1O	Oubain
280865:01:03_10.00	280865	True	10.0	71	44.2	46.1	11.6	0.0	96.0	0.0	0.0	0.0	30.6	0.0	0.0	60.6	0.0	0.0	DNA_Synth	96.0	False	c1cnc2c(c1)ccc1cccnc12	Phenanthroline
280865:01:03_30.00	280865	True	30.0	68	44.2	43.7	17.0	0.0	96.1	0.0	0.0	0.0	62.6	0.0	0.0	60.1	0.0	0.0	DNA_Synth	96.1	False	c1cnc2c(c1)ccc1cccnc12	Phenanthroline
280865:03:02_50.00	280865	True	50.0	67	45.8	48.0	8.2	0.0	92.5	0.0	0.0	0.0	62.0	0.0	0.0	60.6	0.0	0.0	DNA_Synth	92.5	False	c1cnc2c(c1)ccc1cccnc12	Phenanthroline
280897:07:06_01.00	280897	True	1.0	55	51.5	0.0	1.8	76.7	0.0	75.9	28.7	61.1	7.3	61.0	56.9	0.0	93.5	52.8	Tubulin	93.5	True	C=C(C)[C@H]1Cc2c(ccc3c2O[C@@H]2COc4cc(OC)c(OC)cc4[C@@H]2C3=O)O1	Rotenone
280897:07:11_00.30	280897	True	0.3	77	35.6	0.0	0.0	70.3	0.0	65.1	11.2	60.6	2.4	59.1	53.9	0.0	88.7	54.2	Tubulin	88.7	True	C=C(C)[C@H]1Cc2c(ccc3c2O[C@@H]2COc4cc(OC)c(OC)cc4[C@@H]2C3=O)O1	Rotenone
280946:03:06_01.00	280946	True	1.0	71	36.3	10.8	0.0	6.7	26.3	4.4	28.1	27.4	96.5	6.4	25.0	0.0	21.1	0.0	MitoStress	96.5	False	C[n+]1cc2c3c(ccc2c2ccc4cc5c(cc4c21)OCO5)OCO3	Sanguinarine
332505:02:04_06.00	332505	True	6.0	83	23.0	33.4	0.0	28.3	0.0	18.3	54.2	39.0	61.4	1.2	19.3	0.0	44.4	44.0	Forskolin	69.5	False	O=C(/C=C/c1ccccc1)NC(NC(=S)Nc1ccc(Cl)cc1)C(Cl)(Cl)Cl	Sal003
332505:02:04_10.00	332505	True	10.0	89	62.9	4.3	0.0	33.1	0.0	30.6	36.3	48.0	92.6	20.1	35.0	0.0	46.8	19.3	MitoStress	92.6	False	O=C(/C=C/c1ccccc1)NC(NC(=S)Nc1ccc(Cl)cc1)C(Cl)(Cl)Cl	Sal003
332505:03:05_03.00	332505	True	3.0	88	5.5	17.2	0.0	22.6	0.0	25.8	55.8	16.5	10.0	10.8	30.1	0.0	30.0	31.4	HSP90	55.8	False	O=C(/C=C/c1ccccc1)NC(NC(=S)Nc1ccc(Cl)cc1)C(Cl)(Cl)Cl	Sal003
382169:02:09_02.00	382169	True	2.0	63	64.6	0.0	0.0	83.3	0.0	79.6	28.3	93.3	35.8	46.4	50.7	0.0	81.5	58.9	LCH	93.3	False	Cc1ccc(C(=O)Nc2ccc(CN3CCN(C)CC3)c(C(F)(F)F)c2)cc1C#Cc1cnc2cccnn12	Ponatinib
382169:04:04_01.00	382169	True	1.0	73	69.3	0.0	0.0	70.6	0.0	71.1	34.6	74.0	39.6	33.0	61.8	0.0	73.1	44.8	Forskolin	85.1	False	Cc1ccc(C(=O)Nc2ccc(CN3CCN(C)CC3)c(C(F)(F)F)c2)cc1C#Cc1cnc2cccnn12	Ponatinib
382185:04:07_03.00	382185	True	3.0	95	20.0	0.0	0.0	46.6	0.0	56.0	48.7	58.8	43.5	12.1	23.9	0.0	50.7	31.8	Forskolin	70.3	False	Cc1cc(Nc2ccccc2)nc(Nc2ccc(NC(=O)c3ccccc3Cl)cc2)n1	Aumitin
391808:01:02_02.00	391808	True	2.0	92	30.4	3.3	0.5	8.8	12.1	4.1	27.9	29.0	95.9	6.1	12.9	0.0	24.1	0.0	MitoStress	95.9	False	Cc1cccc(-c2nc(Nc3ccc4c(cnn4C)c3)c3ccccc3n2)n1	cpd_1
404608:01:15_10.00	404608	True	10.0	76	33.3	26.7	0.0	61.2	0.0	58.1	11.9	46.0	0.0	46.0	45.4	0.0	62.3	95.7	Uncoupler	95.7	False	N#CC(C#N)=NNc1ccc(OC(F)(F)F)cc1	FCCP
404609:01:17_10.00	527043	True	10.0	92	34.0	18.9	0.0	17.8	0.0	12.4	36.2	34.9	89.0	9.7	23.1	0.0	28.8	9.3	MitoStress	89.0	True	CC[C@H]1/C=C/C=C/C[C@@H](C)[C@H](O)[C@@](C)(O)C(=O)[C@@H](C)[C@H](O)[C@@H](C)C(=O)[C@@H](C)[C@H](O)[C@@H](C)/C=C/C(=O)O[C@@H]2[C@H](C)[C@H](CC1)O[C@]1(CC[C@H](C)[C@H](C[C@@H](C)O)O1)[C@H]2C	Oligomycin A
409852:01:02_10.00	409852	True	10.0	80	46.3	15.4	0.0	1.9	44.0	0.0	26.0	27.1	97.8	0.0	10.9	9.1	21.9	0.0	MitoStress	97.8	False	CCOC(=O)CCNc1cc(N2CCc3ccccc3CC2)nc(-c2ccccn2)n1	GSK-J4
409852:02:03_02.00	409852	True	2.0	85	40.6	18.3	0.5	0.0	49.4	0.0	27.9	19.5	98.3	0.0	6.7	20.3	11.6	0.0	MitoStress	98.3	False	CCOC(=O)CCNc1cc(N2CCc3ccccc3CC2)nc(-c2ccccn2)n1	GSK-J4
409896:01:02_10.00	409896	True	10.0	70	51.5	39.3	9.3	0.0	80.5	0.0	34.5	13.0	92.5	0.0	0.0	48.0	0.0	0.0	MitoStress	92.5	False	C=CC(=O)Nc1cccc(C)c1Nc1ncc2cc(-c3c(Cl)c(OC)cc(OC)c3Cl)ccc2n1	BLU9931
409969:01:07_10.00	409969	False	10.0	95	34.5	10.9	0.0	0.0	33.9	0.0	30.8	21.3	96.0	0.0	7.7	12.5	15.9	0.0	MitoStress	96.0	False	COc1cc(OC)c2c(c1Cl)OC1(CCC3(CC1C)OCCc1c3c3cc(C)ccc3n1Cc1ccccc1)C2=O	cpd_2
410020:01:03_02.00	410020	True	2.0	69	52.3	41.4	9.3	0.0	92.7	0.0	15.8	0.0	91.3	0.0	0.0	58.6	0.0	0.0	DNA_Synth	92.7	False	O=C(NNc1nc2cc(F)ccc2n2cccc12)c1cnccn1	SC144
410027:01:03_02.00	410027	True	2.0	69	53.2	36.7	5.3	0.0	85.8	0.0	15.5	11.1	93.4	0.0	0.0	43.2	0.0	0.0	MitoStress	93.4	False	C/C(=N\NC(=S)N1CCC1)c1ccccn1	NSC319726
410040:01:03_02.00	410040	True	2.0	79	44.9	46.1	4.3	0.0	77.5	0.0	24.1	0.1	86.2	0.0	0.0	54.4	0.0	0.0	MitoStress	86.2	False	Clc1ccc(N/N=C(\c2ccccc2)c2ccccn2)nc1	JIB-04
410781:03:02_10.00	410781	True	10.0	98	7.4	0.0	0.0	58.2	0.0	61.1	35.7	59.5	27.9	25.9	54.7	0.0	63.7	52.5	Forskolin	75.7	False	O=C(/C=C/c1ccccc1)NC(NC(=S)Nc1cccc2cccnc12)C(Cl)(Cl)Cl	Salubrinal
410781:03:02_30.00	410781	True	30.0	97	14.9	0.0	0.0	65.8	0.0	70.9	48.8	55.9	0.0	40.6	54.2	0.0	63.3	71.1	Uncoupler	71.1	False	O=C(/C=C/c1ccccc1)NC(NC(=S)Nc1cccc2cccnc12)C(Cl)(Cl)Cl	Salubrinal
410781:03:02_50.00	410781	True	50.0	84	21.9	25.1	0.0	37.9	0.0	55.0	41.4	33.9	0.0	32.7	28.5	0.0	40.1	64.1	Uncoupler	64.1	False	O=C(/C=C/c1ccccc1)NC(NC(=S)Nc1cccc2cccnc12)C(Cl)(Cl)Cl	Salubrinal
413006:01:03_01.00	413006	True	1.0	71	42.1	45.2	11.1	0.0	94.1	0.0	0.0	0.0	54.2	0.0	0.0	66.0	0.0	0.0	DNA_Synth	94.1	False	c1ccc(-c2ccc(CNc3nc(-c4ccccn4)nnc3-c3ccccc3)cc2)cc1	ML228
413006:01:03_03.00	413006	True	3.0	71	65.5	26.3	5.2	0.0	79.2	0.0	10.5	11.9	94.1	0.0	0.0	47.3	0.0	0.0	MitoStress	94.1	False	c1ccc(-c2ccc(CNc3nc(-c4ccccn4)nnc3-c3ccccc3)cc2)cc1	ML228
413006:01:03_10.00	413006	True	10.0	65	54.4	27.6	0.0	0.0	70.9	0.0	12.0	19.2	94.6	0.0	0.0	31.5	9.1	0.0	MitoStress	94.6	False	c1ccc(-c2ccc(CNc3nc(-c4ccccn4)nnc3-c3ccccc3)cc2)cc1	ML228
413020:01:02_10.00	413020	True	10.0	92	9.7	17.2	35.6	0.0	82.6	0.0	0.0	0.0	51.9	0.0	0.0	63.4	0.0	0.0	DNA_Synth	82.6	False	O=C(O)c1ccc(-n2nc(-c3ccccc3O)nc2-c2ccccc2O)cc1	Deferasirox
413020:01:02_30.00	413020	True	30.0	80	26.1	52.4	17.0	0.0	95.8	0.0	0.0	0.0	28.0	0.0	0.0	72.7	0.0	0.0	DNA_Synth	95.8	False	O=C(O)c1ccc(-n2nc(-c3ccccc3O)nc2-c2ccccc2O)cc1	Deferasirox
413020:01:02_50.00	413020	True	50.0	71	35.1	45.7	26.3	0.0	95.0	0.0	0.0	0.0	25.1	0.0	0.0	74.0	0.0	0.0	DNA_Synth	95.0	False	O=C(O)c1ccc(-n2nc(-c3ccccc3O)nc2-c2ccccc2O)cc1	Deferasirox
524236:02:03_10.00	524236	True	10.0	91	6.4	0.0	0.0	49.0	0.0	47.4	33.5	48.8	23.7	26.7	57.3	0.0	66.7	67.0	Forskolin	74.4	False	Cc1nc(-c2nc(-c3ccc(OC(F)(F)F)cc3)no2)nn1Cc1cccc(N2CCC(S(C)(=O)=O)CC2)c1	IACS-010759
524236:02:03_30.00	524236	True	30.0	94	32.3	2.5	0.0	65.7	0.0	69.2	61.2	69.6	28.9	37.0	52.4	0.0	70.8	68.0	Forskolin	78.6	False	Cc1nc(-c2nc(-c3ccc(OC(F)(F)F)cc3)no2)nn1Cc1cccc(N2CCC(S(C)(=O)=O)CC2)c1	IACS-010759
524236:02:03_50.00	524236	True	50.0	83	59.1	0.0	0.0	62.8	0.0	68.1	52.7	62.6	40.1	43.1	60.2	0.0	72.3	62.1	Forskolin	79.5	False	Cc1nc(-c2nc(-c3ccc(OC(F)(F)F)cc3)no2)nn1Cc1cccc(N2CCC(S(C)(=O)=O)CC2)c1	IACS-010759
531300:01:03_10.00	531300	True	10.0	75	51.6	5.8	0.0	38.5	0.0	39.0	47.8	15.4	0.0	43.1	64.1	0.0	50.0	54.9	Protein_Synth	64.1	True	CC(=O)N[C@@H]1[C@H](O[C@@H]2O[C@H](C[C@@H](O)[C@H]3O[C@@H](n4ccc(=O)[nH]c4=O)[C@H](O)[C@@H]3O)[C@H](O)[C@H](O)[C@H]2NC(=O)/C=C/CCCCCCCCC(C)C)O[C@@H](CO)[C@H](O)[C@H]1O	Tunicamycin
